# Supplementary material for: OOPS: Object-Oriented Polarization Software for analysis of fluorescence polarization microscopy images
Source: PLoS Comput Biol. 2024 Aug 12;20(8):e1011723. doi: 10.1371/journal.pcbi.1011723 (PMC11341096; doi:10.1371/journal.pcbi.1011723)
Supplement: S1 Data — Excel spreadsheet containing underlying numerical data, object labels, and source image names for Figs 2D, 2E, 2G, 2H, 3E, 3F, 4C, 4D, 5A, 5B, 5C, 5D, 5E, 5F and S2. (XLSX) [file pcbi.1011723.s003.xlsx]

## Sheet: Fig 2D,E,G,H
Group	Image	Object	Label	Local S/B	Mean Order
ECTOb	Dsc2-ECTOb_010	1	Cluster #2	3.65548	0.0430188
ECTOb	Dsc2-ECTOb_010	2	Cluster #1	2.68927	0.0496398
ECTOb	Dsc2-ECTOb_010	3	Cluster #1	1.93489	0.0801869
ECTOb	Dsc2-ECTOb_010	4	Cluster #1	2.37869	0.0583627
ECTOb	Dsc2-ECTOb_010	5	Cluster #1	1.901	0.0679254
ECTOb	Dsc2-ECTOb_010	6	Cluster #1	2.15568	0.164648
ECTOb	Dsc2-ECTOb_010	7	Cluster #1	1.67655	0.0296803
ECTOb	Dsc2-ECTOb_010	8	Cluster #1	2.45302	0.0444209
ECTOb	Dsc2-ECTOb_010	9	Cluster #1	2.11023	0.0657574
ECTOb	Dsc2-ECTOb_010	10	Cluster #2	4.26734	0.197466
ECTOb	Dsc2-ECTOb_010	11	Cluster #1	2.2403	0.0351811
ECTOb	Dsc2-ECTOb_010	12	Cluster #1	2.19385	0.0348928
ECTOb	Dsc2-ECTOb_010	13	Cluster #1	2.69307	0.0470467
ECTOb	Dsc2-ECTOb_010	14	Cluster #1	1.77766	0.0516722
ECTOb	Dsc2-ECTOb_010	15	Cluster #1	1.62745	0.0693098
ECTOb	Dsc2-ECTOb_010	16	Cluster #1	1.79823	0.0385129
ECTOb	Dsc2-ECTOb_010	17	Cluster #1	2.581	0.0859854
ECTOb	Dsc2-ECTOb_010	18	Cluster #1	2.82155	0.0536666
ECTOb	Dsc2-ECTOb_010	19	Cluster #1	2.73854	0.0469723
ECTOb	Dsc2-ECTOb_010	20	Cluster #1	2.02209	0.0483705
ECTOb	Dsc2-ECTOb_010	21	Cluster #1	1.41237	0.0308145
ECTOb	Dsc2-ECTOb_010	22	Cluster #1	1.94136	0.0664956
ECTOb	Dsc2-ECTOb_010	23	Cluster #1	1.51515	0.0456851
ECTOb	Dsc2-ECTOb_010	24	Cluster #2	3.70328	0.105518
ECTOb	Dsc2-ECTOb_010	25	Cluster #1	1.6985	0.0478928
ECTOb	Dsc2-ECTOb_010	26	Cluster #1	1.26849	0.0450123
ECTOb	Dsc2-ECTOb_010	27	Cluster #1	1.42994	0.0721335
ECTOb	Dsc2-ECTOb_010	28	Cluster #1	2.68978	0.0541947
ECTOb	Dsc2-ECTOb_010	29	Cluster #1	1.53431	0.0340894
ECTOb	Dsc2-ECTOb_010	30	Cluster #1	1.67303	0.0559258
ECTOb	Dsc2-ECTOb_010	31	Cluster #1	1.8905	0.0440296
ECTOb	Dsc2-ECTOb_010	32	Cluster #1	2.63444	0.165758
ECTOb	Dsc2-ECTOb_010	33	Cluster #1	2.23978	0.0468422
ECTOb	Dsc2-ECTOb_010	34	Cluster #1	1.64922	0.0606076
ECTOb	Dsc2-ECTOb_010	35	Cluster #1	2.21011	0.0581778
ECTOb	Dsc2-ECTOb_010	36	Cluster #2	4.23099	0.184949
ECTOb	Dsc2-ECTOb_010	37	Cluster #1	2.92685	0.0425277
ECTOb	Dsc2-ECTOb_010	38	Cluster #1	1.7456	0.112599
ECTOb	Dsc2-ECTOb_010	39	Cluster #1	1.77723	0.0566551
ECTOb	Dsc2-ECTOb_010	40	Cluster #2	4.20418	0.0665833
ECTOb	Dsc2-ECTOb_010	41	Cluster #1	1.71194	0.0301578
ECTOb	Dsc2-ECTOb_010	42	Cluster #1	1.85524	0.06282
ECTOb	Dsc2-ECTOb_010	43	Cluster #1	1.95535	0.0406416
ECTOb	Dsc2-ECTOb_010	44	Cluster #1	1.56123	0.0306254
ECTOb	Dsc2-ECTOb_010	45	Cluster #1	2.77157	0.0592082
ECTOb	Dsc2-ECTOb_010	46	Cluster #2	3.88951	0.147834
ECTOb	Dsc2-ECTOb_010	47	Cluster #1	3.02161	0.0942149
ECTOb	Dsc2-ECTOb_010	48	Cluster #1	2.17509	0.045033
ECTOb	Dsc2-ECTOb_010	49	Cluster #1	2.92546	0.146948
ECTOb	Dsc2-ECTOb_010	50	Cluster #1	2.28377	0.0894337
ECTOb	Dsc2-ECTOb_010	51	Cluster #2	4.4457	0.198903
ECTOb	Dsc2-ECTOb_010	52	Cluster #1	2.0567	0.0407344
ECTOb	Dsc2-ECTOb_010	53	Cluster #2	3.92213	0.146014
ECTOb	Dsc2-ECTOb_010	54	Cluster #1	1.5915	0.0660841
ECTOb	Dsc2-ECTOb_010	55	Cluster #2	4.8408	0.215494
ECTOb	Dsc2-ECTOb_010	56	Cluster #1	2.76762	0.0491853
ECTOb	Dsc2-ECTOb_010	57	Cluster #1	3.10774	0.0573093
ECTOb	Dsc2-ECTOb_010	58	Cluster #2	3.54348	0.175464
ECTOb	Dsc2-ECTOb_010	59	Cluster #2	4.69567	0.158171
ECTOb	Dsc2-ECTOb_010	60	Cluster #1	2.3463	0.0587198
ECTOb	Dsc2-ECTOb_010	61	Cluster #1	1.89354	0.0652761
ECTOb	Dsc2-ECTOb_010	62	Cluster #2	8.9114	0.141189
ECTOb	Dsc2-ECTOb_010	63	Cluster #2	5.43739	0.129565
ECTOb	Dsc2-ECTOb_010	64	Cluster #1	2.53262	0.0628496
ECTOb	Dsc2-ECTOb_010	65	Cluster #1	2.79182	0.101646
ECTOb	Dsc2-ECTOb_010	66	Cluster #1	2.30376	0.0725689
ECTOb	Dsc2-ECTOb_010	67	Cluster #1	2.36489	0.071767
ECTOb	Dsc2-ECTOb_010	68	Cluster #1	3.2447	0.145413
ECTOb	Dsc2-ECTOb_010	69	Cluster #1	3.19395	0.0661091
ECTOb	Dsc2-ECTOb_010	70	Cluster #1	2.84737	0.0481275
ECTOb	Dsc2-ECTOb_010	71	Cluster #2	5.19571	0.233388
ECTOb	Dsc2-ECTOb_010	72	Cluster #1	2.08695	0.0667133
ECTOb	Dsc2-ECTOb_010	73	Cluster #1	3.40091	0.156211
ECTOb	Dsc2-ECTOb_010	74	Cluster #2	5.53453	0.143721
ECTOb	Dsc2-ECTOb_010	75	Cluster #1	3.3175	0.165909
ECTOb	Dsc2-ECTOb_010	76	Cluster #2	4.07495	0.148314
ECTOb	Dsc2-ECTOb_010	77	Cluster #2	4.0682	0.152912
ECTOb	Dsc2-ECTOb_010	78	Cluster #2	3.53639	0.200508
ECTOb	Dsc2-ECTOb_010	79	Cluster #1	3.07481	0.0841196
ECTOb	Dsc2-ECTOb_010	80	Cluster #1	2.99943	0.187479
ECTOb	Dsc2-ECTOb_010	81	Cluster #2	5.14076	0.120775
ECTOb	Dsc2-ECTOb_010	82	Cluster #1	2.92857	0.0910572
ECTOb	Dsc2-ECTOb_010	83	Cluster #2	3.90907	0.0966296
ECTOb	Dsc2-ECTOb_010	84	Cluster #2	4.54827	0.203412
ECTOb	Dsc2-ECTOb_010	85	Cluster #1	2.26373	0.0548042
ECTOb	Dsc2-ECTOb_010	86	Cluster #2	3.65885	0.289179
ECTOb	Dsc2-ECTOb_010	87	Cluster #1	2.18216	0.0668916
ECTOb	Dsc2-ECTOb_010	88	Cluster #1	1.5504	0.0544401
ECTOb	Dsc2-ECTOb_010	89	Cluster #1	1.60292	0.102932
ECTOb	Dsc2-ECTOb_010	90	Cluster #1	1.5389	0.0463785
ECTOb	Dsc2-ECTOb_010	91	Cluster #1	1.6051	0.0662162
ECTOb	Dsc2-ECTOb_010	92	Cluster #1	2.29206	0.0601691
ECTOb	Dsc2-ECTOb_010	93	Cluster #1	1.70705	0.0614992
ECTOb	Dsc2-ECTOb_010	94	Cluster #1	2.98624	0.0617925
ECTOb	Dsc2-ECTOb_010	95	Cluster #1	2.19086	0.139161
ECTOb	Dsc2-ECTOb_010	96	Cluster #1	1.7901	0.0312887
ECTOb	Dsc2-ECTOb_010	97	Cluster #1	1.65477	0.0704689
ECTOb	Dsc2-ECTOb_010	98	Cluster #1	3.26095	0.0487974
ECTOb	Dsc2-ECTOb_010	99	Cluster #1	2.41959	0.0494172
ECTOb	Dsc2-ECTOb_010	100	Cluster #1	3.26677	0.119483
ECTOb	Dsc2-ECTOb_010	101	Cluster #1	1.67721	0.109757
ECTOb	Dsc2-ECTOb_010	102	Cluster #1	2.87786	0.113531
ECTOb	Dsc2-ECTOb_010	103	Cluster #1	1.92676	0.0535905
ECTOb	Dsc2-ECTOb_010	104	Cluster #1	1.91789	0.032984
ECTOb	Dsc2-ECTOb_010	105	Cluster #1	1.99282	0.0887123
ECTOb	Dsc2-ECTOb_010	106	Cluster #1	2.30693	0.0693527
ECTOb	Dsc2-ECTOb_010	107	Cluster #1	2.675	0.0675946
ECTOb	Dsc2-ECTOb_010	108	Cluster #1	2.81586	0.208014
ECTOb	Dsc2-ECTOb_010	109	Cluster #1	3.33475	0.207931
ECTOb	Dsc2-ECTOb_010	110	Cluster #1	3.29607	0.0645407
ECTOb	Dsc2-ECTOb_015	1	Cluster #2	5.38828	0.0725377
ECTOb	Dsc2-ECTOb_015	2	Cluster #2	7.26566	0.136553
ECTOb	Dsc2-ECTOb_015	3	Cluster #1	2.80893	0.23867
ECTOb	Dsc2-ECTOb_015	4	Cluster #2	4.43693	0.0879241
ECTOb	Dsc2-ECTOb_015	5	Cluster #2	4.45476	0.179085
ECTOb	Dsc2-ECTOb_015	6	Cluster #2	5.37542	0.0485794
ECTOb	Dsc2-ECTOb_015	7	Cluster #2	8.8396	0.188381
ECTOb	Dsc2-ECTOb_015	8	Cluster #2	7.40107	0.184396
ECTOb	Dsc2-ECTOb_015	9	Cluster #1	2.94716	0.0250907
ECTOb	Dsc2-ECTOb_015	10	Cluster #1	2.51918	0.0438358
ECTOb	Dsc2-ECTOb_015	11	Cluster #1	2.44915	0.0491329
ECTOb	Dsc2-ECTOb_015	12	Cluster #1	2.0351	0.0404769
ECTOb	Dsc2-ECTOb_015	13	Cluster #1	1.98596	0.0247891
ECTOb	Dsc2-ECTOb_015	14	Cluster #2	4.25775	0.0498867
ECTOb	Dsc2-ECTOb_015	15	Cluster #1	2.59256	0.062332
ECTOb	Dsc2-ECTOb_015	16	Cluster #1	2.14006	0.0510221
ECTOb	Dsc2-ECTOb_015	17	Cluster #2	4.96255	0.0656376
ECTOb	Dsc2-ECTOb_015	18	Cluster #1	2.57411	0.0401224
ECTOb	Dsc2-ECTOb_015	19	Cluster #1	2.55842	0.0417365
ECTOb	Dsc2-ECTOb_015	20	Cluster #2	3.65375	0.0590365
ECTOb	Dsc2-ECTOb_015	21	Cluster #2	3.86625	0.0314852
ECTOb	Dsc2-ECTOb_015	22	Cluster #1	2.52056	0.0438114
ECTOb	Dsc2-ECTOb_015	23	Cluster #2	6.61352	0.0453475
ECTOb	Dsc2-ECTOb_015	24	Cluster #2	4.09312	0.0916168
ECTOb	Dsc2-ECTOb_015	25	Cluster #1	3.25991	0.0494749
ECTOb	Dsc2-ECTOb_015	26	Cluster #2	5.50455	0.107142
ECTOb	Dsc2-ECTOb_015	27	Cluster #2	4.41531	0.0801662
ECTOb	Dsc2-ECTOb_015	28	Cluster #2	4.67958	0.0617333
ECTOb	Dsc2-ECTOb_020	1	Cluster #1	3.03587	0.0568339
ECTOb	Dsc2-ECTOb_020	2	Cluster #1	2.2653	0.0879684
ECTOb	Dsc2-ECTOb_020	3	Cluster #2	4.15048	0.13185
ECTOb	Dsc2-ECTOb_020	4	Cluster #2	4.98248	0.104566
ECTOb	Dsc2-ECTOb_020	5	Cluster #2	3.89289	0.112525
ECTOb	Dsc2-ECTOb_020	6	Cluster #1	2.87404	0.0645322
ECTOb	Dsc2-ECTOb_020	7	Cluster #2	4.72944	0.0850723
ECTOb	Dsc2-ECTOb_020	8	Cluster #1	3.40869	0.0738014
ECTOb	Dsc2-ECTOb_020	9	Cluster #1	2.1707	0.0785345
ECTOb	Dsc2-ECTOb_020	10	Cluster #2	4.74934	0.0768858
ECTOb	Dsc2-ECTOb_020	11	Cluster #1	2.54966	0.0599302
ECTOb	Dsc2-ECTOb_020	12	Cluster #2	4.59418	0.0501129
ECTOb	Dsc2-ECTOb_020	13	Cluster #2	4.1887	0.0316506
ECTOb	Dsc2-ECTOb_020	14	Cluster #2	7.09727	0.0956527
ECTOb	Dsc2-ECTOb_020	15	Cluster #2	3.53126	0.170945
ECTOb	Dsc2-ECTOb_020	16	Cluster #2	5.22641	0.0734938
ECTOb	Dsc2-ECTOb_020	17	Cluster #2	3.90921	0.141593
ECTOb	Dsc2-ECTOb_020	18	Cluster #1	2.74333	0.0482274
ECTOb	Dsc2-ECTOb_020	19	Cluster #2	4.81993	0.10858
ECTOb	Dsc2-ECTOb_020	20	Cluster #2	3.79811	0.0888059
ECTOb	Dsc2-ECTOb_020	21	Cluster #2	3.83966	0.0626449
ECTOb	Dsc2-ECTOb_020	22	Cluster #2	4.20007	0.0298472
ECTOb	Dsc2-ECTOb_020	23	Cluster #1	3.16449	0.0751045
ECTOb	Dsc2-ECTOb_020	24	Cluster #2	6.5838	0.0451618
ECTOb	Dsc2-ECTOb_020	25	Cluster #2	3.84578	0.0793218
ECTOb	Dsc2-ECTOb_020	26	Cluster #2	4.862	0.0595768
ECTOb	Dsc2-ECTOb_020	27	Cluster #1	2.94511	0.0403354
ECTOb	Dsc2-ECTOb_020	28	Cluster #1	2.54755	0.0448082
ECTOb	Dsc2-ECTOb_020	29	Cluster #2	4.98316	0.0578281
ECTOb	Dsc2-ECTOb_020	30	Cluster #2	4.72312	0.162997
ECTOb	Dsc2-ECTOb_020	31	Cluster #2	3.8195	0.0342005
ECTOb	Dsc2-ECTOb_020	32	Cluster #2	3.68787	0.0888703
ECTOb	Dsc2-ECTOb_020	33	Cluster #2	4.22789	0.197441
ECTOb	Dsc2-ECTOb_020	34	Cluster #1	2.33568	0.0496193
ECTOb	Dsc2-ECTOb_020	35	Cluster #2	4.20257	0.216444
ECTOb	Dsc2-ECTOb_020	36	Cluster #2	4.62433	0.0560553
ECTOb	Dsc2-ECTOb_020	37	Cluster #2	5.27826	0.0676679
ECTOb	Dsc2-ECTOb_020	38	Cluster #2	4.02947	0.108585
ECTOb	Dsc2-ECTOb_020	39	Cluster #1	2.48256	0.0383108
ECTOb	Dsc2-ECTOb_020	40	Cluster #1	2.52947	0.059944
ECTOb	Dsc2-ECTOb_020	41	Cluster #2	3.86742	0.100586
ECTOb	Dsc2-ECTOb_020	42	Cluster #1	2.87157	0.0627308
ECTOb	Dsc2-ECTOb_020	43	Cluster #2	3.54861	0.246596
ECTOb	Dsc2-ECTOb_020	44	Cluster #1	3.13955	0.0731342
ECTOb	Dsc2-ECTOb_020	45	Cluster #1	3.3821	0.0769992
ECTOb	Dsc2-ECTOb_020	46	Cluster #1	3.42488	0.0368242
ECTOb	Dsc2-ECTOb_020	47	Cluster #1	3.08829	0.115266
ECTOb	Dsc2-ECTOb_020	48	Cluster #2	8.7624	0.141136
ECTOb	Dsc2-ECTOb_020	49	Cluster #2	4.68526	0.170257
ECTOb	Dsc2-ECTOb_020	50	Cluster #1	2.43992	0.0531667
ECTOb	Dsc2-ECTOb_020	51	Cluster #1	3.32527	0.0308853
ECTOb	Dsc2-ECTOb_020	52	Cluster #1	2.53151	0.062406
ECTOb	Dsc2-ECTOb_020	53	Cluster #1	2.89376	0.0577195
ECTOb	Dsc2-ECTOb_020	54	Cluster #2	3.70788	0.130076
ECTOb	Dsc2-ECTOb_020	55	Cluster #2	5.03546	0.230653
ECTOb	Dsc2-ECTOb_020	56	Cluster #1	2.53741	0.0793012
ECTOb	Dsc2-ECTOb_020	57	Cluster #1	2.98623	0.155098
ECTOb	Dsc2-ECTOb_020	58	Cluster #2	6.7895	0.116012
ECTOb	Dsc2-ECTOb_020	59	Cluster #1	2.75585	0.070498
ECTOb	Dsc2-ECTOb_020	60	Cluster #1	2.72277	0.0614479
ECTOb	Dsc2-ECTOb_020	61	Cluster #2	3.52905	0.17397
ECTOb	Dsc2-ECTOb_020	62	Cluster #1	2.12546	0.0488718
ECTOb	Dsc2-ECTOb_020	63	Cluster #1	2.61685	0.0419465
ECTOb	Dsc2-ECTOb_020	64	Cluster #1	2.71624	0.0556678
ECTOb	Dsc2-ECTOb_020	65	Cluster #1	2.20795	0.0849927
ECTOb	Dsc2-ECTOb_020	66	Cluster #1	3.51752	0.0840126
ECTOb	Dsc2-ECTOb_020	67	Cluster #2	4.81315	0.0406063
ECTOb	Dsc2-ECTOb_020	68	Cluster #1	2.28026	0.0567021
ECTOb	Dsc2-ECTOb_020	69	Cluster #2	4.06753	0.030148
ECTOb	Dsc2-ECTOb_020	70	Cluster #2	3.75219	0.051526
ECTOb	Dsc2-ECTOb_020	71	Cluster #1	1.88264	0.0588467
ECTOb	Dsc2-ECTOb_020	72	Cluster #1	2.71333	0.0513403
ECTOb	Dsc2-ECTOb_020	73	Cluster #1	2.35148	0.102058
ECTOb	Dsc2-ECTOb_020	74	Cluster #1	3.42313	0.0875602
ECTOb	Dsc2-ECTOb_020	75	Cluster #2	3.57834	0.0756307
ECTOb	Dsc2-ECTOb_020	76	Cluster #2	6.27664	0.0298463
ECTOb	Dsc2-ECTOb_020	77	Cluster #2	6.49866	0.0661277
ECTOb	Dsc2-ECTOb_020	78	Cluster #2	5.67305	0.0357827
ECTOb	Dsc2-ECTOb_020	79	Cluster #1	3.21741	0.100994
ECTOb	Dsc2-ECTOb_020	80	Cluster #2	5.33941	0.0873119
ECTOb	Dsc2-ECTOb_020	81	Cluster #1	2.92535	0.147567
ECTOb	Dsc2-ECTOb_020	82	Cluster #2	8.30296	0.108128
ECTOb	Dsc2-ECTOb_020	83	Cluster #2	3.85939	0.0698593
ECTOb	Dsc2-ECTOb_020	84	Cluster #2	4.3122	0.14168
ECTOb	Dsc2-ECTOb_020	85	Cluster #2	4.88874	0.151996
ECTOb	Dsc2-ECTOb_020	86	Cluster #2	4.70709	0.172701
ECTOb	Dsc2-ECTOb_020	87	Cluster #1	3.30945	0.179587
ECTOb	Dsc2-ECTOb_020	88	Cluster #2	6.55794	0.0770265
ECTOb	Dsc2-ECTOb_020	89	Cluster #1	3.17706	0.141647
ECTOb	Dsc2-ECTOb_020	90	Cluster #1	3.35918	0.0379209
ECTOb	Dsc2-ECTOb_020	91	Cluster #1	3.44852	0.103089
ECTOb	Dsc2-ECTOb_025	1	Cluster #1	3.40398	0.0544684
ECTOb	Dsc2-ECTOb_025	2	Cluster #1	2.36743	0.109689
ECTOb	Dsc2-ECTOb_025	3	Cluster #1	3.23684	0.151238
ECTOb	Dsc2-ECTOb_025	4	Cluster #1	2.27366	0.0984013
ECTOb	Dsc2-ECTOb_025	5	Cluster #1	3.48086	0.0645788
ECTOb	Dsc2-ECTOb_025	6	Cluster #1	2.54795	0.0465864
ECTOb	Dsc2-ECTOb_025	7	Cluster #1	2.73715	0.0613433
ECTOb	Dsc2-ECTOb_025	8	Cluster #1	2.66459	0.0426218
ECTOb	Dsc2-ECTOb_025	9	Cluster #1	3.13677	0.197459
ECTOb	Dsc2-ECTOb_025	10	Cluster #1	3.35334	0.223866
ECTOb	Dsc2-ECTOb_025	11	Cluster #1	3.47744	0.211939
ECTOb	Dsc2-ECTOb_025	12	Cluster #1	2.63549	0.0588771
ECTOb	Dsc2-ECTOb_025	13	Cluster #1	2.69924	0.183812
ECTOb	Dsc2-ECTOb_025	14	Cluster #1	3.2055	0.116201
ECTOb	Dsc2-ECTOb_025	15	Cluster #1	3.19744	0.172871
ECTOb	Dsc2-ECTOb_025	16	Cluster #2	3.95882	0.247705
ECTOb	Dsc2-ECTOb_025	17	Cluster #1	3.00754	0.0811116
ECTOb	Dsc2-ECTOb_025	18	Cluster #1	3.25947	0.0670206
ECTOb	Dsc2-ECTOb_025	19	Cluster #1	2.49143	0.0824165
ECTOb	Dsc2-ECTOb_025	20	Cluster #1	2.68329	0.0602103
ECTOb	Dsc2-ECTOb_025	21	Cluster #1	3.02256	0.0517372
ECTOb	Dsc2-ECTOb_025	22	Cluster #1	2.1308	0.0768611
ECTOb	Dsc2-ECTOb_025	23	Cluster #2	4.69154	0.0667577
ECTOb	Dsc2-ECTOb_025	24	Cluster #2	3.6549	0.101828
ECTOb	Dsc2-ECTOb_025	25	Cluster #1	2.65793	0.164525
ECTOb	Dsc2-ECTOb_025	26	Cluster #2	3.81184	0.127968
ECTOb	Dsc2-ECTOb_025	27	Cluster #2	4.14122	0.17742
ECTOb	Dsc2-ECTOb_025	28	Cluster #2	4.45218	0.0602981
ECTOb	Dsc2-ECTOb_030	1	Cluster #1	2.91627	0.0912219
ECTOb	Dsc2-ECTOb_030	2	Cluster #1	3.06843	0.142958
ECTOb	Dsc2-ECTOb_030	3	Cluster #1	2.40571	0.155302
ECTOb	Dsc2-ECTOb_030	4	Cluster #1	2.47028	0.126889
ECTOb	Dsc2-ECTOb_030	5	Cluster #1	2.32744	0.176133
ECTOb	Dsc2-ECTOb_030	6	Cluster #2	4.75428	0.222127
ECTOb	Dsc2-ECTOb_030	7	Cluster #1	2.74573	0.176457
ECTOb	Dsc2-ECTOb_030	8	Cluster #1	1.75211	0.0639904
ECTOb	Dsc2-ECTOb_030	9	Cluster #2	3.86831	0.0756685
ECTOb	Dsc2-ECTOb_030	10	Cluster #1	2.25646	0.0814972
ECTOb	Dsc2-ECTOb_030	11	Cluster #1	3.30798	0.170354
ECTOb	Dsc2-ECTOb_030	12	Cluster #1	2.56148	0.154078
ECTOb	Dsc2-ECTOb_030	13	Cluster #1	3.08555	0.130707
ECTOb	Dsc2-ECTOb_030	14	Cluster #1	2.29604	0.0493643
ECTOb	Dsc2-ECTOb_030	15	Cluster #1	2.43845	0.124122
ECTOb	Dsc2-ECTOb_030	16	Cluster #1	2.45791	0.186814
ECTOb	Dsc2-ECTOb_030	17	Cluster #1	2.62012	0.108423
ECTOb	Dsc2-ECTOb_030	18	Cluster #1	2.20833	0.178454
ECTOb	Dsc2-ECTOb_030	19	Cluster #2	4.43482	0.0895969
ECTOb	Dsc2-ECTOb_030	20	Cluster #1	2.78224	0.185205
ECTOb	Dsc2-ECTOb_030	21	Cluster #1	2.95273	0.0965395
ECTOb	Dsc2-ECTOb_030	22	Cluster #2	3.84528	0.198506
ECTOb	Dsc2-ECTOb_030	23	Cluster #1	3.19237	0.0741381
ECTOb	Dsc2-ECTOb_030	24	Cluster #1	2.86074	0.145771
ECTOb	Dsc2-ECTOb_030	25	Cluster #2	4.10518	0.0903746
ECTOb	Dsc2-ECTOb_030	26	Cluster #1	2.56561	0.0662069
ECTOb	Dsc2-ECTOb_030	27	Cluster #1	2.24735	0.173555
ECTOb	Dsc2-ECTOb_030	28	Cluster #1	3.02103	0.0994297
ECTOb	Dsc2-ECTOb_030	29	Cluster #1	2.51158	0.134556
ECTOb	Dsc2-ECTOb_030	30	Cluster #1	3.4612	0.123281
ECTOb	Dsc2-ECTOb_030	31	Cluster #1	2.81489	0.218896
ECTOb	Dsc2-ECTOb_030	32	Cluster #1	2.55172	0.190411
ECTOb	Dsc2-ECTOb_030	33	Cluster #1	2.00159	0.153336
ECTOb	Dsc2-ECTOb_030	34	Cluster #1	2.5795	0.19794
ECTOb	Dsc2-ECTOb_030	35	Cluster #1	2.07437	0.0433751
ECTOb	Dsc2-ECTOb_030	36	Cluster #2	3.60841	0.132899
ECTOb	Dsc2-ECTOb_030	37	Cluster #1	2.22361	0.0406466
ECTOb	Dsc2-ECTOb_030	38	Cluster #1	1.61686	0.0481591
ECTOb	Dsc2-ECTOb_030	39	Cluster #1	2.93459	0.14747
ECTOb	Dsc2-ECTOb_030	40	Cluster #1	2.01252	0.0606768
ECTOb	Dsc2-ECTOb_030	41	Cluster #1	2.40275	0.154424
ECTOb	Dsc2-ECTOb_030	42	Cluster #1	2.52311	0.0959097
ECTOb	Dsc2-ECTOb_030	43	Cluster #1	2.94657	0.0649607
ECTOb	Dsc2-ECTOb_030	44	Cluster #1	2.60175	0.047309
ECTOb	Dsc2-ECTOb_030	45	Cluster #1	2.49265	0.0441245
ECTOb	Dsc2-ECTOb_030	46	Cluster #1	1.97392	0.0370507
ECTOb	Dsc2-ECTOb_030	47	Cluster #1	2.38506	0.0457928
ECTOb	Dsc2-ECTOb_030	48	Cluster #1	2.0458	0.064488
ECTOb	Dsc2-ECTOb_030	49	Cluster #1	2.67352	0.0708929
ECTOb	Dsc2-ECTOb_030	50	Cluster #1	1.6421	0.0574454
ECTOb	Dsc2-ECTOb_030	51	Cluster #1	2.40828	0.0709646
ECTOb	Dsc2-ECTOb_030	52	Cluster #1	1.99281	0.0535069
ECTOb	Dsc2-ECTOb_030	53	Cluster #1	2.35984	0.0307004
ECTOb	Dsc2-ECTOb_030	54	Cluster #1	1.97569	0.050463
ECTOb	Dsc2-ECTOb_030	55	Cluster #1	1.62015	0.0589507
ECTOb	Dsc2-ECTOb_030	56	Cluster #1	1.73916	0.0271413
ECTOb	Dsc2-ECTOb_030	57	Cluster #1	1.92557	0.0438424
ECTOb	Dsc2-ECTOb_030	58	Cluster #1	2.62278	0.121116
ECTOb	Dsc2-ECTOb_030	59	Cluster #1	2.53287	0.168178
ECTOb	Dsc2-ECTOb_035	1	Cluster #1	3.45052	0.105027
ECTOb	Dsc2-ECTOb_035	2	Cluster #1	2.43198	0.151706
ECTOb	Dsc2-ECTOb_035	3	Cluster #1	3.28307	0.268105
ECTOb	Dsc2-ECTOb_035	4	Cluster #1	2.82405	0.0705003
ECTOb	Dsc2-ECTOb_035	5	Cluster #1	2.85888	0.158053
ECTOb	Dsc2-ECTOb_035	6	Cluster #1	2.73923	0.210772
ECTOb	Dsc2-ECTOb_035	7	Cluster #2	3.91446	0.100678
ECTOb	Dsc2-ECTOb_035	8	Cluster #2	6.33945	0.158592
ECTOb	Dsc2-ECTOb_035	9	Cluster #2	3.58684	0.181726
ECTOb	Dsc2-ECTOb_035	10	Cluster #1	2.5092	0.0514689
ECTOb	Dsc2-ECTOb_035	11	Cluster #1	3.12959	0.056223
ECTOb	Dsc2-ECTOb_035	12	Cluster #2	6.87661	0.0725368
ECTOb	Dsc2-ECTOb_035	13	Cluster #2	3.75778	0.140839
ECTOb	Dsc2-ECTOb_035	14	Cluster #1	2.45074	0.152918
ECTOb	Dsc2-ECTOb_035	15	Cluster #1	2.03744	0.111366
ECTOb	Dsc2-ECTOb_035	16	Cluster #2	4.48055	0.201849
ECTOb	Dsc2-ECTOb_035	17	Cluster #1	2.5402	0.103392
ECTOb	Dsc2-ECTOb_035	18	Cluster #1	2.53744	0.223054
ECTOb	Dsc2-ECTOb_035	19	Cluster #1	2.2624	0.0794055
ECTOb	Dsc2-ECTOb_035	20	Cluster #1	3.47563	0.086038
ECTOb	Dsc2-ECTOb_035	21	Cluster #2	5.2827	0.0686231
ECTOb	Dsc2-ECTOb_035	22	Cluster #1	3.51857	0.109365
ECTOb	Dsc2-ECTOb_035	23	Cluster #2	4.15883	0.116695
ECTOb	Dsc2-ECTOb_035	24	Cluster #1	3.37995	0.0962113
ECTOb	Dsc2-ECTOb_035	25	Cluster #1	2.98334	0.0845548
ECTOb	Dsc2-ECTOb_035	26	Cluster #1	3.19718	0.0788774
ECTOb	Dsc2-ECTOb_035	27	Cluster #2	3.79789	0.120627
ECTOb	Dsc2-ECTOb_035	28	Cluster #2	3.65455	0.179343
ECTOb	Dsc2-ECTOb_035	29	Cluster #2	3.57289	0.0304522
ECTOb	Dsc2-ECTOb_035	30	Cluster #2	4.57816	0.061492
ECTOb	Dsc2-ECTOb_035	31	Cluster #1	2.60895	0.0440689
ECTOb	Dsc2-ECTOb_035	32	Cluster #1	2.3613	0.0624465
ECTOb	Dsc2-ECTOb_035	33	Cluster #2	5.58872	0.0394662
ECTOb	Dsc2-ECTOb_035	34	Cluster #1	2.78407	0.175425
ECTOb	Dsc2-ECTOb_035	35	Cluster #1	2.16631	0.0441177
ECTOb	Dsc2-ECTOb_035	36	Cluster #2	5.26256	0.0434424
ECTOb	Dsc2-ECTOb_035	37	Cluster #1	2.74422	0.0821442
ECTOb	Dsc2-ECTOb_035	38	Cluster #1	2.64923	0.0492455
ECTOb	Dsc2-ECTOb_035	39	Cluster #1	2.07065	0.0747522
ECTOb	Dsc2-ECTOb_035	40	Cluster #2	5.02799	0.113599
ECTOb	Dsc2-ECTOb_035	41	Cluster #1	2.20621	0.0326031
ECTOb	Dsc2-ECTOb_035	42	Cluster #2	4.34185	0.110752
ECTOb	Dsc2-ECTOb_035	43	Cluster #1	3.03245	0.200952
ECTOb	Dsc2-ECTOb_035	44	Cluster #2	5.33214	0.269956
ECTOb	Dsc2-ECTOb_035	45	Cluster #2	3.90652	0.197674
ECTOb	Dsc2-ECTOb_035	46	Cluster #2	4.96389	0.121096
ECTOb	Dsc2-ECTOb_035	47	Cluster #2	5.40839	0.184966
ECTOb	Dsc2-ECTOb_035	48	Cluster #2	4.26533	0.194681
ECTOb	Dsc2-ECTOb_035	49	Cluster #2	4.40781	0.0792328
ECTOb	Dsc2-ECTOb_035	50	Cluster #2	7.17068	0.283433
ECTOb	Dsc2-ECTOb_035	51	Cluster #1	3.4802	0.0679616
ECTOb	Dsc2-ECTOb_035	52	Cluster #2	5.93036	0.149688
ECTOb	Dsc2-ECTOb_035	53	Cluster #1	2.99853	0.085634
ECTOb	Dsc2-ECTOb_035	54	Cluster #2	5.48926	0.208774
ECTOb	Dsc2-ECTOb_035	55	Cluster #2	7.0413	0.241176
ECTOb	Dsc2-ECTOb_035	56	Cluster #2	4.6037	0.327828
ECTOb	Dsc2-ECTOb_035	57	Cluster #2	4.64502	0.180325
ECTOb	Dsc2-ECTOb_035	58	Cluster #2	5.13615	0.241803
ECTOb	Dsc2-ECTOb_035	59	Cluster #2	6.32929	0.1343
ECTOb	Dsc2-ECTOb_035	60	Cluster #2	4.80526	0.253375
ECTOb	Dsc2-ECTOb_035	61	Cluster #2	5.48867	0.228918
ECTOb	Dsc2-ECTOb_035	62	Cluster #2	5.64574	0.229835
ECTOb	Dsc2-ECTOb_035	63	Cluster #1	2.99199	0.0572736
ECTOb	Dsc2-ECTOb_035	64	Cluster #1	2.70525	0.110114
ECTOb	Dsc2-ECTOb_035	65	Cluster #2	3.88471	0.198495
ECTOb	Dsc2-ECTOb_035	66	Cluster #2	5.11616	0.195371
ECTOb	Dsc2-ECTOb_035	67	Cluster #2	4.13092	0.109532
ECTOb	Dsc2-ECTOb_035	68	Cluster #1	2.6454	0.0334505
ECTOb	Dsc2-ECTOb_035	69	Cluster #2	6.45461	0.11936
ECTOb	Dsc2-ECTOb_035	70	Cluster #2	5.44917	0.133977
ECTOb	Dsc2-ECTOb_035	71	Cluster #1	2.42715	0.155098
ECTOb	Dsc2-ECTOb_040	1	Cluster #1	3.26309	0.121028
ECTOb	Dsc2-ECTOb_040	2	Cluster #2	3.98824	0.0834848
ECTOb	Dsc2-ECTOb_040	3	Cluster #2	5.31626	0.109714
ECTOb	Dsc2-ECTOb_040	4	Cluster #1	3.19719	0.0750258
ECTOb	Dsc2-ECTOb_040	5	Cluster #1	2.95057	0.143749
ECTOb	Dsc2-ECTOb_040	6	Cluster #2	4.61911	0.182358
ECTOb	Dsc2-ECTOb_040	7	Cluster #2	5.5932	0.143341
ECTOb	Dsc2-ECTOb_040	8	Cluster #2	6.26662	0.227743
ECTOb	Dsc2-ECTOb_040	9	Cluster #2	7.76643	0.141042
ECTOb	Dsc2-ECTOb_040	10	Cluster #1	2.41873	0.111597
ECTOb	Dsc2-ECTOb_040	11	Cluster #2	4.12639	0.0727772
ECTOb	Dsc2-ECTOb_040	12	Cluster #2	5.77654	0.152493
ECTOb	Dsc2-ECTOb_040	13	Cluster #2	4.81107	0.116912
ECTOb	Dsc2-ECTOb_040	14	Cluster #1	3.25654	0.0525719
ECTOb	Dsc2-ECTOb_040	15	Cluster #2	3.57631	0.0737642
ECTOb	Dsc2-ECTOb_040	16	Cluster #1	3.42488	0.104802
ECTOb	Dsc2-ECTOb_040	17	Cluster #1	3.44622	0.216441
ECTOb	Dsc2-ECTOb_040	18	Cluster #1	3.33301	0.140341
ECTOb	Dsc2-ECTOb_040	19	Cluster #1	2.55104	0.267377
ECTOb	Dsc2-ECTOb_040	20	Cluster #2	4.29135	0.160521
ECTOb	Dsc2-ECTOb_040	21	Cluster #1	2.60194	0.0907816
ECTOb	Dsc2-ECTOb_040	22	Cluster #1	3.06604	0.139668
ECTOb	Dsc2-ECTOb_040	23	Cluster #2	4.30598	0.16221
ECTOb	Dsc2-ECTOb_040	24	Cluster #1	2.32177	0.0747699
ECTOb	Dsc2-ECTOb_040	25	Cluster #1	2.32206	0.035405
ECTOb	Dsc2-ECTOb_040	26	Cluster #1	1.89013	0.0634849
ECTOb	Dsc2-ECTOb_040	27	Cluster #1	2.06201	0.0195629
ECTOb	Dsc2-ECTOb_040	28	Cluster #1	2.68779	0.0331225
ECTOb	Dsc2-ECTOb_040	29	Cluster #1	2.27014	0.019638
ECTOb	Dsc2-ECTOb_040	30	Cluster #1	2.14782	0.0324665
ECTOb	Dsc2-ECTOb_040	31	Cluster #1	1.92834	0.0427322
ECTOb	Dsc2-ECTOb_040	32	Cluster #1	1.73364	0.0217456
ECTOb	Dsc2-ECTOb_040	33	Cluster #1	2.78866	0.0344686
ECTOb	Dsc2-ECTOb_040	34	Cluster #1	2.2739	0.0655911
ECTOb	Dsc2-ECTOb_040	35	Cluster #1	2.80965	0.0455855
ECTOb	Dsc2-ECTOb_040	36	Cluster #2	4.33461	0.0817838
ECTOb	Dsc2-ECTOb_040	37	Cluster #1	2.40195	0.0398136
ECTOb	Dsc2-ECTOb_040	38	Cluster #1	3.25466	0.179776
ECTOb	Dsc2-ECTOb_040	39	Cluster #1	2.83899	0.0525174
ECTOb	Dsc2-ECTOb_040	40	Cluster #1	2.46426	0.193104
ECTOb	Dsc2-ECTOb_040	41	Cluster #1	2.16097	0.0288061
ECTOb	Dsc2-ECTOb_040	42	Cluster #1	2.04014	0.0354619
ECTOb	Dsc2-ECTOb_040	43	Cluster #1	2.5566	0.032872
ECTOb	Dsc2-ECTOb_040	44	Cluster #1	2.2698	0.0510741
ECTOb	Dsc2-ECTOb_040	45	Cluster #1	3.24887	0.106663
ECTOb	Dsc2-ECTOb_040	46	Cluster #1	3.0935	0.0737751
ECTOb	Dsc2-ECTOb_040	47	Cluster #1	3.0223	0.0388925
ECTOb	Dsc2-ECTOb_040	48	Cluster #1	3.33602	0.0369986
ECTOb	Dsc2-ECTOb_040	49	Cluster #1	3.02417	0.0432263
ECTOb	Dsc2-ECTOb_040	50	Cluster #2	3.64949	0.193161
ECTOb	Dsc2-ECTOb_040	51	Cluster #1	2.56268	0.0532217
ECTOb	Dsc2-ECTOb_040	52	Cluster #1	1.80831	0.0399929
ECTOb	Dsc2-ECTOb_040	53	Cluster #1	3.24607	0.0366655
ECTOb	Dsc2-ECTOb_040	54	Cluster #2	4.001	0.0997593
ECTOb	Dsc2-ECTOb_040	55	Cluster #2	3.62958	0.0784601
ECTOb	Dsc2-ECTOb_040	56	Cluster #1	2.82288	0.0876656
ECTOb	Dsc2-ECTOb_040	57	Cluster #1	2.49685	0.0330178
ECTOb	Dsc2-ECTOb_040	58	Cluster #1	2.20125	0.0471033
ECTOb	Dsc2-ECTOb_040	59	Cluster #1	3.51101	0.0494438
ECTOb	Dsc2-ECTOb_040	60	Cluster #1	2.24957	0.0378361
ECTOb	Dsc2-ECTOb_040	61	Cluster #1	2.08967	0.0471369
ECTOb	Dsc2-ECTOb_040	62	Cluster #2	4.42901	0.0445324
ECTOb	Dsc2-ECTOb_040	63	Cluster #1	2.51859	0.0698873
ECTOb	Dsc2-ECTOb_040	64	Cluster #2	3.99679	0.0602677
ECTOb	Dsc2-ECTOb_040	65	Cluster #1	2.29546	0.030241
ECTOb	Dsc2-ECTOb_040	66	Cluster #1	2.6276	0.0364619
ECTOb	Dsc2-ECTOb_040	67	Cluster #1	2.37556	0.0699613
ECTOb	Dsc2-ECTOb_040	68	Cluster #1	2.85414	0.0423341
ECTOb	Dsc2-ECTOb_040	69	Cluster #1	3.24648	0.122856
ECTOb	Dsc2-ECTOb_040	70	Cluster #1	2.84998	0.125744
ECTOb	Dsc2-ECTOb_040	71	Cluster #1	3.26789	0.19672
ECTOb	Dsc2-ECTOb_040	72	Cluster #1	2.81912	0.149726
ECTOb	Dsc2-ECTOb_040	73	Cluster #1	3.00935	0.136845
ECTOb	Dsc2-ECTOb_040	74	Cluster #2	3.54322	0.185926
ECTOb	Dsc2-ECTOb_040	75	Cluster #1	2.20214	0.10909
ECTOb	Dsc2-ECTOb_040	76	Cluster #1	2.42083	0.109954
ECTOb	Dsc2-ECTOb_045	1	Cluster #1	1.66765	0.0844396
ECTOb	Dsc2-ECTOb_045	2	Cluster #1	1.84775	0.0816732
ECTOb	Dsc2-ECTOb_045	3	Cluster #2	4.53087	0.179665
ECTOb	Dsc2-ECTOb_045	4	Cluster #1	2.9475	0.240436
ECTOb	Dsc2-ECTOb_045	5	Cluster #1	2.92105	0.148185
ECTOb	Dsc2-ECTOb_045	6	Cluster #2	4.591	0.15664
ECTOb	Dsc2-ECTOb_045	7	Cluster #2	6.65149	0.213521
ECTOb	Dsc2-ECTOb_045	8	Cluster #2	5.04101	0.209591
ECTOb	Dsc2-ECTOb_045	9	Cluster #1	2.09478	0.0359863
ECTOb	Dsc2-ECTOb_045	10	Cluster #2	6.968	0.30301
ECTOb	Dsc2-ECTOb_045	11	Cluster #1	2.94202	0.12191
ECTOb	Dsc2-ECTOb_045	12	Cluster #1	3.19009	0.13155
ECTOb	Dsc2-ECTOb_045	13	Cluster #1	2.31251	0.0928926
ECTOb	Dsc2-ECTOb_045	14	Cluster #1	2.66651	0.0766755
ECTOb	Dsc2-ECTOb_045	15	Cluster #1	1.90701	0.0367638
ECTOb	Dsc2-ECTOb_045	16	Cluster #1	2.06215	0.0498366
ECTOb	Dsc2-ECTOb_045	17	Cluster #1	1.74231	0.0296936
ECTOb	Dsc2-ECTOb_045	18	Cluster #2	5.90724	0.233661
ECTOb	Dsc2-ECTOb_045	19	Cluster #1	1.68135	0.0447586
ECTOb	Dsc2-ECTOb_045	20	Cluster #1	1.86827	0.0450413
ECTOb	Dsc2-ECTOb_045	21	Cluster #1	2.34375	0.207095
ECTOb	Dsc2-ECTOb_045	22	Cluster #1	2.69963	0.0626904
ECTOb	Dsc2-ECTOb_045	23	Cluster #1	2.93055	0.0728224
ECTOb	Dsc2-ECTOb_045	24	Cluster #2	3.80365	0.164237
ECTOb	Dsc2-ECTOb_045	25	Cluster #1	1.755	0.0788784
ECTOb	Dsc2-ECTOb_045	26	Cluster #2	3.66972	0.127516
ECTOb	Dsc2-ECTOb_045	27	Cluster #1	2.17151	0.160132
ECTOb	Dsc2-ECTOb_045	28	Cluster #2	3.65964	0.0698715
ECTOb	Dsc2-ECTOb_045	29	Cluster #1	1.73047	0.0596532
ECTOb	Dsc2-ECTOb_045	30	Cluster #1	1.72598	0.0440221
ECTOb	Dsc2-ECTOb_045	31	Cluster #2	4.80216	0.200992
ECTOb	Dsc2-ECTOb_045	32	Cluster #1	1.80208	0.0371142
ECTOb	Dsc2-ECTOb_045	33	Cluster #1	2.20044	0.118557
ECTOb	Dsc2-ECTOb_045	34	Cluster #1	3.37703	0.0497154
ECTOb	Dsc2-ECTOb_045	35	Cluster #1	2.53276	0.0952818
ECTOb	Dsc2-ECTOb_045	36	Cluster #2	4.69482	0.105043
ECTOb	Dsc2-ECTOb_045	37	Cluster #2	4.05195	0.0903533
ECTOb	Dsc2-ECTOb_045	38	Cluster #2	4.09549	0.157736
ECTOb	Dsc2-ECTOb_045	39	Cluster #1	3.49821	0.137906
ECTOb	Dsc2-ECTOb_045	40	Cluster #2	3.8236	0.151238
ECTOb	Dsc2-ECTOb_045	41	Cluster #2	4.00148	0.148921
ECTOb	Dsc2-ECTOb_045	42	Cluster #1	3.46081	0.107405
ECTOb	Dsc2-ECTOb_045	43	Cluster #1	3.13793	0.1448
ECTOb	Dsc2-ECTOb_045	44	Cluster #1	3.21551	0.194525
ECTOb	Dsc2-ECTOb_045	45	Cluster #2	4.02481	0.164651
ECTOb	Dsc2-ECTOb_045	46	Cluster #2	3.91079	0.273274
ECTOb	Dsc2-ECTOb_045	47	Cluster #2	4.97615	0.261814
ECTOb	Dsc2-ECTOb_045	48	Cluster #1	2.88442	0.161281
ECTOb	Dsc2-ECTOb_045	49	Cluster #1	3.06224	0.0807038
ECTOb	Dsc2-ECTOb_045	50	Cluster #2	5.09988	0.157777
ECTOb	Dsc2-ECTOb_045	51	Cluster #1	3.13439	0.105422
ECTOb	Dsc2-ECTOb_045	52	Cluster #1	2.67488	0.0868941
ECTOb	Dsc2-ECTOb_045	53	Cluster #1	3.27567	0.168898
ECTOb	Dsc2-ECTOb_045	54	Cluster #2	3.64866	0.113262
ECTOb	Dsc2-ECTOb_045	55	Cluster #1	2.95424	0.0466134
ECTOb	Dsc2-ECTOb_045	56	Cluster #1	2.69958	0.112947
ECTOb	Dsc2-ECTOb_045	57	Cluster #2	6.46474	0.110258
ECTOb	Dsc2-ECTOb_045	58	Cluster #2	5.02585	0.178176
ECTOb	Dsc2-ECTOb_045	59	Cluster #2	3.91791	0.0966561
ECTOb	Dsc2-ECTOb_045	60	Cluster #2	3.79529	0.0669958
ECTOb	Dsc2-ECTOb_045	61	Cluster #1	3.50095	0.0592604
ECTOb	Dsc2-ECTOb_045	62	Cluster #1	2.37402	0.119774
ECTOb	Dsc2-ECTOb_045	63	Cluster #2	3.74469	0.123422
ECTOb	Dsc2-ECTOb_045	64	Cluster #2	3.85812	0.122917
ECTOb	Dsc2-ECTOb_045	65	Cluster #1	2.97639	0.226726
ECTOb	Dsc2-ECTOb_045	66	Cluster #1	2.39753	0.0975881
ECTOb	Dsc2-ECTOb_045	67	Cluster #1	2.83762	0.0977675
ECTOb	Dsc2-ECTOb_045	68	Cluster #2	4.22188	0.132309
ECTOb	Dsc2-ECTOb_045	69	Cluster #1	2.28771	0.0940876
ECTOb	Dsc2-ECTOb_045	70	Cluster #1	2.75304	0.111769
ECTOb	Dsc2-ECTOb_045	71	Cluster #1	3.2291	0.161646
ECTOb	Dsc2-ECTOb_045	72	Cluster #1	2.69332	0.176054
ECTOb	Dsc2-ECTOb_045	73	Cluster #1	2.41927	0.11197
ECTOb	Dsc2-ECTOb_045	74	Cluster #2	5.21357	0.173452
ECTOb	Dsc2-ECTOb_045	75	Cluster #2	5.47848	0.230872
ECTOb	Dsc2-ECTOb_045	76	Cluster #1	2.66143	0.0466804
ECTOb	Dsc2-ECTOb_045	77	Cluster #2	4.10445	0.140656
ECTOb	Dsc2-ECTOb_050	1	Cluster #2	5.96031	0.184988
ECTOb	Dsc2-ECTOb_050	2	Cluster #2	4.87369	0.145608
ECTOb	Dsc2-ECTOb_050	3	Cluster #2	4.52702	0.189961
ECTOb	Dsc2-ECTOb_050	4	Cluster #2	4.32719	0.23634
ECTOb	Dsc2-ECTOb_050	5	Cluster #2	3.75928	0.236665
ECTOb	Dsc2-ECTOb_050	6	Cluster #2	3.92642	0.214495
ECTOb	Dsc2-ECTOb_050	7	Cluster #2	4.19792	0.22517
ECTOb	Dsc2-ECTOb_050	8	Cluster #2	4.30208	0.223746
ECTOb	Dsc2-ECTOb_050	9	Cluster #2	3.90282	0.180606
ECTOb	Dsc2-ECTOb_050	10	Cluster #2	3.8086	0.0951996
ECTOb	Dsc2-ECTOb_050	11	Cluster #1	3.33746	0.112102
ECTOb	Dsc2-ECTOb_050	12	Cluster #2	3.76684	0.204604
ECTOb	Dsc2-ECTOb_050	13	Cluster #1	3.21605	0.107201
ECTOb	Dsc2-ECTOb_050	14	Cluster #1	2.23545	0.0363517
ECTOb	Dsc2-ECTOb_050	15	Cluster #1	2.74889	0.200971
ECTOb	Dsc2-ECTOb_050	16	Cluster #1	3.30877	0.198704
ECTOb	Dsc2-ECTOb_050	17	Cluster #1	2.80532	0.100742
ECTOb	Dsc2-ECTOb_050	18	Cluster #1	2.86296	0.0800093
ECTOb	Dsc2-ECTOb_050	19	Cluster #1	3.50626	0.139393
ECTOb	Dsc2-ECTOb_050	20	Cluster #1	3.23667	0.112796
ECTOb	Dsc2-ECTOb_050	21	Cluster #2	5.06099	0.243276
ECTOb	Dsc2-ECTOb_050	22	Cluster #2	4.15559	0.284444
ECTOb	Dsc2-ECTOb_050	23	Cluster #2	3.63519	0.184959
ECTOb	Dsc2-ECTOb_050	24	Cluster #2	3.94832	0.230693
ECTOb	Dsc2-ECTOb_050	25	Cluster #1	3.40759	0.21075
ECTOb	Dsc2-ECTOb_050	26	Cluster #2	3.58598	0.124354
ECTOb	Dsc2-ECTOb_050	27	Cluster #2	4.99563	0.16799
ECTOb	Dsc2-ECTOb_050	28	Cluster #2	4.25767	0.185356
ECTOb	Dsc2-ECTOb_050	29	Cluster #2	4.21507	0.185681
ECTOb	Dsc2-ECTOb_055	1	Cluster #2	5.04106	0.12015
ECTOb	Dsc2-ECTOb_055	2	Cluster #2	6.48975	0.239756
ECTOb	Dsc2-ECTOb_055	3	Cluster #1	2.93595	0.120729
ECTOb	Dsc2-ECTOb_055	4	Cluster #1	2.90887	0.154668
ECTOb	Dsc2-ECTOb_055	5	Cluster #1	3.16705	0.14301
ECTOb	Dsc2-ECTOb_055	6	Cluster #1	3.49724	0.199903
ECTOb	Dsc2-ECTOb_055	7	Cluster #2	5.65676	0.20332
ECTOb	Dsc2-ECTOb_055	8	Cluster #2	4.21348	0.256227
ECTOb	Dsc2-ECTOb_055	9	Cluster #2	3.85124	0.138149
ECTOb	Dsc2-ECTOb_055	10	Cluster #2	5.12437	0.199302
ECTOb	Dsc2-ECTOb_055	11	Cluster #2	7.30385	0.214213
ECTOb	Dsc2-ECTOb_055	12	Cluster #2	5.45951	0.273622
ECTOb	Dsc2-ECTOb_055	13	Cluster #2	6.13398	0.236359
ECTOb	Dsc2-ECTOb_055	14	Cluster #2	4.19098	0.0613253
ECTOb	Dsc2-ECTOb_055	15	Cluster #2	6.61458	0.265766
ECTOb	Dsc2-ECTOb_055	16	Cluster #2	5.59581	0.161611
ECTOb	Dsc2-ECTOb_055	17	Cluster #2	6.38691	0.200864
ECTOb	Dsc2-ECTOb_055	18	Cluster #2	7.60774	0.28882
ECTOb	Dsc2-ECTOb_055	19	Cluster #2	4.27703	0.269865
ECTOb	Dsc2-ECTOb_060	1	Cluster #1	2.18935	0.0432446
ECTOb	Dsc2-ECTOb_060	2	Cluster #2	5.96996	0.0629431
ECTOb	Dsc2-ECTOb_060	3	Cluster #2	4.84824	0.256317
ECTOb	Dsc2-ECTOb_060	4	Cluster #2	4.00181	0.116155
ECTOb	Dsc2-ECTOb_060	5	Cluster #1	3.30248	0.0800999
ECTOb	Dsc2-ECTOb_060	6	Cluster #2	6.50833	0.134394
ECTOb	Dsc2-ECTOb_060	7	Cluster #2	4.15487	0.209857
ECTOb	Dsc2-ECTOb_060	8	Cluster #2	8.59789	0.265329
ECTOb	Dsc2-ECTOb_060	9	Cluster #2	5.08172	0.124685
ECTOb	Dsc2-ECTOb_060	10	Cluster #2	4.63951	0.102588
ECTOb	Dsc2-ECTOb_060	11	Cluster #2	3.56768	0.0989344
ECTOb	Dsc2-ECTOb_060	12	Cluster #2	5.15339	0.214859
ECTOb	Dsc2-ECTOb_060	13	Cluster #2	7.66329	0.287937
ECTOb	Dsc2-ECTOb_060	14	Cluster #2	8.37161	0.244501
ECTOb	Dsc2-ECTOb_060	15	Cluster #2	4.00699	0.0492819
ECTOb	Dsc2-ECTOb_060	16	Cluster #2	6.92893	0.148713
ECTOb	Dsc2-ECTOb_060	17	Cluster #1	3.22073	0.127066
ECTOb	Dsc2-ECTOb_060	18	Cluster #1	3.05131	0.18313
ECTOb	Dsc2-ECTOb_060	19	Cluster #2	5.60949	0.154742
ECTOb	Dsc2-ECTOb_060	20	Cluster #2	8.15008	0.0756497
ECTOb	Dsc2-ECTOb_060	21	Cluster #1	3.32789	0.048082
ECTOb	Dsc2-ECTOb_060	22	Cluster #2	6.04218	0.113668
ECTOb	Dsc2-ECTOb_060	23	Cluster #1	2.55172	0.139251
ECTOb	Dsc2-ECTOb_060	24	Cluster #2	7.01204	0.202661
ECTOb	Dsc2-ECTOb_060	25	Cluster #2	3.66343	0.1133
ECTOb	Dsc2-ECTOb_060	26	Cluster #2	6.79114	0.332444
ECTOb	Dsc2-ECTOb_060	27	Cluster #2	5.13734	0.223964
ECTOb	Dsc2-ECTOb_060	28	Cluster #2	3.54839	0.121985
ECTOb	Dsc2-ECTOb_060	29	Cluster #2	4.74479	0.137604
ECTOb	Dsc2-ECTOb_060	30	Cluster #2	9.18494	0.124404
ECTOb	Dsc2-ECTOb_060	31	Cluster #2	4.3519	0.0616332
ECTOb	Dsc2-ECTOb_060	32	Cluster #1	2.3587	0.156916
ECTOb	Dsc2-ECTOb_060	33	Cluster #2	3.60711	0.107185
ECTOb	Dsc2-ECTOb_060	34	Cluster #2	9.78591	0.144297
ECTOb	Dsc2-ECTOb_060	35	Cluster #2	6.78588	0.100985
ECTOb	Dsc2-ECTOb_060	36	Cluster #2	9.10094	0.21361
ECTOb	Dsc2-ECTOb_060	37	Cluster #1	2.18859	0.0535512
ECTOb	Dsc2-ECTOb_065	1	Cluster #2	4.24002	0.220548
ECTOb	Dsc2-ECTOb_065	2	Cluster #1	2.64218	0.118801
ECTOb	Dsc2-ECTOb_065	3	Cluster #1	2.78094	0.188884
ECTOb	Dsc2-ECTOb_065	4	Cluster #1	3.30946	0.110736
ECTOb	Dsc2-ECTOb_065	5	Cluster #1	3.11294	0.138367
ECTOb	Dsc2-ECTOb_065	6	Cluster #1	2.50374	0.103982
ECTOb	Dsc2-ECTOb_065	7	Cluster #2	3.62295	0.101026
ECTOb	Dsc2-ECTOb_065	8	Cluster #1	2.44035	0.083892
ECTOb	Dsc2-ECTOb_065	9	Cluster #1	3.38916	0.137412
ECTOb	Dsc2-ECTOb_065	10	Cluster #2	3.58107	0.192716
ECTOb	Dsc2-ECTOb_065	11	Cluster #1	3.51059	0.0716223
ECTOb	Dsc2-ECTOb_065	12	Cluster #1	3.31534	0.0598938
ECTOb	Dsc2-ECTOb_065	13	Cluster #1	2.68072	0.171624
ECTOb	Dsc2-ECTOb_065	14	Cluster #1	3.12062	0.0959854
ECTOb	Dsc2-ECTOb_065	15	Cluster #1	2.90556	0.0709902
ECTOb	Dsc2-ECTOb_065	16	Cluster #1	3.23063	0.0351398
ECTOb	Dsc2-ECTOb_065	17	Cluster #1	3.08585	0.107904
ECTOb	Dsc2-ECTOb_065	18	Cluster #1	2.32742	0.0369259
ECTOb	Dsc2-ECTOb_065	19	Cluster #2	3.59801	0.104318
ECTOb	Dsc2-ECTOb_065	20	Cluster #1	2.78968	0.0428122
ECTOb	Dsc2-ECTOb_065	21	Cluster #1	2.52758	0.0406283
ECTOb	Dsc2-ECTOb_065	22	Cluster #1	3.38936	0.0874102
ECTOb	Dsc2-ECTOb_065	23	Cluster #2	3.97258	0.0638545
ECTOb	Dsc2-ECTOb_065	24	Cluster #1	1.82229	0.0500402
ECTOb	Dsc2-ECTOb_065	25	Cluster #1	2.35547	0.0411185
ECTOb	Dsc2-ECTOb_065	26	Cluster #1	2.0024	0.044674
ECTOb	Dsc2-ECTOb_065	27	Cluster #2	4.92109	0.0907295
ECTOb	Dsc2-ECTOb_065	28	Cluster #2	4.34974	0.287252
ECTOb	Dsc2-ECTOb_065	29	Cluster #2	4.56445	0.136639
ECTOb	Dsc2-ECTOb_065	30	Cluster #2	5.56101	0.23679
ECTOb	Dsc2-ECTOb_065	31	Cluster #2	4.31602	0.290779
ECTOb	Dsc2-ECTOb_065	32	Cluster #2	5.28406	0.144293
ECTOb	Dsc2-ECTOb_065	33	Cluster #1	2.38387	0.0345409
ECTOb	Dsc2-ECTOb_065	34	Cluster #1	2.59988	0.179363
ECTOb	Dsc2-ECTOb_065	35	Cluster #1	1.74994	0.026911
ECTOb	Dsc2-ECTOb_065	36	Cluster #1	2.40167	0.0321648
ECTOb	Dsc2-ECTOb_065	37	Cluster #1	1.50866	0.0721059
ECTOb	Dsc2-ECTOb_065	38	Cluster #1	1.48668	0.04372
ECTOb	Dsc2-ECTOb_065	39	Cluster #1	1.81832	0.0820167
ECTOb	Dsc2-ECTOb_065	40	Cluster #1	2.14555	0.0580588
ECTOb	Dsc2-ECTOb_065	41	Cluster #1	1.40357	0.0729384
ECTOb	Dsc2-ECTOb_065	42	Cluster #1	1.69139	0.0835826
ECTOb	Dsc2-ECTOb_065	43	Cluster #1	2.49536	0.113213
ECTOb	Dsc2-ECTOb_065	44	Cluster #1	2.89969	0.10199
ECTOb	Dsc2-ECTOb_065	45	Cluster #1	1.93223	0.0254516
ECTOb	Dsc2-ECTOb_065	46	Cluster #1	3.25418	0.0672305
ECTOb	Dsc2-ECTOb_065	47	Cluster #2	4.04229	0.255799
ECTOb	Dsc2-ECTOb_065	48	Cluster #1	3.37717	0.0581502
ECTOb	Dsc2-ECTOb_065	49	Cluster #2	6.72206	0.145672
ECTOb	Dsc2-ECTOb_065	50	Cluster #2	5.48602	0.226857
ECTOb	Dsc2-ECTOb_065	51	Cluster #2	3.61163	0.262722
ECTOb	Dsc2-ECTOb_065	52	Cluster #2	7.0592	0.21241
ECTOb	Dsc2-ECTOb_065	53	Cluster #2	3.57415	0.201375
ECTOb	Dsc2-ECTOb_065	54	Cluster #2	6.97502	0.222674
ECTOb	Dsc2-ECTOb_070	1	Cluster #1	1.61099	0.035066
ECTOb	Dsc2-ECTOb_070	2	Cluster #1	1.68867	0.0618762
ECTOb	Dsc2-ECTOb_070	3	Cluster #1	1.47501	0.10138
ECTOb	Dsc2-ECTOb_070	4	Cluster #1	1.51515	0.0789074
ECTOb	Dsc2-ECTOb_070	5	Cluster #1	1.3949	0.0638745
ECTOb	Dsc2-ECTOb_070	6	Cluster #1	2.62705	0.0855378
ECTOb	Dsc2-ECTOb_070	7	Cluster #1	1.34467	0.0606608
ECTOb	Dsc2-ECTOb_070	8	Cluster #1	1.36208	0.0267044
ECTOb	Dsc2-ECTOb_070	9	Cluster #1	2.10421	0.124433
ECTOb	Dsc2-ECTOb_070	10	Cluster #1	3.16169	0.210378
ECTOb	Dsc2-ECTOb_070	11	Cluster #1	1.83345	0.0864546
ECTOb	Dsc2-ECTOb_070	12	Cluster #1	2.86944	0.136637
ECTOb	Dsc2-ECTOb_070	13	Cluster #1	1.72707	0.141133
ECTOb	Dsc2-ECTOb_070	14	Cluster #1	2.43736	0.188436
ECTOb	Dsc2-ECTOb_070	15	Cluster #2	5.38462	0.189762
ECTOb	Dsc2-ECTOb_070	16	Cluster #1	3.15762	0.180254
ECTOb	Dsc2-ECTOb_070	17	Cluster #2	5.47842	0.198249
ECTOb	Dsc2-ECTOb_070	18	Cluster #1	2.62352	0.087715
ECTOb	Dsc2-ECTOb_070	19	Cluster #1	2.43194	0.0892838
ECTOb	Dsc2-ECTOb_070	20	Cluster #1	2.15889	0.118539
ECTOb	Dsc2-ECTOb_070	21	Cluster #1	2.73689	0.154954
ECTOb	Dsc2-ECTOb_070	22	Cluster #1	3.24386	0.136409
ECTOb	Dsc2-ECTOb_070	23	Cluster #2	4.36542	0.0540241
ECTOb	Dsc2-ECTOb_070	24	Cluster #1	2.69456	0.0485148
ECTOb	Dsc2-ECTOb_070	25	Cluster #2	5.11138	0.103039
ECTOb	Dsc2-ECTOb_070	26	Cluster #1	3.10318	0.11486
ECTOb	Dsc2-ECTOb_070	27	Cluster #2	5.18523	0.0379964
ECTOb	Dsc2-ECTOb_070	28	Cluster #1	2.55994	0.134768
ECTOb	Dsc2-ECTOb_070	29	Cluster #1	2.46866	0.035141
ECTOb	Dsc2-ECTOb_070	30	Cluster #1	2.9493	0.127492
ECTOb	Dsc2-ECTOb_070	31	Cluster #1	2.15165	0.0432725
ECTOb	Dsc2-ECTOb_070	32	Cluster #1	1.50333	0.022397
ECTOb	Dsc2-ECTOb_070	33	Cluster #1	2.96871	0.147965
ECTOb	Dsc2-ECTOb_070	34	Cluster #1	1.84933	0.0292151
ECTOb	Dsc2-ECTOb_070	35	Cluster #1	2.00884	0.0434119
ECTOb	Dsc2-ECTOb_070	36	Cluster #1	1.3584	0.0243366
ECTOb	Dsc2-ECTOb_070	37	Cluster #1	2.84744	0.179202
ECTOb	Dsc2-ECTOb_070	38	Cluster #1	1.41325	0.0299353
ECTOb	Dsc2-ECTOb_070	39	Cluster #1	1.42851	0.0248353
ECTOb	Dsc2-ECTOb_070	40	Cluster #1	2.63176	0.123074
ECTOb	Dsc2-ECTOb_070	41	Cluster #1	2.64035	0.178481
ECTOb	Dsc2-ECTOb_070	42	Cluster #2	3.55362	0.161006
ECTOb	Dsc2-ECTOb_070	43	Cluster #1	3.21781	0.192184
ECTOb	Dsc2-ECTOb_070	44	Cluster #1	3.0035	0.111269
ECTOb	Dsc2-ECTOb_070	45	Cluster #1	1.32389	0.0420959
ECTOb	Dsc2-ECTOb_070	46	Cluster #1	2.40285	0.0898409
ECTOb	Dsc2-ECTOb_070	47	Cluster #1	1.63311	0.0503562
ECTOb	Dsc2-ECTOb_070	48	Cluster #1	1.47674	0.0679848
ECTOb	Dsc2-ECTOb_070	49	Cluster #1	2.47324	0.0496316
ECTOb	Dsc2-ECTOb_070	50	Cluster #1	2.17765	0.0488154
ECTOb	Dsc2-ECTOb_070	51	Cluster #1	2.82435	0.0385841
ECTOb	Dsc2-ECTOb_070	52	Cluster #1	2.11678	0.0805644
ECTOb	Dsc2-ECTOb_070	53	Cluster #1	2.1248	0.189621
ECTOb	Dsc2-ECTOb_070	54	Cluster #1	2.48466	0.195348
ECTOb	Dsc2-ECTOb_070	55	Cluster #1	2.7985	0.22551
ECTOb	Dsc2-ECTOb_070	56	Cluster #1	2.61129	0.161856
ECTOb	Dsc2-ECTOb_070	57	Cluster #1	2.50305	0.028379
ECTOb	Dsc2-ECTOb_070	58	Cluster #1	1.86638	0.152683
ECTOb	Dsc2-ECTOb_070	59	Cluster #1	1.88252	0.0478604
ECTOb	Dsc2-ECTOb_070	60	Cluster #1	2.03502	0.0356331
ECTOb	Dsc2-ECTOb_070	61	Cluster #1	2.48851	0.224346
ECTOb	Dsc2-ECTOb_070	62	Cluster #1	1.99821	0.14945
ECTOb	Dsc2-ECTOb_070	63	Cluster #1	2.09836	0.113345
ECTOb	Dsc2-ECTOb_070	64	Cluster #2	3.79744	0.179515
ECTOb	Dsc2-ECTOb_070	65	Cluster #1	2.68879	0.11398
ECTOb	Dsc2-ECTOb_070	66	Cluster #1	2.16843	0.215182
ECTOb	Dsc2-ECTOb_070	67	Cluster #1	1.87451	0.17911
ECTOb	Dsc2-ECTOb_070	68	Cluster #2	4.56785	0.163512
ECTOb	Dsc2-ECTOb_070	69	Cluster #1	3.07443	0.158986
ECTOb	Dsc2-ECTOb_070	70	Cluster #2	5.64051	0.161614
ECTOb	Dsc2-ECTOb_070	71	Cluster #1	2.06053	0.117353
ECTOb	Dsc2-ECTOb_070	72	Cluster #1	2.5514	0.0858629
ECTOb	Dsc2-ECTOb_070	73	Cluster #2	3.55479	0.225176
ECTOb	Dsc2-ECTOb_075	1	Cluster #2	3.78866	0.0732671
ECTOb	Dsc2-ECTOb_075	2	Cluster #2	4.38205	0.0619613
ECTOb	Dsc2-ECTOb_075	3	Cluster #2	5.41996	0.115719
ECTOb	Dsc2-ECTOb_075	4	Cluster #2	4.39168	0.125392
ECTOb	Dsc2-ECTOb_075	5	Cluster #1	2.77114	0.0614203
ECTOb	Dsc2-ECTOb_075	6	Cluster #1	1.82533	0.0435812
ECTOb	Dsc2-ECTOb_075	7	Cluster #2	4.71789	0.0771198
ECTOb	Dsc2-ECTOb_075	8	Cluster #1	2.32249	0.0648811
ECTOb	Dsc2-ECTOb_075	9	Cluster #2	4.93065	0.113098
ECTOb	Dsc2-ECTOb_075	10	Cluster #1	2.50124	0.10489
ECTOb	Dsc2-ECTOb_075	11	Cluster #1	2.91145	0.137205
ECTOb	Dsc2-ECTOb_075	12	Cluster #1	3.1183	0.148187
ECTOb	Dsc2-ECTOb_075	13	Cluster #2	3.80998	0.16044
ECTOb	Dsc2-ECTOb_075	14	Cluster #2	3.55712	0.153529
ECTOb	Dsc2-ECTOb_075	15	Cluster #1	2.31332	0.0536349
ECTOb	Dsc2-ECTOb_075	16	Cluster #2	4.15316	0.121894
ECTOb	Dsc2-ECTOb_075	17	Cluster #1	3.1283	0.0747853
ECTOb	Dsc2-ECTOb_075	18	Cluster #1	2.29273	0.0805457
ECTOb	Dsc2-ECTOb_075	19	Cluster #2	4.39708	0.264194
ECTOb	Dsc2-ECTOb_075	20	Cluster #1	2.69088	0.0624662
ECTOb	Dsc2-ECTOb_075	21	Cluster #1	2.94956	0.0690016
ECTOb	Dsc2-ECTOb_075	22	Cluster #2	4.51421	0.227616
ECTOb	Dsc2-ECTOb_075	23	Cluster #2	6.08936	0.246881
ECTOb	Dsc2-ECTOb_075	24	Cluster #1	3.32427	0.124359
ECTOb	Dsc2-ECTOb_075	25	Cluster #2	4.27092	0.0462646
ECTOb	Dsc2-ECTOb_075	26	Cluster #2	4.02829	0.137827
ECTOb	Dsc2-ECTOb_075	27	Cluster #2	4.46516	0.187902
ECTOb	Dsc2-ECTOb_075	28	Cluster #2	4.31908	0.0378973
ECTOb	Dsc2-ECTOb_075	29	Cluster #1	1.85238	0.0246539
ECTOb	Dsc2-ECTOb_075	30	Cluster #1	3.07222	0.057602
ECTOb	Dsc2-ECTOb_075	31	Cluster #1	1.90766	0.0894546
ECTOb	Dsc2-ECTOb_075	32	Cluster #2	5.46808	0.160744
ECTOb	Dsc2-ECTOb_075	33	Cluster #1	2.8184	0.059766
ECTOb	Dsc2-ECTOb_075	34	Cluster #2	6.18092	0.244874
ECTOb	Dsc2-ECTOb_075	35	Cluster #2	4.82997	0.200829
ECTOb	Dsc2-ECTOb_075	36	Cluster #2	7.78349	0.239088
ECTOb	Dsc2-ECTOb_075	37	Cluster #2	3.69364	0.0591421
ECTOb	Dsc2-ECTOb_075	38	Cluster #1	2.06005	0.124282
ECTOb	Dsc2-ECTOb_075	39	Cluster #1	2.72001	0.185099
ECTOb	Dsc2-ECTOb_075	40	Cluster #1	3.02243	0.0692741
ECTOb	Dsc2-ECTOb_075	41	Cluster #1	2.31829	0.0402697
ECTOb	Dsc2-ECTOb_075	42	Cluster #1	2.79187	0.0425979
ECTOb	Dsc2-ECTOb_075	43	Cluster #1	3.46969	0.0687743
ECTOb	Dsc2-ECTOb_075	44	Cluster #1	3.11558	0.28346
ECTOb	Dsc2-ECTOb_075	45	Cluster #2	3.86894	0.0409544
ECTOb	Dsc2-ECTOb_075	46	Cluster #2	4.39106	0.104148
ECTOb	Dsc2-ECTOb_075	47	Cluster #2	4.92812	0.0847369
ECTOb	Dsc2-ECTOb_075	48	Cluster #2	5.97154	0.0391518
ECTOb	Dsc2-ECTOb_075	49	Cluster #1	3.44241	0.166261
ECTOb	Dsc2-ECTOb_075	50	Cluster #2	3.65512	0.234232
ECTOb	Dsc2-ECTOb_075	51	Cluster #1	2.89346	0.0991159
ECTOb	Dsc2-ECTOb_075	52	Cluster #2	6.24746	0.253408
ECTOb	Dsc2-ECTOb_075	53	Cluster #2	7.65867	0.115979
ECTOb	Dsc2-ECTOb_080	1	Cluster #2	4.41245	0.054435
ECTOb	Dsc2-ECTOb_080	2	Cluster #2	7.69158	0.0459234
ECTOb	Dsc2-ECTOb_080	3	Cluster #2	3.9097	0.140316
ECTOb	Dsc2-ECTOb_080	4	Cluster #2	4.82996	0.0738277
ECTOb	Dsc2-ECTOb_080	5	Cluster #2	5.28203	0.138379
ECTOb	Dsc2-ECTOb_080	6	Cluster #2	5.8896	0.123475
ECTOb	Dsc2-ECTOb_080	7	Cluster #2	7.17836	0.193219
ECTOb	Dsc2-ECTOb_080	8	Cluster #2	6.1996	0.060663
ECTOb	Dsc2-ECTOb_080	9	Cluster #2	5.48957	0.0574744
ECTOb	Dsc2-ECTOb_080	10	Cluster #2	5.81726	0.203016
ECTOb	Dsc2-ECTOb_080	11	Cluster #1	3.14546	0.0400431
ECTOb	Dsc2-ECTOb_080	12	Cluster #2	3.94447	0.0500113
ECTOb	Dsc2-ECTOb_080	13	Cluster #1	3.14922	0.0278868
ECTOb	Dsc2-ECTOb_080	14	Cluster #2	3.74427	0.0635782
ECTOb	Dsc2-ECTOb_080	15	Cluster #2	7.53529	0.144953
ECTOb	Dsc2-ECTOb_080	16	Cluster #2	3.92393	0.0257709
ECTOb	Dsc2-ECTOb_080	17	Cluster #2	3.83329	0.0353745
ECTOb	Dsc2-ECTOb_080	18	Cluster #2	5.26736	0.0844763
ECTOb	Dsc2-ECTOb_080	19	Cluster #2	7.08107	0.0872461
ECTOb	Dsc2-ECTOb_080	20	Cluster #2	3.94763	0.0411852
ECTOb	Dsc2-ECTOb_080	21	Cluster #2	5.44696	0.0391791
ECTOb	Dsc2-ECTOb_080	22	Cluster #2	5.64393	0.0406751
ECTOb	Dsc2-ECTOb_080	23	Cluster #2	5.43696	0.182177
ECTOb	Dsc2-ECTOb_080	24	Cluster #2	9.3147	0.128402
ECTOb	Dsc2-ECTOb_080	25	Cluster #2	4.97834	0.0999108
ECTOb	Dsc2-ECTOb_080	26	Cluster #2	8.42167	0.22956
ECTOb	Dsc2-ECTOb_080	27	Cluster #2	6.82868	0.0738401
ECTOb	Dsc2-ECTOb_080	28	Cluster #2	7.12684	0.113489
ECTOb	Dsc2-ECTOb_085	1	Cluster #1	3.22699	0.20132
ECTOb	Dsc2-ECTOb_085	2	Cluster #2	4.52127	0.188748
ECTOb	Dsc2-ECTOb_085	3	Cluster #1	2.44062	0.156093
ECTOb	Dsc2-ECTOb_085	4	Cluster #1	2.90154	0.144982
ECTOb	Dsc2-ECTOb_085	5	Cluster #1	3.13756	0.212123
ECTOb	Dsc2-ECTOb_085	6	Cluster #1	2.92776	0.175446
ECTOb	Dsc2-ECTOb_085	7	Cluster #1	2.05471	0.19473
ECTOb	Dsc2-ECTOb_085	8	Cluster #1	2.02164	0.243109
ECTOb	Dsc2-ECTOb_085	9	Cluster #2	3.64275	0.219586
ECTOb	Dsc2-ECTOb_085	10	Cluster #1	3.36709	0.206406
ECTOb	Dsc2-ECTOb_085	11	Cluster #1	3.0668	0.151961
ECTOb	Dsc2-ECTOb_085	12	Cluster #1	3.16402	0.0710557
ECTOb	Dsc2-ECTOb_090	1	Cluster #1	2.3683	0.0772833
ECTOb	Dsc2-ECTOb_090	2	Cluster #1	2.51697	0.0997499
ECTOb	Dsc2-ECTOb_090	3	Cluster #1	2.88709	0.110398
ECTOb	Dsc2-ECTOb_090	4	Cluster #2	4.02097	0.152846
ECTOb	Dsc2-ECTOb_090	5	Cluster #1	2.46254	0.0521395
ECTOb	Dsc2-ECTOb_090	6	Cluster #1	2.32828	0.153898
ECTOb	Dsc2-ECTOb_090	7	Cluster #1	2.98787	0.139189
ECTOb	Dsc2-ECTOb_090	8	Cluster #1	2.84674	0.146081
ECTOb	Dsc2-ECTOb_090	9	Cluster #2	4.50902	0.0753743
ECTOb	Dsc2-ECTOb_090	10	Cluster #2	4.34742	0.0611953
ECTOb	Dsc2-ECTOb_090	11	Cluster #2	3.96647	0.0431288
ECTOb	Dsc2-ECTOb_090	12	Cluster #1	2.95408	0.228347
ECTOb	Dsc2-ECTOb_090	13	Cluster #2	3.927	0.14099
ECTOb	Dsc2-ECTOb_090	14	Cluster #1	2.13108	0.0448393
ECTOb	Dsc2-ECTOb_090	15	Cluster #1	3.5115	0.17182
ECTOb	Dsc2-ECTOb_090	16	Cluster #1	3.25244	0.048102
ECTOb	Dsc2-ECTOb_090	17	Cluster #2	3.8275	0.0545722
ECTOb	Dsc2-ECTOb_090	18	Cluster #1	2.14861	0.0414805
ECTOb	Dsc2-ECTOb_090	19	Cluster #1	2.48587	0.113432
ECTOb	Dsc2-ECTOb_090	20	Cluster #2	3.9312	0.146831
ECTOb	Dsc2-ECTOb_090	21	Cluster #1	2.0619	0.0286043
ECTOb	Dsc2-ECTOb_090	22	Cluster #1	3.41021	0.128505
ECTOb	Dsc2-ECTOb_090	23	Cluster #2	3.90245	0.144932
ECTOb	Dsc2-ECTOb_090	24	Cluster #1	2.18963	0.0600453
ECTOb	Dsc2-ECTOb_090	25	Cluster #1	2.95593	0.156891
ECTOb	Dsc2-ECTOb_090	26	Cluster #2	3.9235	0.0404274
ECTOb	Dsc2-ECTOb_090	27	Cluster #1	3.03192	0.0254866
ECTOb	Dsc2-ECTOb_090	28	Cluster #1	2.58615	0.116298
ECTOb	Dsc2-ECTOb_090	29	Cluster #1	2.42922	0.140997
ECTOb	Dsc2-ECTOb_090	30	Cluster #1	3.44863	0.115713
ECTOb	Dsc2-ECTOb_090	31	Cluster #2	4.16101	0.0494057
ECTOb	Dsc2-ECTOb_090	32	Cluster #1	2.66202	0.19221
ECTOb	Dsc2-ECTOb_090	33	Cluster #1	2.31004	0.0497312
ECTOb	Dsc2-ECTOb_090	34	Cluster #1	2.90696	0.0969961
ECTOb	Dsc2-ECTOb_090	35	Cluster #1	2.68267	0.246017
ECTOb	Dsc2-ECTOb_090	36	Cluster #1	2.40206	0.225587
ECTOb	Dsc2-ECTOb_090	37	Cluster #1	2.04656	0.0383256
ECTOb	Dsc2-ECTOb_090	38	Cluster #1	3.25007	0.224426
ECTOb	Dsc2-ECTOb_090	39	Cluster #1	2.72694	0.205128
ECTOb	Dsc2-ECTOb_090	40	Cluster #1	2.72776	0.129121
ECTOb	Dsc2-ECTOb_090	41	Cluster #1	3.03666	0.25011
ECTOb	Dsc2-ECTOb_090	42	Cluster #1	3.20218	0.261916
ECTOb	Dsc2-ECTOb_090	43	Cluster #1	2.53061	0.0425684
ECTOb	Dsc2-ECTOb_090	44	Cluster #2	4.5185	0.115988
ECTOb	Dsc2-ECTOb_090	45	Cluster #1	3.19946	0.141513
ECTOb	Dsc2-ECTOb_090	46	Cluster #2	3.90323	0.189614
ECTOb	Dsc2-ECTOb_090	47	Cluster #1	3.16727	0.19012
ECTOb	Dsc2-ECTOb_090	48	Cluster #1	3.08581	0.0899387
ECTOb	Dsc2-ECTOb_095	1	Cluster #2	4.3796	0.0434446
ECTOb	Dsc2-ECTOb_095	2	Cluster #2	4.15044	0.224253
ECTOb	Dsc2-ECTOb_095	3	Cluster #2	6.91242	0.0968052
ECTOb	Dsc2-ECTOb_095	4	Cluster #1	2.96759	0.303638
ECTOb	Dsc2-ECTOb_095	5	Cluster #1	3.33079	0.156144
ECTOb	Dsc2-ECTOb_095	6	Cluster #2	4.62358	0.113167
ECTOb	Dsc2-ECTOb_095	7	Cluster #2	5.26332	0.250038
ECTOb	Dsc2-ECTOb_095	8	Cluster #2	3.66107	0.0919198
ECTOb	Dsc2-ECTOb_095	9	Cluster #2	3.673	0.172018
ECTOb	Dsc2-ECTOb_095	10	Cluster #1	3.33863	0.194322
ECTOb	Dsc2-ECTOb_095	11	Cluster #2	4.01467	0.184022
ECTOb	Dsc2-ECTOb_095	12	Cluster #2	5.87466	0.192183
ECTOb	Dsc2-ECTOb_095	13	Cluster #2	3.95375	0.159504
ECTOb	Dsc2-ECTOb_095	14	Cluster #2	4.31043	0.208191
ECTOb	Dsc2-ECTOb_095	15	Cluster #2	4.09861	0.174254
ECTOb	Dsc2-ECTOb_095	16	Cluster #2	4.72791	0.117261
ECTOb	Dsc2-ECTOb_095	17	Cluster #2	3.56384	0.170117
ECTOb	Dsc2-ECTOb_095	18	Cluster #2	4.21469	0.118873
ECTOb	Dsc2-ECTOb_095	19	Cluster #2	3.73767	0.210026
ECTOb	Dsc2-ECTOb_095	20	Cluster #2	4.25918	0.12137
ECTOb	Dsc2-ECTOb_095	21	Cluster #2	3.64639	0.172522
ECTOb	Dsc2-ECTOb_095	22	Cluster #2	4.50062	0.238659
ECTOb	Dsc2-ECTOb_095	23	Cluster #2	6.35712	0.292216
ECTOb	Dsc2-ECTOb_095	24	Cluster #2	4.40104	0.201706
ECTOb	Dsc2-ECTOb_095	25	Cluster #2	4.026	0.162328
ECTOb	Dsc2-ECTOb_095	26	Cluster #1	2.92303	0.192564
ECTOb	Dsc2-ECTOb_095	27	Cluster #1	3.05204	0.138076
ECTOb	Dsc2-ECTOb_095	28	Cluster #2	3.63125	0.0643657
ECTOb	Dsc2-ECTOb_095	29	Cluster #2	4.24875	0.0968948
ECTOb	Dsc2-ECTOb_095	30	Cluster #2	5.29184	0.123213
ECTOb	Dsc2-ECTOb_095	31	Cluster #1	2.51104	0.0618877
ECTOb	Dsc2-ECTOb_095	32	Cluster #1	3.06926	0.0548617
ECTOb	Dsc2-ECTOb_095	33	Cluster #1	2.68351	0.186277
ECTOb	Dsc2-ECTOb_095	34	Cluster #1	2.23291	0.0436256
ECTOb	Dsc2-ECTOb_095	35	Cluster #2	3.6834	0.222284
ECTOb	Dsc2-ECTOb_095	36	Cluster #2	3.83215	0.0501644
ECTOb	Dsc2-ECTOb_095	37	Cluster #2	5.23678	0.178169
ECTOb	Dsc2-ECTOb_095	38	Cluster #1	2.17795	0.0382956
ECTOb	Dsc2-ECTOb_095	39	Cluster #1	2.27352	0.202093
ECTOb	Dsc2-ECTOb_095	40	Cluster #2	4.21426	0.190915
ECTOb	Dsc2-ECTOb_095	41	Cluster #1	2.44545	0.160943
ECTOb	Dsc2-ECTOb_095	42	Cluster #2	4.78247	0.207248
ECTOb	Dsc2-ECTOb_095	43	Cluster #1	2.94905	0.188155
ECTOb	Dsc2-ECTOb_095	44	Cluster #1	2.47685	0.0486837
ECTOb	Dsc2-ECTOb_095	45	Cluster #1	3.22198	0.167846
ECTOb	Dsc2-ECTOb_095	46	Cluster #2	7.81694	0.0440764
ECTOb	Dsc2-ECTOb_095	47	Cluster #1	3.29819	0.141163
ECTOb	Dsc2-ECTOb_095	48	Cluster #2	3.65621	0.263442
ECTOb	Dsc2-ECTOb_095	49	Cluster #2	4.73018	0.0684322
ECTOb	Dsc2-ECTOb_095	50	Cluster #2	5.03907	0.226954
ECTOb	Dsc2-ECTOb_095	51	Cluster #2	4.50758	0.204907
ECTOb	Dsc2-ECTOb_095	52	Cluster #1	3.50557	0.175301
ECTOb	Dsc2-ECTOb_095	53	Cluster #2	3.89106	0.136261
ECTOb	Dsc2-ECTOb_095	54	Cluster #2	3.95469	0.191494
ECTOb	Dsc2-ECTOb_095	55	Cluster #1	3.26101	0.0252386
ECTOb	Dsc2-ECTOb_095	56	Cluster #2	4.14423	0.0424776
ECTOb	Dsc2-ECTOb_095	57	Cluster #1	2.82229	0.209555
ECTOb	Dsc2-ECTOb_095	58	Cluster #1	2.87814	0.137808
ECTOb	Dsc2-ECTOb_095	59	Cluster #1	3.12252	0.158129
ECTOb	Dsc2-ECTOb_095	60	Cluster #2	4.04378	0.0332835
ECTOb	Dsc2-ECTOb_095	61	Cluster #1	3.16108	0.220785
ECTOb	Dsc2-ECTOb_095	62	Cluster #1	1.99705	0.027884
ECTOb	Dsc2-ECTOb_095	63	Cluster #1	3.10345	0.0344097
ECTOb	Dsc2-ECTOb_095	64	Cluster #1	1.71259	0.0335472
ECTOb	Dsc2-ECTOb_095	65	Cluster #1	2.36078	0.0460638
ECTOb	Dsc2-ECTOb_095	66	Cluster #1	2.34799	0.153418
ECTOb	Dsc2-ECTOb_095	67	Cluster #2	3.54763	0.0260821
ECTOb	Dsc2-ECTOb_095	68	Cluster #2	4.32894	0.196002
ECTOb	Dsc2-ECTOb_095	69	Cluster #1	3.28294	0.256318
ECTOb	Dsc2-ECTOb_095	70	Cluster #2	3.62891	0.058581
ECTOb	Dsc2-ECTOb_095	71	Cluster #2	3.83198	0.19978
ECTOb	Dsc2-ECTOb_095	72	Cluster #2	4.26708	0.0650971
ECTOb	Dsc2-ECTOb_095	73	Cluster #2	8.80255	0.0390049
ECTOb	Dsc2-ECTOb_095	74	Cluster #2	3.64276	0.0329685
ECTOb	Dsc2-ECTOb_095	75	Cluster #1	2.61363	0.0901926
ECTOb	Dsc2-ECTOb_095	76	Cluster #1	3.13495	0.0469361
ECTOb	Dsc2-ECTOb_095	77	Cluster #1	2.97942	0.0481079
ECTOb	Dsc2-ECTOb_095	78	Cluster #2	3.60833	0.061408
ECTOb	Dsc2-ECTOb_095	79	Cluster #2	5.38971	0.0427101
ECTOb	Dsc2-ECTOb_095	80	Cluster #1	3.01283	0.0396027
ECTOb	Dsc2-ECTOb_095	81	Cluster #1	3.13947	0.0567434
ECTOb	Dsc2-ECTOb_095	82	Cluster #1	2.45173	0.0499905
ECTOb	Dsc2-ECTOb_095	83	Cluster #1	3.40182	0.0581488
ECTOb	Dsc2-ECTOb_100	1	Cluster #1	2.68211	0.164462
ECTOb	Dsc2-ECTOb_100	2	Cluster #1	2.72054	0.150684
ECTOb	Dsc2-ECTOb_100	3	Cluster #1	3.51782	0.228497
ECTOb	Dsc2-ECTOb_100	4	Cluster #1	2.25076	0.133535
ECTOb	Dsc2-ECTOb_100	5	Cluster #1	2.2969	0.0535182
ECTOb	Dsc2-ECTOb_100	6	Cluster #1	2.91197	0.0707751
ECTOb	Dsc2-ECTOb_100	7	Cluster #1	2.61808	0.180135
ECTOb	Dsc2-ECTOb_100	8	Cluster #1	2.74951	0.113641
ECTOb	Dsc2-ECTOb_100	9	Cluster #1	2.06491	0.12179
ECTOb	Dsc2-ECTOb_100	10	Cluster #1	2.55691	0.0438717
ECTOb	Dsc2-ECTOb_100	11	Cluster #1	1.82281	0.132979
ECTOb	Dsc2-ECTOb_100	12	Cluster #1	2.07272	0.046525
ECTOb	Dsc2-ECTOb_100	13	Cluster #1	1.79375	0.0794244
ECTOb	Dsc2-ECTOb_100	14	Cluster #1	1.66852	0.0876613
ECTOb	Dsc2-ECTOb_100	15	Cluster #1	1.7216	0.0870773
ECTOb	Dsc2-ECTOb_100	16	Cluster #1	1.94069	0.0888229
ECTOb	Dsc2-ECTOb_100	17	Cluster #1	2.6968	0.13539
ECTOb	Dsc2-ECTOb_100	18	Cluster #1	3.09916	0.194529
ECTOb	Dsc2-ECTOb_100	19	Cluster #1	2.51729	0.1432
ECTOb	Dsc2-ECTOb_100	20	Cluster #1	2.79734	0.19425
ECTOb	Dsc2-ECTOb_100	21	Cluster #1	3.39252	0.237857
ECTOb	Dsc2-ECTOb_100	22	Cluster #1	2.7789	0.0844805
ECTOb	Dsc2-ECTOb_100	23	Cluster #2	4.4254	0.205786
ECTOb	Dsc2-ECTOb_100	24	Cluster #1	2.05478	0.0364955
ECTOb	Dsc2-ECTOb_100	25	Cluster #1	1.27344	0.0385855
ECTOb	Dsc2-ECTOb_100	26	Cluster #1	1.64269	0.0471797
ECTOb	Dsc2-ECTOb_100	27	Cluster #1	1.82446	0.025601
ECTOb	Dsc2-ECTOb_100	28	Cluster #1	1.57336	0.0349841
ECTOb	Dsc2-ECTOb_100	29	Cluster #1	1.98384	0.0406435
ECTOb	Dsc2-ECTOb_100	30	Cluster #1	1.67656	0.0329946
ECTOb	Dsc2-ECTOb_100	31	Cluster #1	2.11752	0.121382
ECTOb	Dsc2-ECTOb_100	32	Cluster #1	3.32146	0.150797
ECTOb	Dsc2-ECTOb_100	33	Cluster #2	3.5826	0.130737
ECTOb	Dsc2-ECTOb_100	34	Cluster #2	4.23733	0.171126
ECTOb	Dsc2-ECTOb_100	35	Cluster #1	1.58483	0.0351423
ECTOb	Dsc2-ECTOb_100	36	Cluster #1	1.62812	0.0688354
ECTOb	Dsc2-ECTOb_100	37	Cluster #1	1.37589	0.039065
ECTOb	Dsc2-ECTOb_100	38	Cluster #1	1.97596	0.0609094
ECTOb	Dsc2-ECTOb_100	39	Cluster #1	2.00349	0.0385197
ECTOb	Dsc2-ECTOb_100	40	Cluster #1	1.37009	0.0291733
ECTOb	Dsc2-ECTOb_100	41	Cluster #1	1.80639	0.043213
ECTOb	Dsc2-ECTOb_100	42	Cluster #1	2.23634	0.0670481
ECTOb	Dsc2-ECTOb_100	43	Cluster #1	1.89874	0.0426188
ECTOb	Dsc2-ECTOb_100	44	Cluster #1	1.87477	0.0926136
ECTOb	Dsc2-ECTOb_100	45	Cluster #1	2.76043	0.218028
ECTOb	Dsc2-ECTOb_100	46	Cluster #1	1.89766	0.0353987
ECTOb	Dsc2-ECTOb_100	47	Cluster #1	2.87837	0.0901176
ECTOb	Dsc2-ECTOb_100	48	Cluster #1	3.43647	0.080362
CYTO	Dsc2-CYTO_005	1	Cluster #1	2.07434	0.0488059
CYTO	Dsc2-CYTO_005	2	Cluster #2	3.88935	0.178009
CYTO	Dsc2-CYTO_005	3	Cluster #1	3.11531	0.0989699
CYTO	Dsc2-CYTO_005	4	Cluster #1	3.52384	0.0783055
CYTO	Dsc2-CYTO_005	5	Cluster #1	2.64578	0.201089
CYTO	Dsc2-CYTO_005	6	Cluster #2	4.05349	0.0624657
CYTO	Dsc2-CYTO_005	7	Cluster #2	4.60019	0.103114
CYTO	Dsc2-CYTO_005	8	Cluster #2	3.56542	0.175629
CYTO	Dsc2-CYTO_005	9	Cluster #2	4.59499	0.150204
CYTO	Dsc2-CYTO_005	10	Cluster #1	2.93972	0.0818717
CYTO	Dsc2-CYTO_005	11	Cluster #2	4.10178	0.100399
CYTO	Dsc2-CYTO_005	12	Cluster #1	3.48311	0.0668195
CYTO	Dsc2-CYTO_005	13	Cluster #2	4.51852	0.107428
CYTO	Dsc2-CYTO_005	14	Cluster #2	3.93902	0.134155
CYTO	Dsc2-CYTO_005	15	Cluster #2	3.91333	0.082377
CYTO	Dsc2-CYTO_005	16	Cluster #1	3.10298	0.071464
CYTO	Dsc2-CYTO_005	17	Cluster #2	4.38924	0.0875209
CYTO	Dsc2-CYTO_005	18	Cluster #1	2.23003	0.165494
CYTO	Dsc2-CYTO_005	19	Cluster #1	2.837	0.118243
CYTO	Dsc2-CYTO_005	20	Cluster #1	2.63115	0.196026
CYTO	Dsc2-CYTO_005	21	Cluster #1	2.81069	0.13061
CYTO	Dsc2-CYTO_005	22	Cluster #2	4.13219	0.115682
CYTO	Dsc2-CYTO_005	23	Cluster #2	5.317	0.0532645
CYTO	Dsc2-CYTO_005	24	Cluster #2	3.54058	0.0994965
CYTO	Dsc2-CYTO_005	25	Cluster #1	2.50737	0.115067
CYTO	Dsc2-CYTO_005	26	Cluster #1	2.84826	0.083349
CYTO	Dsc2-CYTO_005	27	Cluster #2	4.89777	0.137058
CYTO	Dsc2-CYTO_005	28	Cluster #2	4.68085	0.110918
CYTO	Dsc2-CYTO_005	29	Cluster #1	3.4869	0.102864
CYTO	Dsc2-CYTO_005	30	Cluster #2	4.09281	0.0890864
CYTO	Dsc2-CYTO_005	31	Cluster #1	2.78161	0.0921123
CYTO	Dsc2-CYTO_005	32	Cluster #2	4.65781	0.0737007
CYTO	Dsc2-CYTO_005	33	Cluster #2	4.76448	0.1229
CYTO	Dsc2-CYTO_005	34	Cluster #1	2.02624	0.0812457
CYTO	Dsc2-CYTO_005	35	Cluster #1	3.43754	0.100783
CYTO	Dsc2-CYTO_005	36	Cluster #1	3.21382	0.135489
CYTO	Dsc2-CYTO_010	1	Cluster #1	3.25149	0.127397
CYTO	Dsc2-CYTO_010	2	Cluster #2	4.04182	0.101707
CYTO	Dsc2-CYTO_010	3	Cluster #1	3.0553	0.0913824
CYTO	Dsc2-CYTO_010	4	Cluster #1	3.05298	0.0925974
CYTO	Dsc2-CYTO_010	5	Cluster #1	3.12412	0.0621771
CYTO	Dsc2-CYTO_010	6	Cluster #2	4.07829	0.0791861
CYTO	Dsc2-CYTO_010	7	Cluster #2	3.72571	0.101137
CYTO	Dsc2-CYTO_010	8	Cluster #2	3.73502	0.084628
CYTO	Dsc2-CYTO_015	1	Cluster #1	1.55661	0.0985481
CYTO	Dsc2-CYTO_015	2	Cluster #1	2.50818	0.0939072
CYTO	Dsc2-CYTO_015	3	Cluster #1	1.92254	0.0759309
CYTO	Dsc2-CYTO_015	4	Cluster #1	1.82858	0.0616913
CYTO	Dsc2-CYTO_015	5	Cluster #1	1.52342	0.0700021
CYTO	Dsc2-CYTO_015	6	Cluster #1	1.74183	0.0410163
CYTO	Dsc2-CYTO_015	7	Cluster #1	2.54559	0.0632775
CYTO	Dsc2-CYTO_015	8	Cluster #1	1.39977	0.0551941
CYTO	Dsc2-CYTO_015	9	Cluster #1	3.45142	0.0680006
CYTO	Dsc2-CYTO_015	10	Cluster #1	2.26726	0.0890126
CYTO	Dsc2-CYTO_015	11	Cluster #1	2.4124	0.077474
CYTO	Dsc2-CYTO_015	12	Cluster #1	1.7488	0.0533709
CYTO	Dsc2-CYTO_015	13	Cluster #1	1.82541	0.0799623
CYTO	Dsc2-CYTO_015	14	Cluster #1	2.30618	0.0649926
CYTO	Dsc2-CYTO_015	15	Cluster #1	2.85553	0.075774
CYTO	Dsc2-CYTO_015	16	Cluster #2	3.63323	0.0594322
CYTO	Dsc2-CYTO_015	17	Cluster #1	2.14976	0.107491
CYTO	Dsc2-CYTO_015	18	Cluster #1	3.32837	0.0608683
CYTO	Dsc2-CYTO_015	19	Cluster #1	2.76961	0.119167
CYTO	Dsc2-CYTO_020	1	Cluster #2	4.56772	0.0516131
CYTO	Dsc2-CYTO_020	2	Cluster #1	2.94737	0.109586
CYTO	Dsc2-CYTO_020	3	Cluster #1	2.82441	0.0684845
CYTO	Dsc2-CYTO_020	4	Cluster #2	3.65797	0.048256
CYTO	Dsc2-CYTO_020	5	Cluster #2	3.5393	0.082849
CYTO	Dsc2-CYTO_020	6	Cluster #1	2.94289	0.041668
CYTO	Dsc2-CYTO_020	7	Cluster #1	3.32315	0.0506992
CYTO	Dsc2-CYTO_025	1	Cluster #1	3.13233	0.182772
CYTO	Dsc2-CYTO_025	2	Cluster #1	3.04433	0.100045
CYTO	Dsc2-CYTO_025	3	Cluster #2	5.04053	0.105849
CYTO	Dsc2-CYTO_025	4	Cluster #1	2.27624	0.096899
CYTO	Dsc2-CYTO_025	5	Cluster #1	2.5394	0.112209
CYTO	Dsc2-CYTO_030	1	Cluster #1	1.42487	0.0833811
CYTO	Dsc2-CYTO_030	2	Cluster #1	1.79161	0.0529537
CYTO	Dsc2-CYTO_030	3	Cluster #1	2.19549	0.0514689
CYTO	Dsc2-CYTO_030	4	Cluster #1	2.06025	0.143917
CYTO	Dsc2-CYTO_030	5	Cluster #1	2.07173	0.097741
CYTO	Dsc2-CYTO_030	6	Cluster #1	2.08558	0.135131
CYTO	Dsc2-CYTO_030	7	Cluster #1	2.10026	0.0995324
CYTO	Dsc2-CYTO_030	8	Cluster #1	2.16672	0.0454479
CYTO	Dsc2-CYTO_030	9	Cluster #1	1.76264	0.0538966
CYTO	Dsc2-CYTO_030	10	Cluster #1	1.99004	0.0746852
CYTO	Dsc2-CYTO_030	11	Cluster #1	2.00794	0.211775
CYTO	Dsc2-CYTO_030	12	Cluster #1	2.34009	0.10134
CYTO	Dsc2-CYTO_030	13	Cluster #1	2.51737	0.0654437
CYTO	Dsc2-CYTO_030	14	Cluster #1	2.90435	0.0627814
CYTO	Dsc2-CYTO_030	15	Cluster #1	1.97255	0.0705323
CYTO	Dsc2-CYTO_030	16	Cluster #1	1.99395	0.0749477
CYTO	Dsc2-CYTO_030	17	Cluster #1	1.89552	0.122045
CYTO	Dsc2-CYTO_030	18	Cluster #1	1.96431	0.109867
CYTO	Dsc2-CYTO_030	19	Cluster #1	2.41637	0.119888
CYTO	Dsc2-CYTO_030	20	Cluster #1	2.08517	0.134985
CYTO	Dsc2-CYTO_030	21	Cluster #1	2.31637	0.0667175
CYTO	Dsc2-CYTO_030	22	Cluster #1	2.7842	0.0645188
CYTO	Dsc2-CYTO_030	23	Cluster #1	1.95128	0.0711614
CYTO	Dsc2-CYTO_030	24	Cluster #1	1.6909	0.0491219
CYTO	Dsc2-CYTO_030	25	Cluster #1	2.42967	0.0701817
CYTO	Dsc2-CYTO_030	26	Cluster #1	2.69721	0.0433413
CYTO	Dsc2-CYTO_030	27	Cluster #1	2.45358	0.162708
CYTO	Dsc2-CYTO_030	28	Cluster #1	2.1122	0.144707
CYTO	Dsc2-CYTO_035	1	Cluster #2	3.65101	0.170504
CYTO	Dsc2-CYTO_035	2	Cluster #2	4.06415	0.111038
CYTO	Dsc2-CYTO_035	3	Cluster #2	3.89175	0.08852
CYTO	Dsc2-CYTO_035	4	Cluster #1	3.0506	0.155678
CYTO	Dsc2-CYTO_035	5	Cluster #2	6.68344	0.0524131
CYTO	Dsc2-CYTO_035	6	Cluster #2	4.31725	0.108383
CYTO	Dsc2-CYTO_035	7	Cluster #2	3.53343	0.125251
CYTO	Dsc2-CYTO_035	8	Cluster #2	11.7335	0.0665893
CYTO	Dsc2-CYTO_035	9	Cluster #2	4.38875	0.183608
CYTO	Dsc2-CYTO_035	10	Cluster #2	5.54648	0.0785381
CYTO	Dsc2-CYTO_035	11	Cluster #1	3.00742	0.0378688
CYTO	Dsc2-CYTO_035	12	Cluster #2	4.65548	0.188594
CYTO	Dsc2-CYTO_035	13	Cluster #1	3.17005	0.062404
CYTO	Dsc2-CYTO_035	14	Cluster #1	2.76248	0.121203
CYTO	Dsc2-CYTO_035	15	Cluster #2	5.22852	0.101505
CYTO	Dsc2-CYTO_035	16	Cluster #2	4.99086	0.197874
CYTO	Dsc2-CYTO_035	17	Cluster #2	6.74596	0.119734
CYTO	Dsc2-CYTO_035	18	Cluster #1	2.56603	0.0895737
CYTO	Dsc2-CYTO_035	19	Cluster #2	4.90987	0.0967581
CYTO	Dsc2-CYTO_035	20	Cluster #2	4.27317	0.137387
CYTO	Dsc2-CYTO_035	21	Cluster #2	3.56024	0.0736212
CYTO	Dsc2-CYTO_035	22	Cluster #2	4.09338	0.0869931
CYTO	Dsc2-CYTO_035	23	Cluster #2	3.85272	0.112148
CYTO	Dsc2-CYTO_035	24	Cluster #2	5.79984	0.0697059
CYTO	Dsc2-CYTO_035	25	Cluster #2	4.8579	0.0599815
CYTO	Dsc2-CYTO_035	26	Cluster #2	3.90938	0.066666
CYTO	Dsc2-CYTO_035	27	Cluster #2	4.14174	0.0773439
CYTO	Dsc2-CYTO_035	28	Cluster #1	2.86536	0.0822499
CYTO	Dsc2-CYTO_040	1	Cluster #2	8.67676	0.173997
CYTO	Dsc2-CYTO_040	2	Cluster #2	7.88615	0.130983
CYTO	Dsc2-CYTO_040	3	Cluster #2	5.48172	0.0365606
CYTO	Dsc2-CYTO_040	4	Cluster #2	4.51504	0.124829
CYTO	Dsc2-CYTO_040	5	Cluster #2	5.61517	0.174441
CYTO	Dsc2-CYTO_040	6	Cluster #2	6.20936	0.0815378
CYTO	Dsc2-CYTO_040	7	Cluster #2	7.92913	0.101371
CYTO	Dsc2-CYTO_040	8	Cluster #2	7.91464	0.0806864
CYTO	Dsc2-CYTO_040	9	Cluster #2	8.72703	0.107974
CYTO	Dsc2-CYTO_040	10	Cluster #2	6.85574	0.0646051
CYTO	Dsc2-CYTO_040	11	Cluster #2	5.54103	0.0808552
CYTO	Dsc2-CYTO_040	12	Cluster #2	4.86918	0.0742856
CYTO	Dsc2-CYTO_040	13	Cluster #2	5.36998	0.0668224
CYTO	Dsc2-CYTO_040	14	Cluster #2	3.64353	0.0528468
CYTO	Dsc2-CYTO_045	1	Cluster #1	2.78135	0.0944389
CYTO	Dsc2-CYTO_045	2	Cluster #1	2.49637	0.0717283
CYTO	Dsc2-CYTO_045	3	Cluster #1	2.34315	0.136463
CYTO	Dsc2-CYTO_045	4	Cluster #1	2.24393	0.0890957
CYTO	Dsc2-CYTO_045	5	Cluster #1	2.06866	0.0707853
CYTO	Dsc2-CYTO_045	6	Cluster #1	2.46751	0.0750836
CYTO	Dsc2-CYTO_045	7	Cluster #1	2.19165	0.0953804
CYTO	Dsc2-CYTO_045	8	Cluster #1	2.07778	0.0843659
CYTO	Dsc2-CYTO_045	9	Cluster #1	2.89153	0.0795452
CYTO	Dsc2-CYTO_045	10	Cluster #1	2.58778	0.050787
CYTO	Dsc2-CYTO_045	11	Cluster #1	2.39069	0.051498
CYTO	Dsc2-CYTO_045	12	Cluster #1	2.75658	0.0821008
CYTO	Dsc2-CYTO_045	13	Cluster #1	2.49191	0.0843307
CYTO	Dsc2-CYTO_050	1	Cluster #2	3.88004	0.0560974
CYTO	Dsc2-CYTO_050	2	Cluster #1	2.64544	0.0902747
CYTO	Dsc2-CYTO_050	3	Cluster #1	3.30377	0.0868641
CYTO	Dsc2-CYTO_050	4	Cluster #1	2.75445	0.069039
CYTO	Dsc2-CYTO_050	5	Cluster #1	2.71753	0.06384
CYTO	Dsc2-CYTO_050	6	Cluster #1	2.98113	0.08994
CYTO	Dsc2-CYTO_050	7	Cluster #1	2.8314	0.115504
CYTO	Dsc2-CYTO_050	8	Cluster #2	3.67986	0.0598073
CYTO	Dsc2-CYTO_050	9	Cluster #1	2.94243	0.0954918
CYTO	Dsc2-CYTO_050	10	Cluster #2	3.76178	0.0604791
CYTO	Dsc2-CYTO_050	11	Cluster #1	2.62194	0.106414
CYTO	Dsc2-CYTO_050	12	Cluster #2	3.55326	0.065626
CYTO	Dsc2-CYTO_050	13	Cluster #2	4.47	0.062187
CYTO	Dsc2-CYTO_050	14	Cluster #1	2.58451	0.10197
CYTO	Dsc2-CYTO_050	15	Cluster #1	3.32877	0.0219027
CYTO	Dsc2-CYTO_050	16	Cluster #2	3.64696	0.0935517
CYTO	Dsc2-CYTO_055	1	Cluster #1	2.31294	0.0972882
CYTO	Dsc2-CYTO_055	2	Cluster #1	2.43537	0.0705711
CYTO	Dsc2-CYTO_055	3	Cluster #1	2.33538	0.142579
CYTO	Dsc2-CYTO_055	4	Cluster #1	1.82133	0.121274
CYTO	Dsc2-CYTO_055	5	Cluster #1	2.4131	0.13809
CYTO	Dsc2-CYTO_055	6	Cluster #1	2.25016	0.0924461
CYTO	Dsc2-CYTO_055	7	Cluster #1	1.49389	0.118865
CYTO	Dsc2-CYTO_055	8	Cluster #1	1.84073	0.114781
CYTO	Dsc2-CYTO_055	9	Cluster #1	1.92417	0.0798508
CYTO	Dsc2-CYTO_055	10	Cluster #1	1.89358	0.0688444
CYTO	Dsc2-CYTO_055	11	Cluster #1	1.78039	0.0823506
CYTO	Dsc2-CYTO_055	12	Cluster #1	1.97025	0.0636148
CYTO	Dsc2-CYTO_055	13	Cluster #1	2.58359	0.107681
CYTO	Dsc2-CYTO_055	14	Cluster #1	2.18588	0.104348
CYTO	Dsc2-CYTO_055	15	Cluster #1	2.0163	0.0872886
CYTO	Dsc2-CYTO_055	16	Cluster #1	2.99148	0.112494
CYTO	Dsc2-CYTO_055	17	Cluster #1	2.93019	0.0804614
CYTO	Dsc2-CYTO_055	18	Cluster #1	1.97004	0.0812845
CYTO	Dsc2-CYTO_055	19	Cluster #2	4.3296	0.0897855
CYTO	Dsc2-CYTO_055	20	Cluster #1	2.71458	0.0836025
CYTO	Dsc2-CYTO_055	21	Cluster #1	2.5154	0.139569
CYTO	Dsc2-CYTO_055	22	Cluster #1	2.59533	0.226374
CYTO	Dsc2-CYTO_055	23	Cluster #1	2.3495	0.0953181
CYTO	Dsc2-CYTO_055	24	Cluster #1	3.10128	0.0993349
CYTO	Dsc2-CYTO_055	25	Cluster #1	2.38793	0.0992896
CYTO	Dsc2-CYTO_055	26	Cluster #1	2.83511	0.103307
CYTO	Dsc2-CYTO_055	27	Cluster #1	3.13056	0.170409
CYTO	Dsc2-CYTO_055	28	Cluster #2	4.14607	0.0838138
CYTO	Dsc2-CYTO_055	29	Cluster #2	3.78458	0.0968472
CYTO	Dsc2-CYTO_055	30	Cluster #1	3.32892	0.164474
CYTO	Dsc2-CYTO_055	31	Cluster #2	4.47516	0.0766917
CYTO	Dsc2-CYTO_055	32	Cluster #1	3.13973	0.0707568
CYTO	Dsc2-CYTO_055	33	Cluster #1	3.41376	0.0815933
CYTO	Dsc2-CYTO_055	34	Cluster #1	2.70471	0.0912498
CYTO	Dsc2-CYTO_055	35	Cluster #2	3.96393	0.0844373
CYTO	Dsc2-CYTO_055	36	Cluster #2	4.51805	0.1023
CYTO	Dsc2-CYTO_055	37	Cluster #1	3.35978	0.115512
CYTO	Dsc2-CYTO_055	38	Cluster #1	2.98083	0.0810627
CYTO	Dsc2-CYTO_060	1	Cluster #1	3.26959	0.117284
CYTO	Dsc2-CYTO_060	2	Cluster #1	2.07377	0.0814007
CYTO	Dsc2-CYTO_060	3	Cluster #1	3.42071	0.0620496
CYTO	Dsc2-CYTO_060	4	Cluster #1	2.3035	0.0645244
CYTO	Dsc2-CYTO_060	5	Cluster #1	2.65508	0.0471876
CYTO	Dsc2-CYTO_060	6	Cluster #1	1.74377	0.0602766
CYTO	Dsc2-CYTO_060	7	Cluster #1	1.69175	0.118403
CYTO	Dsc2-CYTO_060	8	Cluster #1	2.04299	0.0672195
CYTO	Dsc2-CYTO_060	9	Cluster #1	1.97772	0.0792173
CYTO	Dsc2-CYTO_060	10	Cluster #1	2.28352	0.055761
CYTO	Dsc2-CYTO_060	11	Cluster #1	2.32285	0.0893296
CYTO	Dsc2-CYTO_060	12	Cluster #1	2.82502	0.103704
CYTO	Dsc2-CYTO_060	13	Cluster #1	1.96263	0.0707364
CYTO	Dsc2-CYTO_060	14	Cluster #1	1.53486	0.0582696
CYTO	Dsc2-CYTO_060	15	Cluster #1	1.9499	0.0988774
CYTO	Dsc2-CYTO_060	16	Cluster #1	1.88492	0.0428723
CYTO	Dsc2-CYTO_060	17	Cluster #1	1.38177	0.0496278
CYTO	Dsc2-CYTO_060	18	Cluster #1	1.55738	0.078521
CYTO	Dsc2-CYTO_060	19	Cluster #1	1.88979	0.0577007
CYTO	Dsc2-CYTO_060	20	Cluster #1	1.52234	0.056046
CYTO	Dsc2-CYTO_060	21	Cluster #1	1.9354	0.0755849
CYTO	Dsc2-CYTO_060	22	Cluster #1	1.74879	0.0406081
CYTO	Dsc2-CYTO_060	23	Cluster #1	2.31695	0.0704215
CYTO	Dsc2-CYTO_060	24	Cluster #1	1.43675	0.104719
CYTO	Dsc2-CYTO_060	25	Cluster #1	2.55257	0.0867199
CYTO	Dsc2-CYTO_060	26	Cluster #1	3.21531	0.0533223
CYTO	Dsc2-CYTO_060	27	Cluster #1	2.8834	0.0906802
CYTO	Dsc2-CYTO_060	28	Cluster #1	2.74038	0.0864072
CYTO	Dsc2-CYTO_060	29	Cluster #1	1.75665	0.0818459
CYTO	Dsc2-CYTO_060	30	Cluster #1	2.93161	0.114757
CYTO	Dsc2-CYTO_060	31	Cluster #1	3.137	0.0966348
CYTO	Dsc2-CYTO_060	32	Cluster #1	3.39929	0.074351
CYTO	Dsc2-CYTO_060	33	Cluster #1	2.68644	0.0417844
CYTO	Dsc2-CYTO_060	34	Cluster #1	2.22077	0.0910016
CYTO	Dsc2-CYTO_060	35	Cluster #2	3.85961	0.0720088
CYTO	Dsc2-CYTO_060	36	Cluster #2	3.61367	0.0581217
CYTO	Dsc2-CYTO_060	37	Cluster #2	4.83386	0.076201
CYTO	Dsc2-CYTO_060	38	Cluster #1	3.26937	0.0724871
CYTO	Dsc2-CYTO_060	39	Cluster #1	2.62508	0.0478838
CYTO	Dsc2-CYTO_060	40	Cluster #1	2.94731	0.0578485
CYTO	Dsc2-CYTO_060	41	Cluster #1	2.33706	0.0654294
CYTO	Dsc2-CYTO_060	42	Cluster #2	3.96322	0.21476
CYTO	Dsc2-CYTO_060	43	Cluster #1	2.41153	0.0731985
CYTO	Dsc2-CYTO_060	44	Cluster #2	3.81097	0.192269
CYTO	Dsc2-CYTO_060	45	Cluster #1	2.62253	0.079036
CYTO	Dsc2-CYTO_060	46	Cluster #2	3.53086	0.108792
CYTO	Dsc2-CYTO_060	47	Cluster #1	2.6911	0.0544659
CYTO	Dsc2-CYTO_060	48	Cluster #1	3.35182	0.0654403
CYTO	Dsc2-CYTO_060	49	Cluster #1	2.87317	0.120256
CYTO	Dsc2-CYTO_060	50	Cluster #1	3.37442	0.0758986
CYTO	Dsc2-CYTO_060	51	Cluster #1	2.4355	0.0783514
CYTO	Dsc2-CYTO_060	52	Cluster #1	2.57358	0.0649736
CYTO	Dsc2-CYTO_060	53	Cluster #1	3.21277	0.0617932
CYTO	Dsc2-CYTO_060	54	Cluster #1	2.78277	0.0744621
CYTO	Dsc2-CYTO_060	55	Cluster #1	2.26731	0.0841982
CYTO	Dsc2-CYTO_060	56	Cluster #1	2.06771	0.103438
CYTO	Dsc2-CYTO_060	57	Cluster #1	2.24185	0.159859
CYTO	Dsc2-CYTO_060	58	Cluster #1	2.31584	0.0822776
CYTO	Dsc2-CYTO_065	1	Cluster #1	3.5141	0.0970659
CYTO	Dsc2-CYTO_065	2	Cluster #1	3.16191	0.0697044
CYTO	Dsc2-CYTO_065	3	Cluster #1	2.89033	0.0406782
CYTO	Dsc2-CYTO_065	4	Cluster #2	4.81619	0.104924
CYTO	Dsc2-CYTO_065	5	Cluster #2	4.96699	0.0586628
CYTO	Dsc2-CYTO_065	6	Cluster #1	2.99406	0.137885
CYTO	Dsc2-CYTO_065	7	Cluster #2	5.76317	0.0878985
CYTO	Dsc2-CYTO_065	8	Cluster #2	6.60208	0.0843914
CYTO	Dsc2-CYTO_065	9	Cluster #2	6.70577	0.102289
CYTO	Dsc2-CYTO_065	10	Cluster #2	4.52352	0.0674771
CYTO	Dsc2-CYTO_065	11	Cluster #2	4.39973	0.0684252
CYTO	Dsc2-CYTO_065	12	Cluster #2	4.52917	0.0756392
CYTO	Dsc2-CYTO_065	13	Cluster #2	4.56883	0.107186
CYTO	Dsc2-CYTO_070	1	Cluster #2	4.18227	0.100833
CYTO	Dsc2-CYTO_070	2	Cluster #2	5.78901	0.0893464
CYTO	Dsc2-CYTO_070	3	Cluster #2	7.3039	0.0878654
CYTO	Dsc2-CYTO_070	4	Cluster #2	4.85367	0.0482231
CYTO	Dsc2-CYTO_070	5	Cluster #2	6.01197	0.0798389
CYTO	Dsc2-CYTO_070	6	Cluster #2	5.48221	0.107086
CYTO	Dsc2-CYTO_070	7	Cluster #2	6.23545	0.126571
CYTO	Dsc2-CYTO_070	8	Cluster #2	6.08122	0.107559
CYTO	Dsc2-CYTO_070	9	Cluster #2	7.11774	0.112603
CYTO	Dsc2-CYTO_070	10	Cluster #2	4.5246	0.0586001
CYTO	Dsc2-CYTO_070	11	Cluster #2	6.95862	0.053301
CYTO	Dsc2-CYTO_070	12	Cluster #2	5.09989	0.0711724
CYTO	Dsc2-CYTO_070	13	Cluster #2	5.54503	0.079668
CYTO	Dsc2-CYTO_070	14	Cluster #2	5.94751	0.0634231
CYTO	Dsc2-CYTO_070	15	Cluster #2	4.97409	0.0699598
CYTO	Dsc2-CYTO_070	16	Cluster #1	3.08261	0.111203
CYTO	Dsc2-CYTO_070	17	Cluster #2	4.10212	0.05252
LINK	Dsc2-LINK_005	1	Cluster #1	2.5572	0.0832173
LINK	Dsc2-LINK_005	2	Cluster #2	4.99916	0.0560587
LINK	Dsc2-LINK_005	3	Cluster #2	4.85511	0.056348
LINK	Dsc2-LINK_005	4	Cluster #1	2.8272	0.112287
LINK	Dsc2-LINK_005	5	Cluster #1	2.47926	0.0582307
LINK	Dsc2-LINK_005	6	Cluster #1	2.54078	0.0857603
LINK	Dsc2-LINK_005	7	Cluster #1	1.76944	0.0472609
LINK	Dsc2-LINK_005	8	Cluster #2	4.86995	0.167588
LINK	Dsc2-LINK_005	9	Cluster #1	2.55756	0.0547799
LINK	Dsc2-LINK_005	10	Cluster #2	7.62901	0.0600252
LINK	Dsc2-LINK_005	11	Cluster #1	2.31986	0.0621879
LINK	Dsc2-LINK_005	12	Cluster #2	4.78341	0.099662
LINK	Dsc2-LINK_005	13	Cluster #2	5.64531	0.0741283
LINK	Dsc2-LINK_005	14	Cluster #2	3.96299	0.0756667
LINK	Dsc2-LINK_005	15	Cluster #2	6.44938	0.0568383
LINK	Dsc2-LINK_005	16	Cluster #2	8.56896	0.0362455
LINK	Dsc2-LINK_005	17	Cluster #2	9.45119	0.15264
LINK	Dsc2-LINK_005	18	Cluster #2	8.44851	0.137734
LINK	Dsc2-LINK_010	1	Cluster #2	6.94651	0.0658432
LINK	Dsc2-LINK_010	2	Cluster #2	5.82696	0.0932252
LINK	Dsc2-LINK_010	3	Cluster #2	5.1898	0.0835867
LINK	Dsc2-LINK_010	4	Cluster #2	6.57657	0.0784771
LINK	Dsc2-LINK_010	5	Cluster #2	10.7301	0.0610377
LINK	Dsc2-LINK_010	6	Cluster #2	17.3785	0.0736928
LINK	Dsc2-LINK_010	7	Cluster #2	6.40847	0.065031
LINK	Dsc2-LINK_010	8	Cluster #2	4.90002	0.0617979
LINK	Dsc2-LINK_010	9	Cluster #2	4.54776	0.0858441
LINK	Dsc2-LINK_010	10	Cluster #2	6.79042	0.225199
LINK	Dsc2-LINK_010	11	Cluster #2	13.6543	0.0936464
LINK	Dsc2-LINK_010	12	Cluster #2	7.6872	0.108988
LINK	Dsc2-LINK_010	13	Cluster #2	6.69571	0.0946389
LINK	Dsc2-LINK_010	14	Cluster #2	6.97851	0.0790636
LINK	Dsc2-LINK_010	15	Cluster #2	6.61237	0.15889
LINK	Dsc2-LINK_010	16	Cluster #2	8.09257	0.102024
LINK	Dsc2-LINK_010	17	Cluster #2	4.13124	0.220158
LINK	Dsc2-LINK_010	18	Cluster #2	5.0757	0.295359
LINK	Dsc2-LINK_010	19	Cluster #2	6.42557	0.133859
LINK	Dsc2-LINK_010	20	Cluster #2	5.76233	0.0602358
LINK	Dsc2-LINK_010	21	Cluster #2	5.92746	0.163658
LINK	Dsc2-LINK_010	22	Cluster #2	9.54176	0.0925902
LINK	Dsc2-LINK_010	23	Cluster #2	15.2105	0.103123
LINK	Dsc2-LINK_010	24	Cluster #2	6.94618	0.263355
LINK	Dsc2-LINK_010	25	Cluster #2	5.13354	0.0816453
LINK	Dsc2-LINK_015	1	Cluster #1	3.23495	0.025285
LINK	Dsc2-LINK_015	2	Cluster #2	4.93435	0.036122
LINK	Dsc2-LINK_015	3	Cluster #2	8.47216	0.0681421
LINK	Dsc2-LINK_015	4	Cluster #2	7.12843	0.0331423
LINK	Dsc2-LINK_015	5	Cluster #2	4.34723	0.0496723
LINK	Dsc2-LINK_015	6	Cluster #2	6.43963	0.120895
LINK	Dsc2-LINK_015	7	Cluster #2	6.48618	0.073198
LINK	Dsc2-LINK_015	8	Cluster #2	6.45994	0.0832655
LINK	Dsc2-LINK_015	9	Cluster #2	6.24695	0.0817766
LINK	Dsc2-LINK_015	10	Cluster #2	7.03871	0.0446716
LINK	Dsc2-LINK_015	11	Cluster #2	5.54701	0.0414087
LINK	Dsc2-LINK_015	12	Cluster #2	3.76024	0.0230465
LINK	Dsc2-LINK_015	13	Cluster #2	6.09142	0.116931
LINK	Dsc2-LINK_015	14	Cluster #2	5.82798	0.102591
LINK	Dsc2-LINK_015	15	Cluster #2	6.21622	0.0431727
LINK	Dsc2-LINK_015	16	Cluster #2	4.20527	0.0423968
LINK	Dsc2-LINK_015	17	Cluster #2	4.6805	0.0360083
LINK	Dsc2-LINK_015	18	Cluster #2	4.85808	0.0880958
LINK	Dsc2-LINK_015	19	Cluster #2	4.00391	0.0848432
LINK	Dsc2-LINK_015	20	Cluster #1	2.48323	0.0392395
LINK	Dsc2-LINK_015	21	Cluster #2	7.55979	0.0931976
LINK	Dsc2-LINK_015	22	Cluster #2	7.7808	0.0567762
LINK	Dsc2-LINK_015	23	Cluster #2	7.54819	0.0630608
LINK	Dsc2-LINK_015	24	Cluster #1	2.45861	0.0170324
LINK	Dsc2-LINK_015	25	Cluster #1	2.70848	0.0544565
LINK	Dsc2-LINK_015	26	Cluster #2	5.32505	0.0598166
LINK	Dsc2-LINK_015	27	Cluster #2	4.1303	0.0477804
LINK	Dsc2-LINK_015	28	Cluster #2	4.438	0.0646862
LINK	Dsc2-LINK_015	29	Cluster #1	2.2001	0.0396778
LINK	Dsc2-LINK_020	1	Cluster #2	6.97591	0.076002
LINK	Dsc2-LINK_020	2	Cluster #1	1.84059	0.0226189
LINK	Dsc2-LINK_020	3	Cluster #1	2.42752	0.0779268
LINK	Dsc2-LINK_020	4	Cluster #2	6.66769	0.0735666
LINK	Dsc2-LINK_020	5	Cluster #2	3.68665	0.0301556
LINK	Dsc2-LINK_020	6	Cluster #2	7.31594	0.0622538
LINK	Dsc2-LINK_020	7	Cluster #2	7.30175	0.0506654
LINK	Dsc2-LINK_020	8	Cluster #2	6.3422	0.0578485
LINK	Dsc2-LINK_020	9	Cluster #2	5.1527	0.0315752
LINK	Dsc2-LINK_020	10	Cluster #2	6.62715	0.0476935
LINK	Dsc2-LINK_020	11	Cluster #2	7.74171	0.0458622
LINK	Dsc2-LINK_020	12	Cluster #2	4.98706	0.0480867
LINK	Dsc2-LINK_020	13	Cluster #2	6.01701	0.0642569
LINK	Dsc2-LINK_020	14	Cluster #1	2.21996	0.0681342
LINK	Dsc2-LINK_020	15	Cluster #2	4.6531	0.0580556
LINK	Dsc2-LINK_020	16	Cluster #1	2.10143	0.031193
LINK	Dsc2-LINK_020	17	Cluster #1	2.39912	0.041946
LINK	Dsc2-LINK_020	18	Cluster #2	7.34659	0.0332037
LINK	Dsc2-LINK_020	19	Cluster #2	5.04309	0.0492618
LINK	Dsc2-LINK_020	20	Cluster #1	3.50762	0.0540164
LINK	Dsc2-LINK_020	21	Cluster #2	8.1575	0.0724477
LINK	Dsc2-LINK_020	22	Cluster #2	3.88729	0.049837
LINK	Dsc2-LINK_020	23	Cluster #2	4.84935	0.0941897
LINK	Dsc2-LINK_020	24	Cluster #2	8.76277	0.0492067
LINK	Dsc2-LINK_020	25	Cluster #2	6.50838	0.0884683
LINK	Dsc2-LINK_020	26	Cluster #1	3.24902	0.0521713
LINK	Dsc2-LINK_020	27	Cluster #2	4.67655	0.0795217
LINK	Dsc2-LINK_020	28	Cluster #2	4.43958	0.0264456
LINK	Dsc2-LINK_020	29	Cluster #1	3.49944	0.0463275
LINK	Dsc2-LINK_020	30	Cluster #2	4.84554	0.0725369
LINK	Dsc2-LINK_020	31	Cluster #2	4.78879	0.0471578
LINK	Dsc2-LINK_020	32	Cluster #2	11.5291	0.0932178
LINK	Dsc2-LINK_020	33	Cluster #2	9.3619	0.0532806
LINK	Dsc2-LINK_020	34	Cluster #2	10.9936	0.0727863
LINK	Dsc2-LINK_020	35	Cluster #2	7.08172	0.0826567
LINK	Dsc2-LINK_020	36	Cluster #2	7.29889	0.0554801
LINK	Dsc2-LINK_020	37	Cluster #2	10.2176	0.065648
LINK	Dsc2-LINK_025	1	Cluster #2	11.3133	0.0959748
LINK	Dsc2-LINK_025	2	Cluster #2	7.92504	0.133754
LINK	Dsc2-LINK_025	3	Cluster #2	9.86692	0.0353792
LINK	Dsc2-LINK_025	4	Cluster #2	7.04019	0.0808289
LINK	Dsc2-LINK_025	5	Cluster #2	16.2338	0.0698767
LINK	Dsc2-LINK_025	6	Cluster #2	16.3548	0.0774134
LINK	Dsc2-LINK_025	7	Cluster #2	13.0485	0.0602614
LINK	Dsc2-LINK_025	8	Cluster #2	10.3007	0.0595258
LINK	Dsc2-LINK_025	9	Cluster #2	9.79862	0.0668159
LINK	Dsc2-LINK_025	10	Cluster #2	10.2241	0.0561125
LINK	Dsc2-LINK_025	11	Cluster #2	4.48334	0.0560124
LINK	Dsc2-LINK_025	12	Cluster #2	12.0632	0.0765516
LINK	Dsc2-LINK_025	13	Cluster #2	4.71657	0.10692
LINK	Dsc2-LINK_025	14	Cluster #2	8.06271	0.0709649
LINK	Dsc2-LINK_025	15	Cluster #2	7.88228	0.0734575
LINK	Dsc2-LINK_025	16	Cluster #2	4.76722	0.085771
LINK	Dsc2-LINK_025	17	Cluster #2	12.0808	0.0625759
LINK	Dsc2-LINK_025	18	Cluster #2	6.24498	0.0841658
LINK	Dsc2-LINK_025	19	Cluster #2	14.9355	0.0743126
LINK	Dsc2-LINK_025	20	Cluster #2	7.33548	0.107094
LINK	Dsc2-LINK_025	21	Cluster #2	15.8235	0.0469069
LINK	Dsc2-LINK_025	22	Cluster #2	15.5645	0.0821423
LINK	Dsc2-LINK_025	23	Cluster #2	6.06464	0.0814956
LINK	Dsc2-LINK_025	24	Cluster #2	4.93528	0.0659172
LINK	Dsc2-LINK_025	25	Cluster #2	10.476	0.0784039
LINK	Dsc2-LINK_025	26	Cluster #2	6.14316	0.0626891
LINK	Dsc2-LINK_025	27	Cluster #2	11.3314	0.0471122
LINK	Dsc2-LINK_025	28	Cluster #2	7.51185	0.0349473
LINK	Dsc2-LINK_025	29	Cluster #2	13.089	0.0375875
LINK	Dsc2-LINK_025	30	Cluster #2	9.72139	0.0485665
LINK	Dsc2-LINK_025	31	Cluster #2	13.0537	0.0619871
LINK	Dsc2-LINK_025	32	Cluster #2	8.87821	0.0667143
LINK	Dsc2-LINK_025	33	Cluster #2	6.39171	0.0756779
LINK	Dsc2-LINK_025	34	Cluster #2	7.5308	0.0373165
LINK	Dsc2-LINK_025	35	Cluster #2	7.10683	0.066888
LINK	Dsc2-LINK_025	36	Cluster #2	14.0901	0.0877918
LINK	Dsc2-LINK_025	37	Cluster #2	11.8564	0.0841932
LINK	Dsc2-LINK_025	38	Cluster #2	4.88814	0.0849662
LINK	Dsc2-LINK_025	39	Cluster #2	3.75347	0.14058
LINK	Dsc2-LINK_025	40	Cluster #2	5.1212	0.0663422
LINK	Dsc2-LINK_030	1	Cluster #2	6.94862	0.0815105
LINK	Dsc2-LINK_030	2	Cluster #2	5.91912	0.0680383
LINK	Dsc2-LINK_030	3	Cluster #2	11.2328	0.0713746
LINK	Dsc2-LINK_030	4	Cluster #2	9.71172	0.0597426
LINK	Dsc2-LINK_030	5	Cluster #2	8.18567	0.0382908
LINK	Dsc2-LINK_030	6	Cluster #2	7.52585	0.0513595
LINK	Dsc2-LINK_030	7	Cluster #2	10.7511	0.0485655
LINK	Dsc2-LINK_030	8	Cluster #2	8.31893	0.0478332
LINK	Dsc2-LINK_030	9	Cluster #2	4.94352	0.0450012
LINK	Dsc2-LINK_030	10	Cluster #2	5.80286	0.0466814
LINK	Dsc2-LINK_030	11	Cluster #2	6.78302	0.0625781
LINK	Dsc2-LINK_030	12	Cluster #2	12.3596	0.056054
LINK	Dsc2-LINK_030	13	Cluster #2	9.33681	0.0627776
LINK	Dsc2-LINK_030	14	Cluster #2	6.05745	0.057903
LINK	Dsc2-LINK_030	15	Cluster #2	5.00984	0.110078
LINK	Dsc2-LINK_030	16	Cluster #2	8.12043	0.0871407
LINK	Dsc2-LINK_030	17	Cluster #2	5.11562	0.0505048
LINK	Dsc2-LINK_030	18	Cluster #1	3.38142	0.0302782
LINK	Dsc2-LINK_030	19	Cluster #2	3.64233	0.0555101
LINK	Dsc2-LINK_030	20	Cluster #1	3.39105	0.0454536
LINK	Dsc2-LINK_030	21	Cluster #2	4.22087	0.0269109
LINK	Dsc2-LINK_030	22	Cluster #2	7.31078	0.0842419
LINK	Dsc2-LINK_030	23	Cluster #2	7.73755	0.0382073
LINK	Dsc2-LINK_030	24	Cluster #2	4.03703	0.0310475
LINK	Dsc2-LINK_030	25	Cluster #2	9.50929	0.0455579
LINK	Dsc2-LINK_035	1	Cluster #2	6.02242	0.0779401
LINK	Dsc2-LINK_035	2	Cluster #2	5.09194	0.0745431
LINK	Dsc2-LINK_035	3	Cluster #2	4.18179	0.0617153
LINK	Dsc2-LINK_035	4	Cluster #1	3.22429	0.080047
LINK	Dsc2-LINK_035	5	Cluster #1	2.94069	0.0540802
LINK	Dsc2-LINK_035	6	Cluster #1	2.84669	0.120284
LINK	Dsc2-LINK_035	7	Cluster #1	2.56866	0.0548568
LINK	Dsc2-LINK_035	8	Cluster #2	7.17222	0.102014
LINK	Dsc2-LINK_035	9	Cluster #2	6.05883	0.102214
LINK	Dsc2-LINK_035	10	Cluster #2	4.21337	0.0782264
LINK	Dsc2-LINK_035	11	Cluster #1	3.25156	0.0502905
LINK	Dsc2-LINK_035	12	Cluster #2	4.42774	0.0618042
LINK	Dsc2-LINK_035	13	Cluster #2	4.89171	0.0553786
LINK	Dsc2-LINK_035	14	Cluster #2	6.75734	0.051351
LINK	Dsc2-LINK_035	15	Cluster #2	4.20397	0.0533089
LINK	Dsc2-LINK_035	16	Cluster #2	4.39456	0.0411625
LINK	Dsc2-LINK_035	17	Cluster #2	6.78777	0.052333
LINK	Dsc2-LINK_035	18	Cluster #2	5.87368	0.0901986
LINK	Dsc2-LINK_035	19	Cluster #2	3.86269	0.100065
LINK	Dsc2-LINK_035	20	Cluster #2	4.35371	0.0729844
LINK	Dsc2-LINK_035	21	Cluster #2	4.55307	0.0846648
LINK	Dsc2-LINK_035	22	Cluster #2	6.1006	0.0417
LINK	Dsc2-LINK_035	23	Cluster #2	5.32263	0.117962
LINK	Dsc2-LINK_035	24	Cluster #2	4.05451	0.0804626
LINK	Dsc2-LINK_035	25	Cluster #2	3.59087	0.0717367
LINK	Dsc2-LINK_035	26	Cluster #2	6.22593	0.0710611
LINK	Dsc2-LINK_035	27	Cluster #2	5.68574	0.0468385
LINK	Dsc2-LINK_035	28	Cluster #2	5.00782	0.0461966
LINK	Dsc2-LINK_035	29	Cluster #2	8.44997	0.113167
LINK	Dsc2-LINK_035	30	Cluster #2	8.30228	0.049446
LINK	Dsc2-LINK_035	31	Cluster #2	6.25816	0.0680803
LINK	Dsc2-LINK_035	32	Cluster #2	6.51824	0.0532997
LINK	Dsc2-LINK_035	33	Cluster #2	5.68878	0.046724
LINK	Dsc2-LINK_035	34	Cluster #2	7.55801	0.107498
LINK	Dsc2-LINK_035	35	Cluster #2	4.87896	0.0774937
LINK	Dsc2-LINK_035	36	Cluster #2	8.40228	0.034217
LINK	Dsc2-LINK_035	37	Cluster #2	4.52151	0.0650205
LINK	Dsc2-LINK_035	38	Cluster #2	6.81655	0.0510167
LINK	Dsc2-LINK_035	39	Cluster #2	3.82665	0.0490313
LINK	Dsc2-LINK_035	40	Cluster #2	4.63276	0.0531893
LINK	Dsc2-LINK_035	41	Cluster #2	5.6836	0.074913
LINK	Dsc2-LINK_035	42	Cluster #2	4.8961	0.0759604
LINK	Dsc2-LINK_035	43	Cluster #2	5.2024	0.0424332
LINK	Dsc2-LINK_035	44	Cluster #2	7.87875	0.0590878
LINK	Dsc2-LINK_035	45	Cluster #2	7.98325	0.0686092
LINK	Dsc2-LINK_035	46	Cluster #2	4.85597	0.083555
LINK	Dsc2-LINK_035	47	Cluster #2	4.43234	0.0880439
LINK	Dsc2-LINK_035	48	Cluster #2	5.91187	0.106817
LINK	Dsc2-LINK_035	49	Cluster #2	4.29793	0.0309976
LINK	Dsc2-LINK_035	50	Cluster #1	3.46122	0.0784778
LINK	Dsc2-LINK_035	51	Cluster #2	5.10135	0.0821838
LINK	Dsc2-LINK_035	52	Cluster #1	3.36637	0.0721809
LINK	Dsc2-LINK_035	53	Cluster #2	3.67591	0.0740906
LINK	Dsc2-LINK_035	54	Cluster #1	3.24623	0.0546312
LINK	Dsc2-LINK_035	55	Cluster #2	5.21035	0.0598979
LINK	Dsc2-LINK_035	56	Cluster #1	2.3081	0.0859824
LINK	Dsc2-LINK_035	57	Cluster #2	3.65516	0.0450578
LINK	Dsc2-LINK_035	58	Cluster #1	3.45233	0.0599732
LINK	Dsc2-LINK_035	59	Cluster #2	3.94376	0.0661015
LINK	Dsc2-LINK_035	60	Cluster #2	3.79193	0.0315133
LINK	Dsc2-LINK_035	61	Cluster #2	6.85432	0.0454212
LINK	Dsc2-LINK_040	1	Cluster #2	8.89915	0.0606639
LINK	Dsc2-LINK_040	2	Cluster #2	9.61712	0.0874251
LINK	Dsc2-LINK_040	3	Cluster #2	11.3392	0.088588
LINK	Dsc2-LINK_040	4	Cluster #2	9.08578	0.0333122
LINK	Dsc2-LINK_040	5	Cluster #2	10.3825	0.0414498
LINK	Dsc2-LINK_040	6	Cluster #2	14.979	0.0391904
LINK	Dsc2-LINK_040	7	Cluster #2	6.58256	0.039669
LINK	Dsc2-LINK_040	8	Cluster #2	5.4646	0.0368413
LINK	Dsc2-LINK_040	9	Cluster #2	7.40202	0.0959295
LINK	Dsc2-LINK_040	10	Cluster #2	6.02815	0.146015
LINK	Dsc2-LINK_040	11	Cluster #2	7.83631	0.0981731
LINK	Dsc2-LINK_040	12	Cluster #2	8.21302	0.084971
LINK	Dsc2-LINK_045	1	Cluster #2	4.06952	0.0418756
LINK	Dsc2-LINK_045	2	Cluster #1	3.31543	0.054105
LINK	Dsc2-LINK_045	3	Cluster #1	2.86937	0.0471483
LINK	Dsc2-LINK_045	4	Cluster #2	4.30286	0.0455886
LINK	Dsc2-LINK_045	5	Cluster #2	4.41403	0.0408336
LINK	Dsc2-LINK_045	6	Cluster #1	3.44147	0.0654518
LINK	Dsc2-LINK_045	7	Cluster #2	4.27731	0.0525228
LINK	Dsc2-LINK_045	8	Cluster #1	3.17273	0.0749956
LINK	Dsc2-LINK_045	9	Cluster #2	6.1656	0.0868439
LINK	Dsc2-LINK_045	10	Cluster #1	3.372	0.0746365
LINK	Dsc2-LINK_045	11	Cluster #1	2.1378	0.0329595
LINK	Dsc2-LINK_045	12	Cluster #1	3.27551	0.100513
LINK	Dsc2-LINK_045	13	Cluster #1	2.54783	0.0628558
LINK	Dsc2-LINK_045	14	Cluster #2	3.77606	0.0261446
LINK	Dsc2-LINK_045	15	Cluster #2	4.31771	0.0920855
LINK	Dsc2-LINK_045	16	Cluster #2	3.61323	0.0652375
LINK	Dsc2-LINK_045	17	Cluster #2	7.59958	0.0696315
LINK	Dsc2-LINK_045	18	Cluster #2	4.74158	0.105896
LINK	Dsc2-LINK_045	19	Cluster #1	2.81812	0.113929
LINK	Dsc2-LINK_045	20	Cluster #2	3.52907	0.0921977
LINK	Dsc2-LINK_045	21	Cluster #1	2.57315	0.0740803
LINK	Dsc2-LINK_045	22	Cluster #1	1.65517	0.0497063
LINK	Dsc2-LINK_045	23	Cluster #1	2.30817	0.0819432
LINK	Dsc2-LINK_050	1	Cluster #2	4.83302	0.0528121
LINK	Dsc2-LINK_050	2	Cluster #2	4.11256	0.0824956
LINK	Dsc2-LINK_050	3	Cluster #2	7.59668	0.0413141
LINK	Dsc2-LINK_050	4	Cluster #2	10.6379	0.0594547
LINK	Dsc2-LINK_050	5	Cluster #2	9.63707	0.0641629
LINK	Dsc2-LINK_050	6	Cluster #2	7.00391	0.106119
LINK	Dsc2-LINK_050	7	Cluster #2	11.3996	0.0717233
LINK	Dsc2-LINK_050	8	Cluster #2	6.71283	0.0675562
LINK	Dsc2-LINK_050	9	Cluster #2	6.5951	0.09848
LINK	Dsc2-LINK_050	10	Cluster #2	4.36952	0.108443
LINK	Dsc2-LINK_050	11	Cluster #2	7.24862	0.0709004
LINK	Dsc2-LINK_050	12	Cluster #2	5.34197	0.0473317
LINK	Dsc2-LINK_050	13	Cluster #2	9.9161	0.0677489
LINK	Dsc2-LINK_050	14	Cluster #2	7.84953	0.0461502
LINK	Dsc2-LINK_050	15	Cluster #2	9.43418	0.041637
LINK	Dsc2-LINK_050	16	Cluster #2	6.08829	0.0677228
LINK	Dsc2-LINK_050	17	Cluster #2	7.75308	0.0996102
LINK	Dsc2-LINK_050	18	Cluster #2	7.46206	0.0395803
LINK	Dsc2-LINK_050	19	Cluster #2	6.67991	0.0422965
LINK	Dsc2-LINK_050	20	Cluster #2	6.63753	0.0613724
LINK	Dsc2-LINK_055	1	Cluster #2	3.78496	0.0292974
LINK	Dsc2-LINK_055	2	Cluster #1	2.80583	0.0302597
LINK	Dsc2-LINK_055	3	Cluster #2	3.57961	0.0770277
LINK	Dsc2-LINK_055	4	Cluster #1	2.13257	0.0863555
LINK	Dsc2-LINK_055	5	Cluster #1	3.05643	0.0896072
LINK	Dsc2-LINK_055	6	Cluster #1	1.67707	0.0650739
LINK	Dsc2-LINK_055	7	Cluster #1	2.93675	0.0648892
LINK	Dsc2-LINK_055	8	Cluster #1	2.61315	0.032531
LINK	Dsc2-LINK_055	9	Cluster #1	2.22576	0.080184
LINK	Dsc2-LINK_055	10	Cluster #1	2.13339	0.0333507
LINK	Dsc2-LINK_055	11	Cluster #1	2.71051	0.0461874
LINK	Dsc2-LINK_055	12	Cluster #1	1.23761	0.0302436
LINK	Dsc2-LINK_055	13	Cluster #1	1.32856	0.0284205
LINK	Dsc2-LINK_055	14	Cluster #1	1.30554	0.0241531
LINK	Dsc2-LINK_055	15	Cluster #1	1.30513	0.0175081
LINK	Dsc2-LINK_055	16	Cluster #1	1.2722	0.0448947
LINK	Dsc2-LINK_055	17	Cluster #1	1.27533	0.058229
LINK	Dsc2-LINK_055	18	Cluster #1	1.36893	0.0486914
LINK	Dsc2-LINK_055	19	Cluster #1	1.4507	0.0556534
LINK	Dsc2-LINK_055	20	Cluster #1	2.82782	0.0501992
LINK	Dsc2-LINK_055	21	Cluster #1	1.35821	0.0475388
LINK	Dsc2-LINK_055	22	Cluster #1	1.31712	0.0300437
LINK	Dsc2-LINK_055	23	Cluster #1	1.26067	0.0400577
LINK	Dsc2-LINK_055	24	Cluster #1	1.82645	0.0740567
LINK	Dsc2-LINK_055	25	Cluster #1	1.25883	0.0401363
LINK	Dsc2-LINK_055	26	Cluster #1	1.42216	0.0291766
LINK	Dsc2-LINK_055	27	Cluster #1	1.28246	0.0128145
LINK	Dsc2-LINK_055	28	Cluster #1	1.37748	0.0638915
LINK	Dsc2-LINK_055	29	Cluster #1	1.52138	0.0273081
LINK	Dsc2-LINK_055	30	Cluster #1	1.30386	0.0249782
LINK	Dsc2-LINK_055	31	Cluster #1	3.03915	0.0642595
LINK	Dsc2-LINK_055	32	Cluster #1	1.53923	0.0188924
LINK	Dsc2-LINK_055	33	Cluster #1	2.10993	0.0408475
LINK	Dsc2-LINK_055	34	Cluster #1	3.29282	0.067687
LINK	Dsc2-LINK_055	35	Cluster #1	1.35401	0.019161
LINK	Dsc2-LINK_055	36	Cluster #1	1.91065	0.0274342
LINK	Dsc2-LINK_055	37	Cluster #1	1.28114	0.018524
LINK	Dsc2-LINK_055	38	Cluster #1	2.80484	0.0580192
LINK	Dsc2-LINK_055	39	Cluster #1	1.3654	0.0479795
LINK	Dsc2-LINK_055	40	Cluster #1	2.39303	0.0936559
LINK	Dsc2-LINK_055	41	Cluster #1	1.46194	0.0356478
LINK	Dsc2-LINK_055	42	Cluster #1	1.14454	0.0203035
LINK	Dsc2-LINK_055	43	Cluster #1	1.24794	0.0207782
LINK	Dsc2-LINK_055	44	Cluster #1	1.2874	0.0113097
LINK	Dsc2-LINK_055	45	Cluster #1	1.15788	0.00873475
LINK	Dsc2-LINK_055	46	Cluster #1	1.16598	0.0475248
LINK	Dsc2-LINK_055	47	Cluster #1	1.30236	0.0189125
LINK	Dsc2-LINK_055	48	Cluster #1	1.50358	0.0274333
LINK	Dsc2-LINK_055	49	Cluster #2	3.63147	0.0646554
LINK	Dsc2-LINK_055	50	Cluster #1	1.22643	0.019351
LINK	Dsc2-LINK_055	51	Cluster #1	1.52963	0.0655201
LINK	Dsc2-LINK_055	52	Cluster #1	3.14117	0.0797686
LINK	Dsc2-LINK_055	53	Cluster #1	1.4293	0.0129276
LINK	Dsc2-LINK_055	54	Cluster #1	3.41447	0.0761627
LINK	Dsc2-LINK_055	55	Cluster #1	3.33852	0.0516626
LINK	Dsc2-LINK_055	56	Cluster #1	1.28099	0.0158704
LINK	Dsc2-LINK_055	57	Cluster #1	1.37846	0.0546957
LINK	Dsc2-LINK_055	58	Cluster #1	1.74287	0.0457511
LINK	Dsc2-LINK_055	59	Cluster #2	4.99686	0.104857
LINK	Dsc2-LINK_055	60	Cluster #2	4.19116	0.0707768
LINK	Dsc2-LINK_055	61	Cluster #1	2.50522	0.0511275
LINK	Dsc2-LINK_055	62	Cluster #1	1.51193	0.0457105
LINK	Dsc2-LINK_055	63	Cluster #1	1.41557	0.0226129
LINK	Dsc2-LINK_055	64	Cluster #1	1.34472	0.0161985
LINK	Dsc2-LINK_055	65	Cluster #1	1.48099	0.0370105
LINK	Dsc2-LINK_055	66	Cluster #2	4.86319	0.0568468
LINK	Dsc2-LINK_055	67	Cluster #1	1.87536	0.028616
LINK	Dsc2-LINK_055	68	Cluster #1	1.3405	0.0231748
LINK	Dsc2-LINK_055	69	Cluster #1	1.44443	0.0293158
LINK	Dsc2-LINK_055	70	Cluster #1	2.36114	0.0254016
LINK	Dsc2-LINK_055	71	Cluster #1	1.64751	0.0146834
LINK	Dsc2-LINK_055	72	Cluster #1	3.08572	0.0562143
LINK	Dsc2-LINK_055	73	Cluster #1	2.75622	0.0392421
LINK	Dsc2-LINK_055	74	Cluster #1	2.249	0.0394835
LINK	Dsc2-LINK_055	75	Cluster #1	2.09869	0.0278267
LINK	Dsc2-LINK_055	76	Cluster #1	2.84737	0.0915765
LINK	Dsc2-LINK_055	77	Cluster #1	2.27429	0.0530526
LINK	Dsc2-LINK_055	78	Cluster #1	2.34969	0.0415846
LINK	Dsc2-LINK_055	79	Cluster #1	2.69097	0.0823064
LINK	Dsc2-LINK_055	80	Cluster #2	3.89666	0.0511073
LINK	Dsc2-LINK_055	81	Cluster #1	3.00338	0.0931482
LINK	Dsc2-LINK_055	82	Cluster #1	2.57041	0.0454366
LINK	Dsc2-LINK_055	83	Cluster #1	2.86123	0.060074
LINK	Dsc2-LINK_055	84	Cluster #2	3.618	0.058928
LINK	Dsc2-LINK_055	85	Cluster #2	4.29012	0.101572
LINK	Dsc2-LINK_060	1	Cluster #2	6.11852	0.0586836
LINK	Dsc2-LINK_060	2	Cluster #2	5.7387	0.0387048
LINK	Dsc2-LINK_060	3	Cluster #2	4.8325	0.045254
LINK	Dsc2-LINK_060	4	Cluster #2	4.5431	0.120452
LINK	Dsc2-LINK_060	5	Cluster #2	5.06199	0.0897453
LINK	Dsc2-LINK_060	6	Cluster #2	6.22598	0.0860113
ECTOa-good	Dsc2-ECTOa-good_005	1	Cluster #2	4.0028	0.261535
ECTOa-good	Dsc2-ECTOa-good_005	2	Cluster #2	6.96719	0.126387
ECTOa-good	Dsc2-ECTOa-good_005	3	Cluster #2	4.1766	0.180439
ECTOa-good	Dsc2-ECTOa-good_005	4	Cluster #1	3.22587	0.17552
ECTOa-good	Dsc2-ECTOa-good_005	5	Cluster #2	4.78966	0.132651
ECTOa-good	Dsc2-ECTOa-good_005	6	Cluster #2	5.18472	0.259471
ECTOa-good	Dsc2-ECTOa-good_005	7	Cluster #2	3.78004	0.182056
ECTOa-good	Dsc2-ECTOa-good_005	8	Cluster #2	5.29444	0.324665
ECTOa-good	Dsc2-ECTOa-good_005	9	Cluster #2	3.7243	0.0929203
ECTOa-good	Dsc2-ECTOa-good_005	10	Cluster #2	5.25714	0.14981
ECTOa-good	Dsc2-ECTOa-good_005	11	Cluster #1	3.38274	0.17292
ECTOa-good	Dsc2-ECTOa-good_005	12	Cluster #2	3.5752	0.0638648
ECTOa-good	Dsc2-ECTOa-good_005	13	Cluster #1	2.22814	0.107533
ECTOa-good	Dsc2-ECTOa-good_005	14	Cluster #2	4.54419	0.11385
ECTOa-good	Dsc2-ECTOa-good_005	15	Cluster #1	2.72516	0.262459
ECTOa-good	Dsc2-ECTOa-good_005	16	Cluster #2	6.18292	0.257258
ECTOa-good	Dsc2-ECTOa-good_005	17	Cluster #2	5.26754	0.327373
ECTOa-good	Dsc2-ECTOa-good_005	18	Cluster #1	2.06824	0.0793342
ECTOa-good	Dsc2-ECTOa-good_005	19	Cluster #2	7.34467	0.165205
ECTOa-good	Dsc2-ECTOa-good_005	20	Cluster #1	2.95714	0.0746538
ECTOa-good	Dsc2-ECTOa-good_005	21	Cluster #2	7.51128	0.13005
ECTOa-good	Dsc2-ECTOa-good_005	22	Cluster #1	2.32693	0.20511
ECTOa-good	Dsc2-ECTOa-good_005	23	Cluster #1	1.97952	0.0970663
ECTOa-good	Dsc2-ECTOa-good_005	24	Cluster #2	5.04138	0.132242
ECTOa-good	Dsc2-ECTOa-good_005	25	Cluster #1	1.87137	0.0672134
ECTOa-good	Dsc2-ECTOa-good_005	26	Cluster #2	4.10943	0.157015
ECTOa-good	Dsc2-ECTOa-good_005	27	Cluster #2	5.05069	0.147504
ECTOa-good	Dsc2-ECTOa-good_005	28	Cluster #1	3.20334	0.12765
ECTOa-good	Dsc2-ECTOa-good_005	29	Cluster #2	4.94686	0.146107
ECTOa-good	Dsc2-ECTOa-good_005	30	Cluster #2	5.92898	0.169125
ECTOa-good	Dsc2-ECTOa-good_005	31	Cluster #2	3.95085	0.13579
ECTOa-good	Dsc2-ECTOa-good_005	32	Cluster #1	2.76373	0.0460677
ECTOa-good	Dsc2-ECTOa-good_005	33	Cluster #1	3.28092	0.0847105
ECTOa-good	Dsc2-ECTOa-good_005	34	Cluster #2	3.94891	0.0433476
ECTOa-good	Dsc2-ECTOa-good_005	35	Cluster #1	3.20008	0.101295
ECTOa-good	Dsc2-ECTOa-good_005	36	Cluster #1	2.90699	0.227719
ECTOa-good	Dsc2-ECTOa-good_005	37	Cluster #2	3.6976	0.140993
ECTOa-good	Dsc2-ECTOa-good_005	38	Cluster #1	2.17479	0.187659
ECTOa-good	Dsc2-ECTOa-good_005	39	Cluster #1	2.33429	0.165321
ECTOa-good	Dsc2-ECTOa-good_005	40	Cluster #1	3.32808	0.0885096
ECTOa-good	Dsc2-ECTOa-good_005	41	Cluster #1	3.45377	0.0709978
ECTOa-good	Dsc2-ECTOa-good_005	42	Cluster #1	3.09056	0.0933683
ECTOa-good	Dsc2-ECTOa-good_005	43	Cluster #1	2.39209	0.0799955
ECTOa-good	Dsc2-ECTOa-good_005	44	Cluster #1	3.17379	0.0606348
ECTOa-good	Dsc2-ECTOa-good_005	45	Cluster #2	5.50345	0.308136
ECTOa-good	Dsc2-ECTOa-good_005	46	Cluster #2	5.34006	0.183535
ECTOa-good	Dsc2-ECTOa-good_005	47	Cluster #2	3.54199	0.149245
ECTOa-good	Dsc2-ECTOa-good_005	48	Cluster #2	6.79984	0.323161
ECTOa-good	Dsc2-ECTOa-good_005	49	Cluster #2	3.65918	0.256469
ECTOa-good	Dsc2-ECTOa-good_005	50	Cluster #2	4.77332	0.253373
ECTOa-good	Dsc2-ECTOa-good_005	51	Cluster #2	5.19729	0.352795
ECTOa-good	Dsc2-ECTOa-good_005	52	Cluster #2	4.65257	0.205536
ECTOa-good	Dsc2-ECTOa-good_005	53	Cluster #2	5.61034	0.25922
ECTOa-good	Dsc2-ECTOa-good_005	54	Cluster #2	4.20813	0.172989
ECTOa-good	Dsc2-ECTOa-good_005	55	Cluster #2	8.26478	0.23073
ECTOa-good	Dsc2-ECTOa-good_010	1	Cluster #1	2.08424	0.296031
ECTOa-good	Dsc2-ECTOa-good_010	2	Cluster #1	1.96031	0.342153
ECTOa-good	Dsc2-ECTOa-good_010	3	Cluster #1	1.88364	0.125423
ECTOa-good	Dsc2-ECTOa-good_010	4	Cluster #2	3.57558	0.168804
ECTOa-good	Dsc2-ECTOa-good_010	5	Cluster #1	2.97669	0.210946
ECTOa-good	Dsc2-ECTOa-good_010	6	Cluster #1	2.66404	0.0749528
ECTOa-good	Dsc2-ECTOa-good_010	7	Cluster #1	2.35365	0.0945484
ECTOa-good	Dsc2-ECTOa-good_010	8	Cluster #1	2.21323	0.184006
ECTOa-good	Dsc2-ECTOa-good_010	9	Cluster #1	2.7309	0.246844
ECTOa-good	Dsc2-ECTOa-good_010	10	Cluster #1	2.5669	0.133979
ECTOa-good	Dsc2-ECTOa-good_010	11	Cluster #1	3.17059	0.226299
ECTOa-good	Dsc2-ECTOa-good_010	12	Cluster #2	3.52853	0.145685
ECTOa-good	Dsc2-ECTOa-good_010	13	Cluster #1	2.85429	0.10727
ECTOa-good	Dsc2-ECTOa-good_010	14	Cluster #1	2.3993	0.144301
ECTOa-good	Dsc2-ECTOa-good_010	15	Cluster #1	1.84128	0.115162
ECTOa-good	Dsc2-ECTOa-good_010	16	Cluster #1	2.05511	0.275439
ECTOa-good	Dsc2-ECTOa-good_010	17	Cluster #1	2.38781	0.280447
ECTOa-good	Dsc2-ECTOa-good_010	18	Cluster #1	3.34128	0.21029
ECTOa-good	Dsc2-ECTOa-good_010	19	Cluster #1	3.43763	0.17256
ECTOa-good	Dsc2-ECTOa-good_010	20	Cluster #1	3.19418	0.241153
ECTOa-good	Dsc2-ECTOa-good_010	21	Cluster #1	2.12758	0.067427
ECTOa-good	Dsc2-ECTOa-good_010	22	Cluster #1	3.36524	0.151399
ECTOa-good	Dsc2-ECTOa-good_010	23	Cluster #1	1.65136	0.111976
ECTOa-good	Dsc2-ECTOa-good_010	24	Cluster #1	1.72693	0.118914
ECTOa-good	Dsc2-ECTOa-good_010	25	Cluster #1	2.52403	0.218191
ECTOa-good	Dsc2-ECTOa-good_010	26	Cluster #1	2.84479	0.201347
ECTOa-good	Dsc2-ECTOa-good_010	27	Cluster #1	2.97777	0.221622
ECTOa-good	Dsc2-ECTOa-good_010	28	Cluster #1	2.74966	0.179788
ECTOa-good	Dsc2-ECTOa-good_010	29	Cluster #1	2.98762	0.154755
ECTOa-good	Dsc2-ECTOa-good_010	30	Cluster #1	2.93517	0.192936
ECTOa-good	Dsc2-ECTOa-good_010	31	Cluster #1	2.55639	0.160537
ECTOa-good	Dsc2-ECTOa-good_010	32	Cluster #2	3.71493	0.249712
ECTOa-good	Dsc2-ECTOa-good_010	33	Cluster #1	3.11844	0.186882
ECTOa-good	Dsc2-ECTOa-good_010	34	Cluster #1	2.19408	0.198888
ECTOa-good	Dsc2-ECTOa-good_010	35	Cluster #1	2.2182	0.0914164
ECTOa-good	Dsc2-ECTOa-good_010	36	Cluster #1	2.05516	0.336351
ECTOa-good	Dsc2-ECTOa-good_010	37	Cluster #1	3.44982	0.307993
ECTOa-good	Dsc2-ECTOa-good_010	38	Cluster #1	2.25574	0.154317
ECTOa-good	Dsc2-ECTOa-good_010	39	Cluster #2	4.06673	0.223794
ECTOa-good	Dsc2-ECTOa-good_010	40	Cluster #1	2.44018	0.139052
ECTOa-good	Dsc2-ECTOa-good_010	41	Cluster #2	3.78822	0.103092
ECTOa-good	Dsc2-ECTOa-good_010	42	Cluster #1	2.57336	0.113131
ECTOa-good	Dsc2-ECTOa-good_010	43	Cluster #1	2.58244	0.238885
ECTOa-good	Dsc2-ECTOa-good_010	44	Cluster #1	2.72932	0.330427
ECTOa-good	Dsc2-ECTOa-good_010	45	Cluster #2	3.54387	0.132922
ECTOa-good	Dsc2-ECTOa-good_015	1	Cluster #2	7.49026	0.137652
ECTOa-good	Dsc2-ECTOa-good_015	2	Cluster #2	6.1772	0.158649
ECTOa-good	Dsc2-ECTOa-good_015	3	Cluster #2	3.8715	0.114038
ECTOa-good	Dsc2-ECTOa-good_015	4	Cluster #1	3.27278	0.16274
ECTOa-good	Dsc2-ECTOa-good_015	5	Cluster #2	6.00806	0.114268
ECTOa-good	Dsc2-ECTOa-good_015	6	Cluster #2	4.19489	0.116455
ECTOa-good	Dsc2-ECTOa-good_015	7	Cluster #1	1.98959	0.0915118
ECTOa-good	Dsc2-ECTOa-good_015	8	Cluster #1	2.01083	0.119965
ECTOa-good	Dsc2-ECTOa-good_015	9	Cluster #2	4.12337	0.102191
ECTOa-good	Dsc2-ECTOa-good_015	10	Cluster #2	5.16321	0.217863
ECTOa-good	Dsc2-ECTOa-good_015	11	Cluster #1	1.64114	0.10543
ECTOa-good	Dsc2-ECTOa-good_015	12	Cluster #1	2.02158	0.0603362
ECTOa-good	Dsc2-ECTOa-good_015	13	Cluster #2	4.29191	0.277059
ECTOa-good	Dsc2-ECTOa-good_015	14	Cluster #1	1.93687	0.0710816
ECTOa-good	Dsc2-ECTOa-good_015	15	Cluster #1	1.89438	0.0628397
ECTOa-good	Dsc2-ECTOa-good_015	16	Cluster #1	1.60385	0.0430342
ECTOa-good	Dsc2-ECTOa-good_015	17	Cluster #2	3.53336	0.166916
ECTOa-good	Dsc2-ECTOa-good_015	18	Cluster #1	2.87024	0.104192
ECTOa-good	Dsc2-ECTOa-good_015	19	Cluster #1	3.51753	0.192901
ECTOa-good	Dsc2-ECTOa-good_015	20	Cluster #2	3.56954	0.262272
ECTOa-good	Dsc2-ECTOa-good_015	21	Cluster #1	3.24053	0.193381
ECTOa-good	Dsc2-ECTOa-good_015	22	Cluster #1	3.39282	0.155176
ECTOa-good	Dsc2-ECTOa-good_015	23	Cluster #1	3.39231	0.233082
ECTOa-good	Dsc2-ECTOa-good_015	24	Cluster #1	2.77398	0.180535
ECTOa-good	Dsc2-ECTOa-good_015	25	Cluster #2	3.70489	0.223231
ECTOa-good	Dsc2-ECTOa-good_015	26	Cluster #1	2.64396	0.238822
ECTOa-good	Dsc2-ECTOa-good_015	27	Cluster #1	2.663	0.0854122
ECTOa-good	Dsc2-ECTOa-good_015	28	Cluster #2	4.38097	0.144337
ECTOa-good	Dsc2-ECTOa-good_015	29	Cluster #1	2.86542	0.19022
ECTOa-good	Dsc2-ECTOa-good_015	30	Cluster #2	5.49925	0.228174
ECTOa-good	Dsc2-ECTOa-good_015	31	Cluster #2	4.38252	0.0945329
ECTOa-good	Dsc2-ECTOa-good_020	1	Cluster #1	1.93187	0.0515656
ECTOa-good	Dsc2-ECTOa-good_020	2	Cluster #2	3.95718	0.273273
ECTOa-good	Dsc2-ECTOa-good_020	3	Cluster #2	4.68181	0.16047
ECTOa-good	Dsc2-ECTOa-good_020	4	Cluster #2	5.16929	0.161926
ECTOa-good	Dsc2-ECTOa-good_020	5	Cluster #2	4.19101	0.102403
ECTOa-good	Dsc2-ECTOa-good_020	6	Cluster #1	3.42412	0.286689
ECTOa-good	Dsc2-ECTOa-good_020	7	Cluster #2	3.57364	0.184669
ECTOa-good	Dsc2-ECTOa-good_020	8	Cluster #2	6.44646	0.207053
ECTOa-good	Dsc2-ECTOa-good_020	9	Cluster #2	3.54878	0.0819728
ECTOa-good	Dsc2-ECTOa-good_020	10	Cluster #1	3.41241	0.109402
ECTOa-good	Dsc2-ECTOa-good_020	11	Cluster #2	4.57455	0.0981295
ECTOa-good	Dsc2-ECTOa-good_020	12	Cluster #2	5.53325	0.106362
ECTOa-good	Dsc2-ECTOa-good_020	13	Cluster #2	4.33613	0.111558
ECTOa-good	Dsc2-ECTOa-good_020	14	Cluster #2	5.70106	0.189433
ECTOa-good	Dsc2-ECTOa-good_020	15	Cluster #2	5.75716	0.127804
ECTOa-good	Dsc2-ECTOa-good_020	16	Cluster #2	3.71153	0.26325
ECTOa-good	Dsc2-ECTOa-good_020	17	Cluster #2	4.33244	0.158817
ECTOa-good	Dsc2-ECTOa-good_020	18	Cluster #1	3.35447	0.216477
ECTOa-good	Dsc2-ECTOa-good_020	19	Cluster #2	5.38198	0.222033
ECTOa-good	Dsc2-ECTOa-good_020	20	Cluster #2	4.81492	0.0476662
ECTOa-good	Dsc2-ECTOa-good_020	21	Cluster #2	4.36786	0.106284
ECTOa-good	Dsc2-ECTOa-good_020	22	Cluster #2	3.94647	0.0864641
ECTOa-good	Dsc2-ECTOa-good_020	23	Cluster #2	5.33364	0.260037
ECTOa-good	Dsc2-ECTOa-good_020	24	Cluster #2	4.74602	0.175512
ECTOa-good	Dsc2-ECTOa-good_020	25	Cluster #2	5.08339	0.202209
ECTOa-good	Dsc2-ECTOa-good_020	26	Cluster #1	2.64947	0.13145
ECTOa-good	Dsc2-ECTOa-good_020	27	Cluster #2	5.06083	0.23134
ECTOa-good	Dsc2-ECTOa-good_020	28	Cluster #2	5.63033	0.121506
ECTOa-good	Dsc2-ECTOa-good_020	29	Cluster #2	8.58361	0.229391
ECTOa-good	Dsc2-ECTOa-good_020	30	Cluster #2	3.80666	0.213355
ECTOa-good	Dsc2-ECTOa-good_020	31	Cluster #2	4.46538	0.0510813
ECTOa-good	Dsc2-ECTOa-good_020	32	Cluster #2	5.19238	0.251706
ECTOa-good	Dsc2-ECTOa-good_020	33	Cluster #2	6.41674	0.167887
ECTOa-good	Dsc2-ECTOa-good_020	34	Cluster #2	5.5627	0.192028
ECTOa-good	Dsc2-ECTOa-good_020	35	Cluster #2	4.36105	0.191194
ECTOa-good	Dsc2-ECTOa-good_020	36	Cluster #2	5.99361	0.226146
ECTOa-good	Dsc2-ECTOa-good_020	37	Cluster #1	2.81382	0.163718
ECTOa-good	Dsc2-ECTOa-good_020	38	Cluster #2	3.6678	0.132955
ECTOa-good	Dsc2-ECTOa-good_020	39	Cluster #1	3.37032	0.218372
ECTOa-good	Dsc2-ECTOa-good_020	40	Cluster #1	2.66032	0.139278
ECTOa-good	Dsc2-ECTOa-good_020	41	Cluster #2	3.97519	0.113344
ECTOa-good	Dsc2-ECTOa-good_020	42	Cluster #2	4.84702	0.111932
ECTOa-good	Dsc2-ECTOa-good_025	1	Cluster #2	4.72198	0.154074
ECTOa-good	Dsc2-ECTOa-good_025	2	Cluster #2	5.59597	0.139569
ECTOa-good	Dsc2-ECTOa-good_025	3	Cluster #2	4.6925	0.192206
ECTOa-good	Dsc2-ECTOa-good_025	4	Cluster #2	5.77111	0.0968648
ECTOa-good	Dsc2-ECTOa-good_025	5	Cluster #1	3.33056	0.178816
ECTOa-good	Dsc2-ECTOa-good_025	6	Cluster #2	4.83029	0.132595
ECTOa-good	Dsc2-ECTOa-good_025	7	Cluster #2	4.96791	0.080074
ECTOa-good	Dsc2-ECTOa-good_025	8	Cluster #2	3.99194	0.174766
ECTOa-good	Dsc2-ECTOa-good_025	9	Cluster #2	6.53716	0.213141
ECTOa-good	Dsc2-ECTOa-good_025	10	Cluster #2	5.97072	0.141907
ECTOa-good	Dsc2-ECTOa-good_025	11	Cluster #2	6.82365	0.178188
ECTOa-good	Dsc2-ECTOa-good_025	12	Cluster #2	6.35059	0.145042
ECTOa-good	Dsc2-ECTOa-good_025	13	Cluster #2	6.72778	0.200648
ECTOa-good	Dsc2-ECTOa-good_025	14	Cluster #2	7.65119	0.220304
ECTOa-good	Dsc2-ECTOa-good_025	15	Cluster #2	4.53636	0.169909
ECTOa-good	Dsc2-ECTOa-good_025	16	Cluster #2	6.08234	0.197645
ECTOa-good	Dsc2-ECTOa-good_025	17	Cluster #2	6.42179	0.216492
ECTOa-good	Dsc2-ECTOa-good_025	18	Cluster #2	4.92461	0.229598
ECTOa-good	Dsc2-ECTOa-good_025	19	Cluster #2	5.91013	0.199713
ECTOa-good	Dsc2-ECTOa-good_025	20	Cluster #2	7.0813	0.112022
ECTOa-good	Dsc2-ECTOa-good_025	21	Cluster #2	4.73541	0.172638
ECTOa-good	Dsc2-ECTOa-good_025	22	Cluster #2	6.6466	0.170256
ECTOa-good	Dsc2-ECTOa-good_025	23	Cluster #2	5.12666	0.100604
ECTOa-good	Dsc2-ECTOa-good_025	24	Cluster #2	5.3933	0.208241
ECTOa-good	Dsc2-ECTOa-good_025	25	Cluster #2	4.47553	0.173342
ECTOa-good	Dsc2-ECTOa-good_025	26	Cluster #2	6.93404	0.101201
ECTOa-good	Dsc2-ECTOa-good_025	27	Cluster #2	4.87317	0.226582
ECTOa-good	Dsc2-ECTOa-good_030	1	Cluster #1	2.53927	0.0790417
ECTOa-good	Dsc2-ECTOa-good_030	2	Cluster #2	3.61749	0.280671
ECTOa-good	Dsc2-ECTOa-good_030	3	Cluster #2	4.18526	0.172435
ECTOa-good	Dsc2-ECTOa-good_030	4	Cluster #2	4.05438	0.112211
ECTOa-good	Dsc2-ECTOa-good_030	5	Cluster #1	3.31644	0.0891763
ECTOa-good	Dsc2-ECTOa-good_030	6	Cluster #1	2.74595	0.2459
ECTOa-good	Dsc2-ECTOa-good_030	7	Cluster #1	3.01105	0.107929
ECTOa-good	Dsc2-ECTOa-good_030	8	Cluster #1	2.93863	0.0659894
ECTOa-good	Dsc2-ECTOa-good_030	9	Cluster #2	3.55393	0.281784
ECTOa-good	Dsc2-ECTOa-good_030	10	Cluster #1	2.896	0.211752
ECTOa-good	Dsc2-ECTOa-good_030	11	Cluster #1	3.27419	0.158054
ECTOa-good	Dsc2-ECTOa-good_030	12	Cluster #1	3.05283	0.128101
ECTOa-good	Dsc2-ECTOa-good_030	13	Cluster #1	3.0583	0.098596
ECTOa-good	Dsc2-ECTOa-good_030	14	Cluster #2	3.58969	0.243832
ECTOa-good	Dsc2-ECTOa-good_030	15	Cluster #2	3.87651	0.22485
ECTOa-good	Dsc2-ECTOa-good_030	16	Cluster #1	3.03814	0.094434
ECTOa-good	Dsc2-ECTOa-good_030	17	Cluster #2	4.869	0.236401
ECTOa-good	Dsc2-ECTOa-good_030	18	Cluster #1	2.76238	0.308105
ECTOa-good	Dsc2-ECTOa-good_030	19	Cluster #1	3.38302	0.16033
ECTOa-good	Dsc2-ECTOa-good_030	20	Cluster #2	5.29005	0.0980102
ECTOa-good	Dsc2-ECTOa-good_030	21	Cluster #1	3.02426	0.245198
ECTOa-good	Dsc2-ECTOa-good_030	22	Cluster #1	2.58802	0.12972
ECTOa-good	Dsc2-ECTOa-good_030	23	Cluster #2	4.42866	0.245407
ECTOa-good	Dsc2-ECTOa-good_030	24	Cluster #1	2.66747	0.194446
ECTOa-good	Dsc2-ECTOa-good_030	25	Cluster #1	2.61381	0.146655
ECTOa-good	Dsc2-ECTOa-good_030	26	Cluster #1	2.76166	0.280227
ECTOa-good	Dsc2-ECTOa-good_030	27	Cluster #1	2.94832	0.220275
ECTOa-good	Dsc2-ECTOa-good_030	28	Cluster #2	4.45434	0.257596
ECTOa-good	Dsc2-ECTOa-good_030	29	Cluster #1	2.32161	0.15792
ECTOa-good	Dsc2-ECTOa-good_030	30	Cluster #1	2.08871	0.136832
ECTOa-good	Dsc2-ECTOa-good_030	31	Cluster #2	4.24145	0.203143
ECTOa-good	Dsc2-ECTOa-good_030	32	Cluster #1	1.8925	0.0973356
ECTOa-good	Dsc2-ECTOa-good_030	33	Cluster #1	2.62807	0.0935465
ECTOa-good	Dsc2-ECTOa-good_030	34	Cluster #2	4.2447	0.239654
ECTOa-good	Dsc2-ECTOa-good_030	35	Cluster #1	2.76967	0.12403
ECTOa-good	Dsc2-ECTOa-good_030	36	Cluster #1	2.34069	0.161877
ECTOa-good	Dsc2-ECTOa-good_030	37	Cluster #1	2.58089	0.228444
ECTOa-good	Dsc2-ECTOa-good_035	1	Cluster #2	4.42314	0.14976
ECTOa-good	Dsc2-ECTOa-good_035	2	Cluster #2	4.96254	0.192906
ECTOa-good	Dsc2-ECTOa-good_035	3	Cluster #1	2.32487	0.0822398
ECTOa-good	Dsc2-ECTOa-good_035	4	Cluster #2	5.35461	0.0853476
ECTOa-good	Dsc2-ECTOa-good_035	5	Cluster #1	3.33876	0.164056
ECTOa-good	Dsc2-ECTOa-good_035	6	Cluster #2	4.13343	0.124791
ECTOa-good	Dsc2-ECTOa-good_035	7	Cluster #2	5.08546	0.156377
ECTOa-good	Dsc2-ECTOa-good_035	8	Cluster #2	4.89991	0.0649236
ECTOa-good	Dsc2-ECTOa-good_035	9	Cluster #1	3.51326	0.180158
ECTOa-good	Dsc2-ECTOa-good_035	10	Cluster #2	7.09172	0.188274
ECTOa-good	Dsc2-ECTOa-good_035	11	Cluster #2	3.92001	0.205432
ECTOa-good	Dsc2-ECTOa-good_035	12	Cluster #2	5.26893	0.170078
ECTOa-good	Dsc2-ECTOa-good_035	13	Cluster #2	5.7713	0.100316
ECTOa-good	Dsc2-ECTOa-good_035	14	Cluster #2	5.69158	0.244721
ECTOa-good	Dsc2-ECTOa-good_035	15	Cluster #2	6.40388	0.106234
ECTOa-good	Dsc2-ECTOa-good_035	16	Cluster #2	3.91336	0.145995
ECTOa-good	Dsc2-ECTOa-good_035	17	Cluster #2	5.57187	0.151504
ECTOa-good	Dsc2-ECTOa-good_035	18	Cluster #2	4.59121	0.129131
ECTOa-good	Dsc2-ECTOa-good_035	19	Cluster #2	5.92496	0.148186
ECTOa-good	Dsc2-ECTOa-good_035	20	Cluster #1	3.04237	0.17804
ECTOa-good	Dsc2-ECTOa-good_035	21	Cluster #2	4.07519	0.156023
ECTOa-good	Dsc2-ECTOa-good_035	22	Cluster #2	5.65567	0.146343
ECTOa-good	Dsc2-ECTOa-good_035	23	Cluster #2	5.25204	0.123499
ECTOa-good	Dsc2-ECTOa-good_035	24	Cluster #2	7.07258	0.109496
ECTOa-good	Dsc2-ECTOa-good_035	25	Cluster #1	3.52168	0.107138
ECTOa-good	Dsc2-ECTOa-good_035	26	Cluster #2	5.07607	0.168756
ECTOa-good	Dsc2-ECTOa-good_035	27	Cluster #2	4.48174	0.0509831
ECTOa-good	Dsc2-ECTOa-good_035	28	Cluster #2	4.9442	0.204442
ECTOa-good	Dsc2-ECTOa-good_035	29	Cluster #2	5.95685	0.144564
ECTOa-good	Dsc2-ECTOa-good_035	30	Cluster #2	4.63662	0.158143
ECTOa-good	Dsc2-ECTOa-good_035	31	Cluster #2	5.0197	0.177487
ECTOa-good	Dsc2-ECTOa-good_040	1	Cluster #1	2.63243	0.163697
ECTOa-good	Dsc2-ECTOa-good_040	2	Cluster #2	5.32328	0.147299
ECTOa-good	Dsc2-ECTOa-good_040	3	Cluster #2	6.37948	0.207356
ECTOa-good	Dsc2-ECTOa-good_040	4	Cluster #2	5.56158	0.127499
ECTOa-good	Dsc2-ECTOa-good_040	5	Cluster #2	5.15316	0.0998875
ECTOa-good	Dsc2-ECTOa-good_040	6	Cluster #2	5.02615	0.247947
ECTOa-good	Dsc2-ECTOa-good_040	7	Cluster #2	4.63391	0.033188
ECTOa-good	Dsc2-ECTOa-good_040	8	Cluster #2	6.87594	0.202599
ECTOa-good	Dsc2-ECTOa-good_040	9	Cluster #2	5.16534	0.102344
ECTOa-good	Dsc2-ECTOa-good_040	10	Cluster #2	4.38445	0.13356
ECTOa-good	Dsc2-ECTOa-good_040	11	Cluster #2	5.45225	0.0835155
ECTOa-good	Dsc2-ECTOa-good_040	12	Cluster #2	7.93964	0.236761
ECTOa-good	Dsc2-ECTOa-good_040	13	Cluster #2	6.62851	0.178836
ECTOa-good	Dsc2-ECTOa-good_040	14	Cluster #2	5.14308	0.301538
ECTOa-good	Dsc2-ECTOa-good_040	15	Cluster #2	5.23515	0.159784
ECTOa-good	Dsc2-ECTOa-good_040	16	Cluster #2	4.62774	0.244645
ECTOa-good	Dsc2-ECTOa-good_040	17	Cluster #2	6.0178	0.236494
ECTOa-good	Dsc2-ECTOa-good_040	18	Cluster #2	5.97173	0.138305
ECTOa-good	Dsc2-ECTOa-good_040	19	Cluster #1	3.39911	0.190094
ECTOa-good	Dsc2-ECTOa-good_040	20	Cluster #2	5.10008	0.19438
ECTOa-good	Dsc2-ECTOa-good_040	21	Cluster #2	4.68991	0.0735082
ECTOa-good	Dsc2-ECTOa-good_040	22	Cluster #1	2.87022	0.0709431
ECTOa-good	Dsc2-ECTOa-good_040	23	Cluster #2	3.60163	0.126129
ECTOa-good	Dsc2-ECTOa-good_040	24	Cluster #2	5.71278	0.0920634
ECTOa-good	Dsc2-ECTOa-good_040	25	Cluster #1	3.2716	0.0860957
ECTOa-good	Dsc2-ECTOa-good_045	1	Cluster #2	4.1224	0.234082
[truncated: 1,064 more rows]

## Sheet: Fig 3E,F
Group	Image	Object	Mean Azimuth (°)	Mean Azimuth (Midline) (°)
ECTOb	Dsc2-ECTOb_010	1	17.4915	-20.0408
ECTOb	Dsc2-ECTOb_010	2	32.9198	79.0388
ECTOb	Dsc2-ECTOb_010	3	54.2449	-12.4211
ECTOb	Dsc2-ECTOb_010	4	17.2592	25.8994
ECTOb	Dsc2-ECTOb_010	5	18.7234	53.2845
ECTOb	Dsc2-ECTOb_010	6	24.3586	-70.716
ECTOb	Dsc2-ECTOb_010	7	6.98119	-82.9748
ECTOb	Dsc2-ECTOb_010	8	-28.0894	-45.665
ECTOb	Dsc2-ECTOb_010	9	8.78348	32.0382
ECTOb	Dsc2-ECTOb_010	10	-24.1454	88.8089
ECTOb	Dsc2-ECTOb_010	11	8.5812	-22.7585
ECTOb	Dsc2-ECTOb_010	12	57.3429	83.2482
ECTOb	Dsc2-ECTOb_010	13	-6.48954	87.7959
ECTOb	Dsc2-ECTOb_010	14	-22.3679	-77.5257
ECTOb	Dsc2-ECTOb_010	15	33.7023	-22.947
ECTOb	Dsc2-ECTOb_010	16	8.53623	-81.4214
ECTOb	Dsc2-ECTOb_010	17	-5.1228	-19.6842
ECTOb	Dsc2-ECTOb_010	18	-2.8516	-50.4433
ECTOb	Dsc2-ECTOb_010	19	26.9308	75.9944
ECTOb	Dsc2-ECTOb_010	20	31.9532	61.7862
ECTOb	Dsc2-ECTOb_010	21	-47.6591	-48.8691
ECTOb	Dsc2-ECTOb_010	22	16.2571	-56.7873
ECTOb	Dsc2-ECTOb_010	23	-74.4007	-87.2803
ECTOb	Dsc2-ECTOb_010	24	2.72604	-42.1011
ECTOb	Dsc2-ECTOb_010	25	-28.6725	13.8696
ECTOb	Dsc2-ECTOb_010	26	29.9586	-53.5937
ECTOb	Dsc2-ECTOb_010	27	10.7511	62.9264
ECTOb	Dsc2-ECTOb_010	28	-35.3331	-48.5352
ECTOb	Dsc2-ECTOb_010	29	17.4346	80.2854
ECTOb	Dsc2-ECTOb_010	30	-65.406	38.6835
ECTOb	Dsc2-ECTOb_010	31	-10.311	-72.0103
ECTOb	Dsc2-ECTOb_010	32	-81.3181
ECTOb	Dsc2-ECTOb_010	33	26.8374	82.2187
ECTOb	Dsc2-ECTOb_010	34	60.1978	-36.5011
ECTOb	Dsc2-ECTOb_010	35	5.20101	5.90446
ECTOb	Dsc2-ECTOb_010	36	-42.5895	-80.9948
ECTOb	Dsc2-ECTOb_010	37	1.61773	-22.5523
ECTOb	Dsc2-ECTOb_010	38	24.6953	64.4165
ECTOb	Dsc2-ECTOb_010	39	49.5058	-67.361
ECTOb	Dsc2-ECTOb_010	40	85.8883	-64.0454
ECTOb	Dsc2-ECTOb_010	41	-49.0557	41.062
ECTOb	Dsc2-ECTOb_010	42	-49.1733	40.8738
ECTOb	Dsc2-ECTOb_010	43	45.9206	45.6786
ECTOb	Dsc2-ECTOb_010	44	-9.31397	-18.4569
ECTOb	Dsc2-ECTOb_010	45	8.30669	65.8224
ECTOb	Dsc2-ECTOb_010	46	-48.3134	-57.8069
ECTOb	Dsc2-ECTOb_010	47	-79.7052	20.2853
ECTOb	Dsc2-ECTOb_010	48	23.0654	-88.0852
ECTOb	Dsc2-ECTOb_010	49	27.8175	56.6421
ECTOb	Dsc2-ECTOb_010	50	-25.8917
ECTOb	Dsc2-ECTOb_010	51	37.7149	43.1066
ECTOb	Dsc2-ECTOb_010	52	-69.7613	5.69506
ECTOb	Dsc2-ECTOb_010	53	-34.6502	-86.1088
ECTOb	Dsc2-ECTOb_010	54	-26.1966	35.7978
ECTOb	Dsc2-ECTOb_010	55	28.2286	27.2111
ECTOb	Dsc2-ECTOb_010	56	64.7648	-25.102
ECTOb	Dsc2-ECTOb_010	57	-82.88
ECTOb	Dsc2-ECTOb_010	58	-20.4378	69.5859
ECTOb	Dsc2-ECTOb_010	59	45.8844	22.3642
ECTOb	Dsc2-ECTOb_010	60	-39.1424	28.736
ECTOb	Dsc2-ECTOb_010	61	-49.2203	3.5371
ECTOb	Dsc2-ECTOb_010	62	26.6349	-30.489
ECTOb	Dsc2-ECTOb_010	63	73.0471	72.7385
ECTOb	Dsc2-ECTOb_010	64	-48.7857	-87.7063
ECTOb	Dsc2-ECTOb_010	65	-27.809
ECTOb	Dsc2-ECTOb_010	66	-68.2306	21.8139
ECTOb	Dsc2-ECTOb_010	67	-69.5664	5.20833
ECTOb	Dsc2-ECTOb_010	68	-56.0904	13.1645
ECTOb	Dsc2-ECTOb_010	69	-28.2558	62.3197
ECTOb	Dsc2-ECTOb_010	70	88.5412	19.9314
ECTOb	Dsc2-ECTOb_010	71	65.7161
ECTOb	Dsc2-ECTOb_010	72	-55.3006	-9.12797
ECTOb	Dsc2-ECTOb_010	73	-13.959	42.4762
ECTOb	Dsc2-ECTOb_010	74	-12.2154	33.4686
ECTOb	Dsc2-ECTOb_010	75	-28.5001	9.57947
ECTOb	Dsc2-ECTOb_010	76	27.4065	85.9907
ECTOb	Dsc2-ECTOb_010	77	17.851	77.3534
ECTOb	Dsc2-ECTOb_010	78	29.1545	75.413
ECTOb	Dsc2-ECTOb_010	79	2.12555	83.7115
ECTOb	Dsc2-ECTOb_010	80	-13.792
ECTOb	Dsc2-ECTOb_010	81	2.95862	38.3672
ECTOb	Dsc2-ECTOb_010	82	-54.7807
ECTOb	Dsc2-ECTOb_010	83	-73.1357	43.8986
ECTOb	Dsc2-ECTOb_010	84	-83.8842	-88.7266
ECTOb	Dsc2-ECTOb_010	85	29.7991	34.2472
ECTOb	Dsc2-ECTOb_010	86	51.8079	-66.8423
ECTOb	Dsc2-ECTOb_010	87	17.8836	84.19
ECTOb	Dsc2-ECTOb_010	88	-8.05052	82.9062
ECTOb	Dsc2-ECTOb_010	89	-76.7362	87.5135
ECTOb	Dsc2-ECTOb_010	90	-5.90199	-61.1866
ECTOb	Dsc2-ECTOb_010	91	-31.6348	-27.4987
ECTOb	Dsc2-ECTOb_010	92	-39.1992	-39.3876
ECTOb	Dsc2-ECTOb_010	93	-85.4923	63.1079
ECTOb	Dsc2-ECTOb_010	94	4.25984	-60.6563
ECTOb	Dsc2-ECTOb_010	95	87.4622	-24.1372
ECTOb	Dsc2-ECTOb_010	96	12.9966	36.7144
ECTOb	Dsc2-ECTOb_010	97	66.1061	81.4848
ECTOb	Dsc2-ECTOb_010	98	48.0759	67.6616
ECTOb	Dsc2-ECTOb_010	99	-57.1903	77.1218
ECTOb	Dsc2-ECTOb_010	100	-85.4459	-86.851
ECTOb	Dsc2-ECTOb_010	101	-77.8729	-19.7246
ECTOb	Dsc2-ECTOb_010	102	34.2744	-66.5406
ECTOb	Dsc2-ECTOb_010	103	70.5011	1.90503
ECTOb	Dsc2-ECTOb_010	104	73.3914	80.008
ECTOb	Dsc2-ECTOb_010	105	54.669	-64.1394
ECTOb	Dsc2-ECTOb_010	106	42.5351	-69.3068
ECTOb	Dsc2-ECTOb_010	107	-34.0313
ECTOb	Dsc2-ECTOb_010	108	-78.9519
ECTOb	Dsc2-ECTOb_010	109	-66.5132	-69.7044
ECTOb	Dsc2-ECTOb_010	110	39.8052	35.9571
ECTOb	Dsc2-ECTOb_015	1	78.8272	-4.06886
ECTOb	Dsc2-ECTOb_015	2	80.5524	80.2983
ECTOb	Dsc2-ECTOb_015	3	-6.91016	-69.7504
ECTOb	Dsc2-ECTOb_015	4	14.744	-53.391
ECTOb	Dsc2-ECTOb_015	5	22.042	-64.185
ECTOb	Dsc2-ECTOb_015	6	-71.1886	75.3815
ECTOb	Dsc2-ECTOb_015	7	23.6763	-73.8297
ECTOb	Dsc2-ECTOb_015	8	46.9528	-88.1992
ECTOb	Dsc2-ECTOb_015	9	-81.1772	0.404526
ECTOb	Dsc2-ECTOb_015	10	-53.7427	14.957
ECTOb	Dsc2-ECTOb_015	11	-44.4854	7.10061
ECTOb	Dsc2-ECTOb_015	12	-34.4726	35.1668
ECTOb	Dsc2-ECTOb_015	13	-59.3799
ECTOb	Dsc2-ECTOb_015	14	-16.5837	74.7269
ECTOb	Dsc2-ECTOb_015	15	-14.2666	-83.9103
ECTOb	Dsc2-ECTOb_015	16	-8.60578	72.0466
ECTOb	Dsc2-ECTOb_015	17	7.57216	-71.0656
ECTOb	Dsc2-ECTOb_015	18	-67.6436	-2.16721
ECTOb	Dsc2-ECTOb_015	19	-24.4015	67.6171
ECTOb	Dsc2-ECTOb_015	20	-23.9777	49.5108
ECTOb	Dsc2-ECTOb_015	21	-79.2718	11.6866
ECTOb	Dsc2-ECTOb_015	22	-19.7884	66.3839
ECTOb	Dsc2-ECTOb_015	23	-1.13048	-73.0614
ECTOb	Dsc2-ECTOb_015	24	-85.0043	-85.1834
ECTOb	Dsc2-ECTOb_015	25	-69.4108	-79.0984
ECTOb	Dsc2-ECTOb_015	26	-32.5023	-87.0422
ECTOb	Dsc2-ECTOb_015	27	-68.6401	70.5902
ECTOb	Dsc2-ECTOb_015	28	-61.5585	78.3788
ECTOb	Dsc2-ECTOb_020	1	37.467	-9.37224
ECTOb	Dsc2-ECTOb_020	2	12.597
ECTOb	Dsc2-ECTOb_020	3	19.717	-70.6279
ECTOb	Dsc2-ECTOb_020	4	-4.19372	38.7728
ECTOb	Dsc2-ECTOb_020	5	-0.912437	-46.6668
ECTOb	Dsc2-ECTOb_020	6	0.635794	-12.352
ECTOb	Dsc2-ECTOb_020	7	-16.5216	-55.3439
ECTOb	Dsc2-ECTOb_020	8	-35.0307
ECTOb	Dsc2-ECTOb_020	9	14.7859	-75.1705
ECTOb	Dsc2-ECTOb_020	10	-42.9023	36.0133
ECTOb	Dsc2-ECTOb_020	11	12.9466	-77.0387
ECTOb	Dsc2-ECTOb_020	12	16.7689	-73.1888
ECTOb	Dsc2-ECTOb_020	13	48.2043	-41.7593
ECTOb	Dsc2-ECTOb_020	14	-66.6459	-48.9141
ECTOb	Dsc2-ECTOb_020	15	78.7824	45.071
ECTOb	Dsc2-ECTOb_020	16	-45.6638	-15.7665
ECTOb	Dsc2-ECTOb_020	17	-50.2067	-61.397
ECTOb	Dsc2-ECTOb_020	18	-47.5146	-31.0105
ECTOb	Dsc2-ECTOb_020	19	-36.3413	-85.6968
ECTOb	Dsc2-ECTOb_020	20	-10.5001	34.9685
ECTOb	Dsc2-ECTOb_020	21	-31.097	65.1124
ECTOb	Dsc2-ECTOb_020	22	0.331649	46.7603
ECTOb	Dsc2-ECTOb_020	23	-47.0625	-69.967
ECTOb	Dsc2-ECTOb_020	24	57.8703	-75.3488
ECTOb	Dsc2-ECTOb_020	25	8.6148
ECTOb	Dsc2-ECTOb_020	26	-34.0019	56.0505
ECTOb	Dsc2-ECTOb_020	27	-53.1371	-68.9459
ECTOb	Dsc2-ECTOb_020	28	-70.7254	-17.4657
ECTOb	Dsc2-ECTOb_020	29	19.6253
ECTOb	Dsc2-ECTOb_020	30	63.5722	-80.1971
ECTOb	Dsc2-ECTOb_020	31	27.4416	39.6399
ECTOb	Dsc2-ECTOb_020	32	-60.1327	-60.3139
ECTOb	Dsc2-ECTOb_020	33	57.0527	73.0752
ECTOb	Dsc2-ECTOb_020	34	-17.7172	-19.7454
ECTOb	Dsc2-ECTOb_020	35	74.6642	-57.8494
ECTOb	Dsc2-ECTOb_020	36	11.4343	-78.5209
ECTOb	Dsc2-ECTOb_020	37	6.18774	-83.7681
ECTOb	Dsc2-ECTOb_020	38	39.9311	77.4997
ECTOb	Dsc2-ECTOb_020	39	-81.2718	-82.6872
ECTOb	Dsc2-ECTOb_020	40	-40.7043	-49.6988
ECTOb	Dsc2-ECTOb_020	41	84.75	77.6123
ECTOb	Dsc2-ECTOb_020	42	-52.0294	-9.003
ECTOb	Dsc2-ECTOb_020	43	-63.2309	70.2784
ECTOb	Dsc2-ECTOb_020	44	-30.4934	55.2768
ECTOb	Dsc2-ECTOb_020	45	-70.3773	-70.5573
ECTOb	Dsc2-ECTOb_020	46	-3.13765	0.546084
ECTOb	Dsc2-ECTOb_020	47	88.2536	-40.1934
ECTOb	Dsc2-ECTOb_020	48	-86.1995	-48.9033
ECTOb	Dsc2-ECTOb_020	49	-62.3759	84.6995
ECTOb	Dsc2-ECTOb_020	50	-23.3797	81.5892
ECTOb	Dsc2-ECTOb_020	51	48.0872
ECTOb	Dsc2-ECTOb_020	52	-7.70552	-73.3999
ECTOb	Dsc2-ECTOb_020	53	-25.701	27.004
ECTOb	Dsc2-ECTOb_020	54	-73.2017
ECTOb	Dsc2-ECTOb_020	55	-66.6104	-85.5058
ECTOb	Dsc2-ECTOb_020	56	-2.38162	-89.7186
ECTOb	Dsc2-ECTOb_020	57	-66.3508
ECTOb	Dsc2-ECTOb_020	58	61.5202	-71.5697
ECTOb	Dsc2-ECTOb_020	59	-20.2062	45.2488
ECTOb	Dsc2-ECTOb_020	60	-5.1583	37.9409
ECTOb	Dsc2-ECTOb_020	61	-74.0172	85.1674
ECTOb	Dsc2-ECTOb_020	62	-46.7851	69.9377
ECTOb	Dsc2-ECTOb_020	63	88.5254	42.7739
ECTOb	Dsc2-ECTOb_020	64	9.99986	43.3471
ECTOb	Dsc2-ECTOb_020	65	7.83316
ECTOb	Dsc2-ECTOb_020	66	-3.15762	-67.4445
ECTOb	Dsc2-ECTOb_020	67	20.0922	-69.8856
ECTOb	Dsc2-ECTOb_020	68	-66.1351	-39.5297
ECTOb	Dsc2-ECTOb_020	69	51.1302	-69.6652
ECTOb	Dsc2-ECTOb_020	70	68.6608	80.3994
ECTOb	Dsc2-ECTOb_020	71	14.1727	71.0746
ECTOb	Dsc2-ECTOb_020	72	38.1443	37.9457
ECTOb	Dsc2-ECTOb_020	73	37.0139	53.7095
ECTOb	Dsc2-ECTOb_020	74	35.2213	55.624
ECTOb	Dsc2-ECTOb_020	75	39.5449	14.3729
ECTOb	Dsc2-ECTOb_020	76	85.6304	-13.1569
ECTOb	Dsc2-ECTOb_020	77	24.7797	-66.4815
ECTOb	Dsc2-ECTOb_020	78	44.8959	57.412
ECTOb	Dsc2-ECTOb_020	79	30.68	27.4579
ECTOb	Dsc2-ECTOb_020	80	55.243	68.5614
ECTOb	Dsc2-ECTOb_020	81	82.4492	-45.7159
ECTOb	Dsc2-ECTOb_020	82	28.5184	43.7019
ECTOb	Dsc2-ECTOb_020	83	47.5189
ECTOb	Dsc2-ECTOb_020	84	67.5906	79.3136
ECTOb	Dsc2-ECTOb_020	85	-64.6059	-55.3373
ECTOb	Dsc2-ECTOb_020	86	4.65604	65.9302
ECTOb	Dsc2-ECTOb_020	87	27.2132	75.5192
ECTOb	Dsc2-ECTOb_020	88	-8.34996	9.33983
ECTOb	Dsc2-ECTOb_020	89	44.1601	-69.594
ECTOb	Dsc2-ECTOb_020	90	-9.3273	-67.0656
ECTOb	Dsc2-ECTOb_020	91	57.517	63.014
ECTOb	Dsc2-ECTOb_025	1	84.3205	-22.9189
ECTOb	Dsc2-ECTOb_025	2	-9.74522
ECTOb	Dsc2-ECTOb_025	3	-2.72069	-2.83956
ECTOb	Dsc2-ECTOb_025	4	2.46218	-49.8591
ECTOb	Dsc2-ECTOb_025	5	-5.1956	-38.3933
ECTOb	Dsc2-ECTOb_025	6	-7.24061	-45.8222
ECTOb	Dsc2-ECTOb_025	7	-13.7783	-59.5421
ECTOb	Dsc2-ECTOb_025	8	25.6747	50.9286
ECTOb	Dsc2-ECTOb_025	9	-9.17192	47.7834
ECTOb	Dsc2-ECTOb_025	10	3.17703	71.6582
ECTOb	Dsc2-ECTOb_025	11	-48.5787	61.0827
ECTOb	Dsc2-ECTOb_025	12	-48.3054	18.3051
ECTOb	Dsc2-ECTOb_025	13	-47.1688	87.8154
ECTOb	Dsc2-ECTOb_025	14	5.55794	82.8888
ECTOb	Dsc2-ECTOb_025	15	-45.5022	-69.1162
ECTOb	Dsc2-ECTOb_025	16	88.6996	-89.8421
ECTOb	Dsc2-ECTOb_025	17	-22.6552	67.5416
ECTOb	Dsc2-ECTOb_025	18	28.36	-83.9275
ECTOb	Dsc2-ECTOb_025	19	17.0623	62.8047
ECTOb	Dsc2-ECTOb_025	20	-65.9427	35.6768
ECTOb	Dsc2-ECTOb_025	21	-71.3539	-14.4606
ECTOb	Dsc2-ECTOb_025	22	77.4132	-65.6819
ECTOb	Dsc2-ECTOb_025	23	3.68224	-46.1926
ECTOb	Dsc2-ECTOb_025	24	86.3904	83.8932
ECTOb	Dsc2-ECTOb_025	25	-79.0368
ECTOb	Dsc2-ECTOb_025	26	43.514	-50.1815
ECTOb	Dsc2-ECTOb_025	27	-1.11085	-76.8439
ECTOb	Dsc2-ECTOb_025	28	-32.2503	-16.5757
ECTOb	Dsc2-ECTOb_030	1	12.0828	-70.7726
ECTOb	Dsc2-ECTOb_030	2	36.1484	67.3921
ECTOb	Dsc2-ECTOb_030	3	-14.0111	33.4199
ECTOb	Dsc2-ECTOb_030	4	37.0822	-15.8505
ECTOb	Dsc2-ECTOb_030	5	15.6272	-46.6234
ECTOb	Dsc2-ECTOb_030	6	50.5137	-83.6973
ECTOb	Dsc2-ECTOb_030	7	11.7041	-88.0424
ECTOb	Dsc2-ECTOb_030	8	-28.5795
ECTOb	Dsc2-ECTOb_030	9	0.717544	-73.2167
ECTOb	Dsc2-ECTOb_030	10	-43.9853	-88.4853
ECTOb	Dsc2-ECTOb_030	11	-80.7497	-82.1979
ECTOb	Dsc2-ECTOb_030	12	-22.835	74.3888
ECTOb	Dsc2-ECTOb_030	13	49.2381	71.8527
ECTOb	Dsc2-ECTOb_030	14	50.7141	-39.3658
ECTOb	Dsc2-ECTOb_030	15	-16.344	32.3274
ECTOb	Dsc2-ECTOb_030	16	-23.421	73.3069
ECTOb	Dsc2-ECTOb_030	17	-5.35742	-51.1125
ECTOb	Dsc2-ECTOb_030	18	-23.6872	-51.6801
ECTOb	Dsc2-ECTOb_030	19	-54.3144	14.3765
ECTOb	Dsc2-ECTOb_030	20	-4.12069	85.9166
ECTOb	Dsc2-ECTOb_030	21	34.5846	-55.3823
ECTOb	Dsc2-ECTOb_030	22	35.1743	-70.78
ECTOb	Dsc2-ECTOb_030	23	-62.8809	-1.39345
ECTOb	Dsc2-ECTOb_030	24	-33.0383	-58.068
ECTOb	Dsc2-ECTOb_030	25	-54.4178	42.1243
ECTOb	Dsc2-ECTOb_030	26	1.43102	-26.6116
ECTOb	Dsc2-ECTOb_030	27	26.4335	56.5946
ECTOb	Dsc2-ECTOb_030	28	21.4578	10.1837
ECTOb	Dsc2-ECTOb_030	29	23.3666	31.7142
ECTOb	Dsc2-ECTOb_030	30	31.2058	-88.1199
ECTOb	Dsc2-ECTOb_030	31	0.644005	-85.7834
ECTOb	Dsc2-ECTOb_030	32	17.1121	86.0814
ECTOb	Dsc2-ECTOb_030	33	4.38038	-73.8002
ECTOb	Dsc2-ECTOb_030	34	23.398	88.0059
ECTOb	Dsc2-ECTOb_030	35	-61.8702	0.015124
ECTOb	Dsc2-ECTOb_030	36	-44.9042	79.9863
ECTOb	Dsc2-ECTOb_030	37	30.1987	8.67356
ECTOb	Dsc2-ECTOb_030	38	-25.658	65.3133
ECTOb	Dsc2-ECTOb_030	39	-24.0652	88.0602
ECTOb	Dsc2-ECTOb_030	40	19.0049	14.8423
ECTOb	Dsc2-ECTOb_030	41	29.4252	-72.2786
ECTOb	Dsc2-ECTOb_030	42	79.024	78.0091
ECTOb	Dsc2-ECTOb_030	43	70.1997	80.1073
ECTOb	Dsc2-ECTOb_030	44	-82.297	-75.3508
ECTOb	Dsc2-ECTOb_030	45	34.2623	29.5011
ECTOb	Dsc2-ECTOb_030	46	-83.2506	-69.1284
ECTOb	Dsc2-ECTOb_030	47	-68.3589
ECTOb	Dsc2-ECTOb_030	48	-3.78998	-84.7483
ECTOb	Dsc2-ECTOb_030	49	-84.7456	-41.8159
ECTOb	Dsc2-ECTOb_030	50	47.181	-77.6308
ECTOb	Dsc2-ECTOb_030	51	25.768	-2.05802
ECTOb	Dsc2-ECTOb_030	52	41.4113	44.6943
ECTOb	Dsc2-ECTOb_030	53	-82.2499	69.6764
ECTOb	Dsc2-ECTOb_030	54	80.481	27.8312
ECTOb	Dsc2-ECTOb_030	55	-72.3834	-29.3426
ECTOb	Dsc2-ECTOb_030	56	-59.1987	-78.2615
ECTOb	Dsc2-ECTOb_030	57	50.9268	51.2586
ECTOb	Dsc2-ECTOb_030	58	-59.1581	-0.531652
ECTOb	Dsc2-ECTOb_030	59	-46.574	89.3365
ECTOb	Dsc2-ECTOb_035	1	14.4054	63.2414
ECTOb	Dsc2-ECTOb_035	2	-43.8916	-89.805
ECTOb	Dsc2-ECTOb_035	3	26.0858	-89.8298
ECTOb	Dsc2-ECTOb_035	4	26.1268	-44.0514
ECTOb	Dsc2-ECTOb_035	5	70.1159	-75.3506
ECTOb	Dsc2-ECTOb_035	6	-0.452922	-85.6277
ECTOb	Dsc2-ECTOb_035	7	-33.9062	76.0451
ECTOb	Dsc2-ECTOb_035	8	72.9607	-83.0483
ECTOb	Dsc2-ECTOb_035	9	-57.7215	87.6816
ECTOb	Dsc2-ECTOb_035	10	8.1021	7.86561
ECTOb	Dsc2-ECTOb_035	11	19.3683	57.4931
ECTOb	Dsc2-ECTOb_035	12	-33.7036	11.0503
ECTOb	Dsc2-ECTOb_035	13	61.0107	-68.3726
ECTOb	Dsc2-ECTOb_035	14	-87.7139	82.3793
ECTOb	Dsc2-ECTOb_035	15	7.0543
ECTOb	Dsc2-ECTOb_035	16	68.6114	-66.2456
ECTOb	Dsc2-ECTOb_035	17	11.2966	-80.7853
ECTOb	Dsc2-ECTOb_035	18	86.827	-74.4688
ECTOb	Dsc2-ECTOb_035	19	-37.8945	62.5337
ECTOb	Dsc2-ECTOb_035	20	-38.0981	-63.2586
ECTOb	Dsc2-ECTOb_035	21	-68.2255	-70.3303
ECTOb	Dsc2-ECTOb_035	22	-53.0102	-68.321
ECTOb	Dsc2-ECTOb_035	23	-68.0496	-85.9137
ECTOb	Dsc2-ECTOb_035	24	-46.1015	41.466
ECTOb	Dsc2-ECTOb_035	25	22.1415	-29.9458
ECTOb	Dsc2-ECTOb_035	26	16.9712	75.0584
ECTOb	Dsc2-ECTOb_035	27	-67.4545	60.4483
ECTOb	Dsc2-ECTOb_035	28	-47.6017	82.309
ECTOb	Dsc2-ECTOb_035	29	-56.359	-56.5042
ECTOb	Dsc2-ECTOb_035	30	-69.3962	66.4939
ECTOb	Dsc2-ECTOb_035	31	-52.8865	10.7147
ECTOb	Dsc2-ECTOb_035	32	15.4267	-42.5939
ECTOb	Dsc2-ECTOb_035	33	33.2128	-25.9395
ECTOb	Dsc2-ECTOb_035	34	42.4097	-80.1289
ECTOb	Dsc2-ECTOb_035	35	-45.6697	69.2639
ECTOb	Dsc2-ECTOb_035	36	87.6163	-6.37461
ECTOb	Dsc2-ECTOb_035	37	-67.5503	66.6873
ECTOb	Dsc2-ECTOb_035	38	28.9306	28.4483
ECTOb	Dsc2-ECTOb_035	39	13.9134	-9.81573
ECTOb	Dsc2-ECTOb_035	40	15.4063	-56.7241
ECTOb	Dsc2-ECTOb_035	41	-53.8943	3.36554
ECTOb	Dsc2-ECTOb_035	42	19.6138	-74.4829
ECTOb	Dsc2-ECTOb_035	43	77.426	-73.5839
ECTOb	Dsc2-ECTOb_035	44	30.705	74.2096
ECTOb	Dsc2-ECTOb_035	45	-48.7372	-46.4802
ECTOb	Dsc2-ECTOb_035	46	22.6033
ECTOb	Dsc2-ECTOb_035	47	-14.0631	-82.8057
ECTOb	Dsc2-ECTOb_035	48	-24.8002	-49.0747
ECTOb	Dsc2-ECTOb_035	49	-39.8875	-54.7945
ECTOb	Dsc2-ECTOb_035	50	-24.367	-76.5262
ECTOb	Dsc2-ECTOb_035	51	-66.6865	-66.8494
ECTOb	Dsc2-ECTOb_035	52	-16.1601	-32.9629
ECTOb	Dsc2-ECTOb_035	53	13.3065	12.14
ECTOb	Dsc2-ECTOb_035	54	-37.7311	-84.662
ECTOb	Dsc2-ECTOb_035	55	22.6306	82.812
ECTOb	Dsc2-ECTOb_035	56	-15.0076
ECTOb	Dsc2-ECTOb_035	57	-9.44009	-79.4463
ECTOb	Dsc2-ECTOb_035	58	50.1729	86.3972
ECTOb	Dsc2-ECTOb_035	59	7.00485	-5.13235
ECTOb	Dsc2-ECTOb_035	60	-27.1152	-75.0991
ECTOb	Dsc2-ECTOb_035	61	-14.2752	-88.651
ECTOb	Dsc2-ECTOb_035	62	-61.2669	-75.0565
ECTOb	Dsc2-ECTOb_035	63	-16.7602	-80.9071
ECTOb	Dsc2-ECTOb_035	64	-81.1514	48.8127
ECTOb	Dsc2-ECTOb_035	65	69.8162	-83.9094
ECTOb	Dsc2-ECTOb_035	66	69.6531	-75.9521
ECTOb	Dsc2-ECTOb_035	67	43.7871	-23.6558
ECTOb	Dsc2-ECTOb_035	68	61.9343	-28.0194
ECTOb	Dsc2-ECTOb_035	69	70.4867	-47.0638
ECTOb	Dsc2-ECTOb_035	70	-56.146	73.0404
ECTOb	Dsc2-ECTOb_035	71	-16.0416	-85.1677
ECTOb	Dsc2-ECTOb_040	1	-71.1563	86.9904
ECTOb	Dsc2-ECTOb_040	2	-24.4394	-71.157
ECTOb	Dsc2-ECTOb_040	3	83.7633	85.2195
ECTOb	Dsc2-ECTOb_040	4	-38.353	-70.3817
ECTOb	Dsc2-ECTOb_040	5	15.9603	54.4951
ECTOb	Dsc2-ECTOb_040	6	14.7229	-72.3436
ECTOb	Dsc2-ECTOb_040	7	29.8727	21.8363
ECTOb	Dsc2-ECTOb_040	8	-7.6996	-82.7368
ECTOb	Dsc2-ECTOb_040	9	-11.5498	70.4036
ECTOb	Dsc2-ECTOb_040	10	-10.9952	64.5906
ECTOb	Dsc2-ECTOb_040	11	-43.4369	37.0115
ECTOb	Dsc2-ECTOb_040	12	54.6087	-77.2291
ECTOb	Dsc2-ECTOb_040	13	48.8746	80.0493
ECTOb	Dsc2-ECTOb_040	14	-29.5189	-44.2707
ECTOb	Dsc2-ECTOb_040	15	31.9383	38.7024
ECTOb	Dsc2-ECTOb_040	16	20.1549	-54.0452
ECTOb	Dsc2-ECTOb_040	17	26.1639	87.547
ECTOb	Dsc2-ECTOb_040	18	67.0917	-67.3791
ECTOb	Dsc2-ECTOb_040	19	18.3068	85.0439
ECTOb	Dsc2-ECTOb_040	20	-73.9903	79.3909
ECTOb	Dsc2-ECTOb_040	21	10.3392	11.362
ECTOb	Dsc2-ECTOb_040	22	49.6264	72.5229
ECTOb	Dsc2-ECTOb_040	23	-29.4302	15.7945
ECTOb	Dsc2-ECTOb_040	24	9.10272	5.10843
ECTOb	Dsc2-ECTOb_040	25	38.9174	38.5367
ECTOb	Dsc2-ECTOb_040	26	4.14706
ECTOb	Dsc2-ECTOb_040	27	-11.3225
ECTOb	Dsc2-ECTOb_040	28	80.7806	-36.4617
ECTOb	Dsc2-ECTOb_040	29	-80.0485	23.5177
ECTOb	Dsc2-ECTOb_040	30	42.8174	-47.1367
ECTOb	Dsc2-ECTOb_040	31	15.0386	86.7078
ECTOb	Dsc2-ECTOb_040	32	38.2886	20.4311
ECTOb	Dsc2-ECTOb_040	33	9.92269	88.2338
ECTOb	Dsc2-ECTOb_040	34	5.83139	5.62582
ECTOb	Dsc2-ECTOb_040	35	-10.2607	-85.5775
ECTOb	Dsc2-ECTOb_040	36	-14.6029	69.6302
ECTOb	Dsc2-ECTOb_040	37	-77.1044	-78.078
ECTOb	Dsc2-ECTOb_040	38	73.1702	-87.802
ECTOb	Dsc2-ECTOb_040	39	37.3463	60.1677
ECTOb	Dsc2-ECTOb_040	40	-88.1001	82.9105
ECTOb	Dsc2-ECTOb_040	41	27.8084	-62.1495
ECTOb	Dsc2-ECTOb_040	42	-19.1814	-40.1043
ECTOb	Dsc2-ECTOb_040	43	8.94813	37.6367
ECTOb	Dsc2-ECTOb_040	44	-4.90315	-29.4004
ECTOb	Dsc2-ECTOb_040	45	-80.9706	21.0641
ECTOb	Dsc2-ECTOb_040	46	-72.085	17.9587
ECTOb	Dsc2-ECTOb_040	47	-11.2047	-70.0066
ECTOb	Dsc2-ECTOb_040	48	-23.8051	66.3444
ECTOb	Dsc2-ECTOb_040	49	-61.4809	0.361557
ECTOb	Dsc2-ECTOb_040	50	83.8198	-82.6972
ECTOb	Dsc2-ECTOb_040	51	87.7177	-2.24061
ECTOb	Dsc2-ECTOb_040	52	-9.54181	-8.56636
ECTOb	Dsc2-ECTOb_040	53	-0.515338	-0.756932
ECTOb	Dsc2-ECTOb_040	54	-87.5573	-88.7021
ECTOb	Dsc2-ECTOb_040	55	3.87647	12.7246
ECTOb	Dsc2-ECTOb_040	56	59.863	85.5756
ECTOb	Dsc2-ECTOb_040	57	53.9106	9.45208
ECTOb	Dsc2-ECTOb_040	58	16.4851	15.0306
ECTOb	Dsc2-ECTOb_040	59	-7.19602	-67.0491
ECTOb	Dsc2-ECTOb_040	60	35.4385	23.818
ECTOb	Dsc2-ECTOb_040	61	-5.39999	-31.3277
ECTOb	Dsc2-ECTOb_040	62	28.791	75.6935
ECTOb	Dsc2-ECTOb_040	63	-62.747	54.5607
ECTOb	Dsc2-ECTOb_040	64	18.5255	-1.27708
ECTOb	Dsc2-ECTOb_040	65	25.6363	30.8529
ECTOb	Dsc2-ECTOb_040	66	23.0836	-26.7197
ECTOb	Dsc2-ECTOb_040	67	18.4923	47.3387
ECTOb	Dsc2-ECTOb_040	68	-85.7212
ECTOb	Dsc2-ECTOb_040	69	12.1283	72.6472
ECTOb	Dsc2-ECTOb_040	70	-10.7396	-27.8689
ECTOb	Dsc2-ECTOb_040	71	-12.5643	-82.7002
ECTOb	Dsc2-ECTOb_040	72	-5.18162	-45.9308
ECTOb	Dsc2-ECTOb_040	73	19.4835	61.8295
ECTOb	Dsc2-ECTOb_040	74	24.9524	68.4482
ECTOb	Dsc2-ECTOb_040	75	43.4372	72.8035
ECTOb	Dsc2-ECTOb_040	76	-5.08141	68.4211
ECTOb	Dsc2-ECTOb_045	1	19.3381	17.8877
ECTOb	Dsc2-ECTOb_045	2	0.670271	46.4043
ECTOb	Dsc2-ECTOb_045	3	-2.96352	21.4261
ECTOb	Dsc2-ECTOb_045	4	8.4122	53.8735
ECTOb	Dsc2-ECTOb_045	5	69.4976	44.5523
ECTOb	Dsc2-ECTOb_045	6	35.9015	66.0538
ECTOb	Dsc2-ECTOb_045	7	-25.6903	86.0473
ECTOb	Dsc2-ECTOb_045	8	-46.4244	81.2619
ECTOb	Dsc2-ECTOb_045	9	16.9104	17.5282
ECTOb	Dsc2-ECTOb_045	10	-56.579	-81.4636
ECTOb	Dsc2-ECTOb_045	11	-20.7021	56.6205
ECTOb	Dsc2-ECTOb_045	12	-16.1766	78.6032
ECTOb	Dsc2-ECTOb_045	13	-28.8329	-71.2898
ECTOb	Dsc2-ECTOb_045	14	-13.5995	56.1432
ECTOb	Dsc2-ECTOb_045	15	-52.3575	24.9454
ECTOb	Dsc2-ECTOb_045	16	41.037
ECTOb	Dsc2-ECTOb_045	17	65.3001	-51.2702
ECTOb	Dsc2-ECTOb_045	18	-35.9782	80.6505
ECTOb	Dsc2-ECTOb_045	19	88.6437
ECTOb	Dsc2-ECTOb_045	20	-84.6761	23.8008
ECTOb	Dsc2-ECTOb_045	21	-7.98334	-69.23
ECTOb	Dsc2-ECTOb_045	22	-61.8943	-63.1096
ECTOb	Dsc2-ECTOb_045	23	73.896	75.0328
ECTOb	Dsc2-ECTOb_045	24	16.5409	-34.5078
ECTOb	Dsc2-ECTOb_045	25	-62.8179	-72.0521
ECTOb	Dsc2-ECTOb_045	26	-66.5349	60.8339
ECTOb	Dsc2-ECTOb_045	27	-11.1233
ECTOb	Dsc2-ECTOb_045	28	-88.9793	6.59033
ECTOb	Dsc2-ECTOb_045	29	56.4167	32.8189
ECTOb	Dsc2-ECTOb_045	30	-47.3317
ECTOb	Dsc2-ECTOb_045	31	-88.0411	-48.2425
ECTOb	Dsc2-ECTOb_045	32	69.1691	-13.9092
ECTOb	Dsc2-ECTOb_045	33	-24.3997	88.4268
ECTOb	Dsc2-ECTOb_045	34	30.8097	-2.14896
ECTOb	Dsc2-ECTOb_045	35	-57.2432	45.8553
ECTOb	Dsc2-ECTOb_045	36	-1.15278	-52.3596
ECTOb	Dsc2-ECTOb_045	37	86.3686	-68.7431
ECTOb	Dsc2-ECTOb_045	38	-35.1348	54.7589
ECTOb	Dsc2-ECTOb_045	39	-5.42332	63.5209
ECTOb	Dsc2-ECTOb_045	40	-88.3038	-50.2769
ECTOb	Dsc2-ECTOb_045	41	-16.9531	71.1971
ECTOb	Dsc2-ECTOb_045	42	-67.3455	-2.2076
ECTOb	Dsc2-ECTOb_045	43	12.8542	63.2774
ECTOb	Dsc2-ECTOb_045	44	-16.4749	58.9485
ECTOb	Dsc2-ECTOb_045	45	70.4074
ECTOb	Dsc2-ECTOb_045	46	-67.3145	88.4575
ECTOb	Dsc2-ECTOb_045	47	8.19543	89.5459
ECTOb	Dsc2-ECTOb_045	48	21.1039	-82.7079
ECTOb	Dsc2-ECTOb_045	49	-88.7066	11.8547
ECTOb	Dsc2-ECTOb_045	50	-77.0139	-18.795
ECTOb	Dsc2-ECTOb_045	51	-77.9353	-7.13833
ECTOb	Dsc2-ECTOb_045	52	-40.9435	39.8297
ECTOb	Dsc2-ECTOb_045	53	-8.7833	-77.9265
ECTOb	Dsc2-ECTOb_045	54	-2.15247	-85.1343
ECTOb	Dsc2-ECTOb_045	55	-18.2763	59.1862
ECTOb	Dsc2-ECTOb_045	56	-68.5643	80.8543
ECTOb	Dsc2-ECTOb_045	57	5.48273	-55.467
ECTOb	Dsc2-ECTOb_045	58	25.4092	68.559
ECTOb	Dsc2-ECTOb_045	59	66.7272	-23.2294
ECTOb	Dsc2-ECTOb_045	60	41.8665	-78.3294
ECTOb	Dsc2-ECTOb_045	61	53.3177	-81.1133
ECTOb	Dsc2-ECTOb_045	62	-0.432159	-84.7405
ECTOb	Dsc2-ECTOb_045	63	-72.7443	-14.2094
ECTOb	Dsc2-ECTOb_045	64	-64.2925	31.3813
ECTOb	Dsc2-ECTOb_045	65	67.2107	-77.7313
ECTOb	Dsc2-ECTOb_045	66	42.6717
ECTOb	Dsc2-ECTOb_045	67	50.3464
ECTOb	Dsc2-ECTOb_045	68	-56.1791	33.8647
ECTOb	Dsc2-ECTOb_045	69	-17.0272	34.486
ECTOb	Dsc2-ECTOb_045	70	-83.9357
ECTOb	Dsc2-ECTOb_045	71	70.9214
ECTOb	Dsc2-ECTOb_045	72	52.0877	85.007
ECTOb	Dsc2-ECTOb_045	73	68.0096	-73.1447
ECTOb	Dsc2-ECTOb_045	74	26.1762	81.5366
ECTOb	Dsc2-ECTOb_045	75	-59.3531
ECTOb	Dsc2-ECTOb_045	76	25.2419	-10.4073
ECTOb	Dsc2-ECTOb_045	77	-4.91338	82.8248
ECTOb	Dsc2-ECTOb_050	1	22.4608	80.7581
ECTOb	Dsc2-ECTOb_050	2	-58.5751	42.612
ECTOb	Dsc2-ECTOb_050	3	12.1841
ECTOb	Dsc2-ECTOb_050	4	28.8136	-76.6872
ECTOb	Dsc2-ECTOb_050	5	-6.58529	-77.1854
ECTOb	Dsc2-ECTOb_050	6	-13.6018	85.6121
ECTOb	Dsc2-ECTOb_050	7	31.4227	-24.9576
ECTOb	Dsc2-ECTOb_050	8	-12.6428	-88.4731
ECTOb	Dsc2-ECTOb_050	9	49.2398	28.7878
ECTOb	Dsc2-ECTOb_050	10	47.8672	44.6531
ECTOb	Dsc2-ECTOb_050	11	82.7557	-16.2176
ECTOb	Dsc2-ECTOb_050	12	-20.2474
ECTOb	Dsc2-ECTOb_050	13	16.6732	81.06
ECTOb	Dsc2-ECTOb_050	14	1.6609
ECTOb	Dsc2-ECTOb_050	15	24.8302	-64.3923
ECTOb	Dsc2-ECTOb_050	16	72.4783	-62.0189
ECTOb	Dsc2-ECTOb_050	17	36.9487
ECTOb	Dsc2-ECTOb_050	18	64.0098
ECTOb	Dsc2-ECTOb_050	19	75.5748	-47.7083
ECTOb	Dsc2-ECTOb_050	20	78.3975	-73.2008
ECTOb	Dsc2-ECTOb_050	21	-37.5341	89.3557
ECTOb	Dsc2-ECTOb_050	22	-72.2252	-81.0019
ECTOb	Dsc2-ECTOb_050	23	89.9555	78.7907
ECTOb	Dsc2-ECTOb_050	24	46.7767	-73.0502
ECTOb	Dsc2-ECTOb_050	25	-61.8492	-84.9909
ECTOb	Dsc2-ECTOb_050	26	62.5014	-72.002
ECTOb	Dsc2-ECTOb_050	27	-61.2867	79.315
ECTOb	Dsc2-ECTOb_050	28	-42.5572	67.8827
ECTOb	Dsc2-ECTOb_050	29	-1.13832	60.3852
ECTOb	Dsc2-ECTOb_055	1	68.1754	67.1349
ECTOb	Dsc2-ECTOb_055	2	-25.7934	-78.5578
ECTOb	Dsc2-ECTOb_055	3	30.6767	-52.4951
ECTOb	Dsc2-ECTOb_055	4	67.3579	-87.1563
ECTOb	Dsc2-ECTOb_055	5	-34.4344	81.3585
ECTOb	Dsc2-ECTOb_055	6	82.7391	78.8775
ECTOb	Dsc2-ECTOb_055	7	50.8747	-68.1123
ECTOb	Dsc2-ECTOb_055	8	-77.4352	88.6649
ECTOb	Dsc2-ECTOb_055	9	-81.9227	41.2668
ECTOb	Dsc2-ECTOb_055	10	66.6696	19.7562
ECTOb	Dsc2-ECTOb_055	11	-51.5645	75.8251
ECTOb	Dsc2-ECTOb_055	12	-15.915
ECTOb	Dsc2-ECTOb_055	13	-54.9036	-32.0828
ECTOb	Dsc2-ECTOb_055	14	-9.16189	-53.0755
ECTOb	Dsc2-ECTOb_055	15	-80.9178	88.8076
ECTOb	Dsc2-ECTOb_055	16	77.3746	72.6659
ECTOb	Dsc2-ECTOb_055	17	-56.3268	-87.2445
ECTOb	Dsc2-ECTOb_055	18	-50.8162	-77.4045
ECTOb	Dsc2-ECTOb_055	19	-64.8256	-75.9468
ECTOb	Dsc2-ECTOb_060	1	-46.7932	-57.7682
ECTOb	Dsc2-ECTOb_060	2	-16.7894	50.1955
ECTOb	Dsc2-ECTOb_060	3	-9.74965	80.5216
ECTOb	Dsc2-ECTOb_060	4	66.3177	-44.1048
ECTOb	Dsc2-ECTOb_060	5	25.167	-84.7716
ECTOb	Dsc2-ECTOb_060	6	18.2061	89.4141
ECTOb	Dsc2-ECTOb_060	7	69.0459	-65.565
ECTOb	Dsc2-ECTOb_060	8	39.9811	85.7878
ECTOb	Dsc2-ECTOb_060	9	-75.5055	-61.9865
ECTOb	Dsc2-ECTOb_060	10	-28.0325	76.9229
ECTOb	Dsc2-ECTOb_060	11	28.5245	52.5614
ECTOb	Dsc2-ECTOb_060	12	73.103	88.6436
ECTOb	Dsc2-ECTOb_060	13	83.679	-84.9524
ECTOb	Dsc2-ECTOb_060	14	79.2394	-81.6156
ECTOb	Dsc2-ECTOb_060	15	-89.3361	-2.24446
ECTOb	Dsc2-ECTOb_060	16	57.6556	-75.842
ECTOb	Dsc2-ECTOb_060	17	-86.5507	-65.6759
ECTOb	Dsc2-ECTOb_060	18	67.8766	-84.7354
ECTOb	Dsc2-ECTOb_060	19	-60.9957	-82.2592
ECTOb	Dsc2-ECTOb_060	20	27.6579	30.3236
ECTOb	Dsc2-ECTOb_060	21	41.3396
ECTOb	Dsc2-ECTOb_060	22	-15.3683	79.8909
ECTOb	Dsc2-ECTOb_060	23	-39.0669	-16.0789
ECTOb	Dsc2-ECTOb_060	24	75.8132	60.8281
ECTOb	Dsc2-ECTOb_060	25	-52.3863	-15.6231
ECTOb	Dsc2-ECTOb_060	26	66.6326	70.5663
ECTOb	Dsc2-ECTOb_060	27	-25.6774	-62.7702
ECTOb	Dsc2-ECTOb_060	28	-56.5772	-57.7245
ECTOb	Dsc2-ECTOb_060	29	-17.5205	42.8174
ECTOb	Dsc2-ECTOb_060	30	30.3682	5.38292
ECTOb	Dsc2-ECTOb_060	31	-9.1578	-10.1799
ECTOb	Dsc2-ECTOb_060	32	45.0412	73.8291
ECTOb	Dsc2-ECTOb_060	33	-85.887	73.4486
ECTOb	Dsc2-ECTOb_060	34	-87.6423	2.39829
ECTOb	Dsc2-ECTOb_060	35	-88.4117	74.2099
ECTOb	Dsc2-ECTOb_060	36	-75.0888	89.7672
ECTOb	Dsc2-ECTOb_060	37	-83.7807
ECTOb	Dsc2-ECTOb_065	1	-16.6063	-83.7096
ECTOb	Dsc2-ECTOb_065	2	39.5622	-89.0812
ECTOb	Dsc2-ECTOb_065	3	-73.2825	-67.7683
ECTOb	Dsc2-ECTOb_065	4	-28.3059	-74.1627
ECTOb	Dsc2-ECTOb_065	5	-19.1507	81.4458
ECTOb	Dsc2-ECTOb_065	6	-1.68585
ECTOb	Dsc2-ECTOb_065	7	-37.1146	25.5948
ECTOb	Dsc2-ECTOb_065	8	6.07437	55.7348
ECTOb	Dsc2-ECTOb_065	9	60.161	-45.6815
ECTOb	Dsc2-ECTOb_065	10	1.86105	64.8736
ECTOb	Dsc2-ECTOb_065	11	-10.4834	17.5285
ECTOb	Dsc2-ECTOb_065	12	15.6576	-12.2495
ECTOb	Dsc2-ECTOb_065	13	16.4638	59.4052
ECTOb	Dsc2-ECTOb_065	14	10.9471	-7.25785
ECTOb	Dsc2-ECTOb_065	15	16.4284	-73.5293
ECTOb	Dsc2-ECTOb_065	16	48.5329	38.5364
ECTOb	Dsc2-ECTOb_065	17	-89.4066	0.855407
ECTOb	Dsc2-ECTOb_065	18	49.661	-28.5841
ECTOb	Dsc2-ECTOb_065	19	-31.8412	84.0923
ECTOb	Dsc2-ECTOb_065	20	-43.9231	-82.4861
ECTOb	Dsc2-ECTOb_065	21	53.6289	-44.0401
ECTOb	Dsc2-ECTOb_065	22	60.9536	60.7426
ECTOb	Dsc2-ECTOb_065	23	-68.3545	35.2924
ECTOb	Dsc2-ECTOb_065	24	-89.5791	-24.2057
ECTOb	Dsc2-ECTOb_065	25	34.4604
ECTOb	Dsc2-ECTOb_065	26	68.5679	-83.2216
ECTOb	Dsc2-ECTOb_065	27	-3.42965	58.2064
ECTOb	Dsc2-ECTOb_065	28	-8.27249	-82.5631
ECTOb	Dsc2-ECTOb_065	29	19.5898	74.7202
ECTOb	Dsc2-ECTOb_065	30	-38.433	82.5655
ECTOb	Dsc2-ECTOb_065	31	14.6423	-88.0168
ECTOb	Dsc2-ECTOb_065	32	3.39868	88.8055
ECTOb	Dsc2-ECTOb_065	33	76.7981	-28.2914
ECTOb	Dsc2-ECTOb_065	34	-14.9842	29.3787
ECTOb	Dsc2-ECTOb_065	35	57.2639	11.3696
ECTOb	Dsc2-ECTOb_065	36	-88.148	46.1795
ECTOb	Dsc2-ECTOb_065	37	24.6264	-25.3147
ECTOb	Dsc2-ECTOb_065	38	37.9653	65.9198
ECTOb	Dsc2-ECTOb_065	39	14.2761	-32.4837
ECTOb	Dsc2-ECTOb_065	40	63.8746	-85.7167
ECTOb	Dsc2-ECTOb_065	41	-0.204221	72.6405
ECTOb	Dsc2-ECTOb_065	42	39.9501	-50.0065
ECTOb	Dsc2-ECTOb_065	43	48.206	-65.8864
ECTOb	Dsc2-ECTOb_065	44	-33.5707
ECTOb	Dsc2-ECTOb_065	45	56.6021	-60.813
ECTOb	Dsc2-ECTOb_065	46	-7.83839	83.936
ECTOb	Dsc2-ECTOb_065	47	-63.9197	-87.3928
ECTOb	Dsc2-ECTOb_065	48	-18.6246
ECTOb	Dsc2-ECTOb_065	49	31.6743	-21.3707
ECTOb	Dsc2-ECTOb_065	50	-15.7585	74.2856
ECTOb	Dsc2-ECTOb_065	51	73.6561	82.6012
ECTOb	Dsc2-ECTOb_065	52	86.6963	-23.0533
ECTOb	Dsc2-ECTOb_065	53	-71.1457
ECTOb	Dsc2-ECTOb_065	54	59.3897
ECTOb	Dsc2-ECTOb_070	1	-30.1078	-75.4336
ECTOb	Dsc2-ECTOb_070	2	-26.9651	-73.0348
ECTOb	Dsc2-ECTOb_070	3	-28.7366
ECTOb	Dsc2-ECTOb_070	4	-45.8576	-49.7449
ECTOb	Dsc2-ECTOb_070	5	-35.2531	-60.3056
ECTOb	Dsc2-ECTOb_070	6	-67.3525	62.8054
ECTOb	Dsc2-ECTOb_070	7	-57.4184	-74.8017
ECTOb	Dsc2-ECTOb_070	8	-47.5973	-46.9799
ECTOb	Dsc2-ECTOb_070	9	23.0007
ECTOb	Dsc2-ECTOb_070	10	-83.0314	74.3119
ECTOb	Dsc2-ECTOb_070	11	-46.994	-81.8986
ECTOb	Dsc2-ECTOb_070	12	-27.5357	-82.7942
ECTOb	Dsc2-ECTOb_070	13	-24.8251	-84.0213
ECTOb	Dsc2-ECTOb_070	14	-72.352	84.1445
ECTOb	Dsc2-ECTOb_070	15	16.2431	4.56945
ECTOb	Dsc2-ECTOb_070	16	20.4318
ECTOb	Dsc2-ECTOb_070	17	-53.5012	-73.4385
ECTOb	Dsc2-ECTOb_070	18	-6.59393	-55.0956
ECTOb	Dsc2-ECTOb_070	19	-7.47443	-54.5777
ECTOb	Dsc2-ECTOb_070	20	75.2073	83.5778
ECTOb	Dsc2-ECTOb_070	21	61.7236
ECTOb	Dsc2-ECTOb_070	22	-9.95434	82.9242
ECTOb	Dsc2-ECTOb_070	23	18.1835	-76.9192
ECTOb	Dsc2-ECTOb_070	24	-50.6302	82.7915
ECTOb	Dsc2-ECTOb_070	25	29.5111	87.1739
ECTOb	Dsc2-ECTOb_070	26	-12.5615	-76.6729
ECTOb	Dsc2-ECTOb_070	27	-51.0608	22.2796
ECTOb	Dsc2-ECTOb_070	28	89.1081	-78.0669
ECTOb	Dsc2-ECTOb_070	29	1.93379	11.4566
ECTOb	Dsc2-ECTOb_070	30	79.8831	81.0776
ECTOb	Dsc2-ECTOb_070	31	-79.1969
ECTOb	Dsc2-ECTOb_070	32	-72.3623	30.7818
ECTOb	Dsc2-ECTOb_070	33	-87.7371	77.08
ECTOb	Dsc2-ECTOb_070	34	76.9537	74.4601
ECTOb	Dsc2-ECTOb_070	35	-15.7029	5.11453
ECTOb	Dsc2-ECTOb_070	36	63.9572	63.8505
ECTOb	Dsc2-ECTOb_070	37	-87.146	-71.0453
ECTOb	Dsc2-ECTOb_070	38	-74.3945	81.9395
ECTOb	Dsc2-ECTOb_070	39	62.7687	-54.9228
ECTOb	Dsc2-ECTOb_070	40	54.9014	-6.74554
ECTOb	Dsc2-ECTOb_070	41	-4.75311	77.7835
ECTOb	Dsc2-ECTOb_070	42	-18.9861	83.0115
ECTOb	Dsc2-ECTOb_070	43	-1.28274	-77.9733
ECTOb	Dsc2-ECTOb_070	44	-15.1415	16.1031
ECTOb	Dsc2-ECTOb_070	45	-61.1133	-89.4622
ECTOb	Dsc2-ECTOb_070	46	-8.93991	-71.3771
ECTOb	Dsc2-ECTOb_070	47	-49.8009	-1.64905
ECTOb	Dsc2-ECTOb_070	48	-63.9719	70.2728
ECTOb	Dsc2-ECTOb_070	49	23.9775	-67.9027
ECTOb	Dsc2-ECTOb_070	50	28.6975	-69.8931
ECTOb	Dsc2-ECTOb_070	51	40.196	-51.7681
ECTOb	Dsc2-ECTOb_070	52	17.5755	-72.2408
ECTOb	Dsc2-ECTOb_070	53	32.9482	80.3786
ECTOb	Dsc2-ECTOb_070	54	0.439304	-62.358
ECTOb	Dsc2-ECTOb_070	55	16.4704	87.7074
ECTOb	Dsc2-ECTOb_070	56	-39.0581	88.7603
ECTOb	Dsc2-ECTOb_070	57	84.9536	-53.2137
ECTOb	Dsc2-ECTOb_070	58	5.77382	-89.5015
ECTOb	Dsc2-ECTOb_070	59	-29.3547	-24.4663
ECTOb	Dsc2-ECTOb_070	60	47.918	-41.921
ECTOb	Dsc2-ECTOb_070	61	11.1022	-89.4609
ECTOb	Dsc2-ECTOb_070	62	-54.0994	53.7084
ECTOb	Dsc2-ECTOb_070	63	-49.7581	-57.0782
ECTOb	Dsc2-ECTOb_070	64	73.3367	23.9625
ECTOb	Dsc2-ECTOb_070	65	-19.6966	-64.6325
ECTOb	Dsc2-ECTOb_070	66	25.0817	-86.7531
ECTOb	Dsc2-ECTOb_070	67	35.3423	-78.3732
ECTOb	Dsc2-ECTOb_070	68	-86.186	47.911
ECTOb	Dsc2-ECTOb_070	69	42.0945	-79.9055
ECTOb	Dsc2-ECTOb_070	70	62.3957	-45.6978
ECTOb	Dsc2-ECTOb_070	71	38.9176	-68.836
ECTOb	Dsc2-ECTOb_070	72	-37.7465	-88.5392
ECTOb	Dsc2-ECTOb_070	73	-88.0146
ECTOb	Dsc2-ECTOb_075	1	28.3942	23.3793
ECTOb	Dsc2-ECTOb_075	2	29.4636	56.2632
ECTOb	Dsc2-ECTOb_075	3	5.80852	-14.6211
ECTOb	Dsc2-ECTOb_075	4	30.5592
ECTOb	Dsc2-ECTOb_075	5	-17.9213	83.2525
ECTOb	Dsc2-ECTOb_075	6	-73.6953	58.9384
ECTOb	Dsc2-ECTOb_075	7	-61.0184	-77.1156
ECTOb	Dsc2-ECTOb_075	8	-56.5325	-82.1212
ECTOb	Dsc2-ECTOb_075	9	-23.5032	65.0317
ECTOb	Dsc2-ECTOb_075	10	-3.14296	-57.9519
ECTOb	Dsc2-ECTOb_075	11	-57.1041	-71.8321
ECTOb	Dsc2-ECTOb_075	12	-38.1038	51.9396
ECTOb	Dsc2-ECTOb_075	13	-50.2466
ECTOb	Dsc2-ECTOb_075	14	1.11258	-70.5564
ECTOb	Dsc2-ECTOb_075	15	58.3521
ECTOb	Dsc2-ECTOb_075	16	65.0905	68.9069
ECTOb	Dsc2-ECTOb_075	17	-62.729	-62.8865
ECTOb	Dsc2-ECTOb_075	18	-72.5084	-10.1922
ECTOb	Dsc2-ECTOb_075	19	-46.3258	82.9379
ECTOb	Dsc2-ECTOb_075	20	-58.2584	-1.82043
ECTOb	Dsc2-ECTOb_075	21	-38.3868	-9.55992
ECTOb	Dsc2-ECTOb_075	22	-39.6977	86.6012
ECTOb	Dsc2-ECTOb_075	23	-43.4571	-85.1808
ECTOb	Dsc2-ECTOb_075	24	-63.0467	82.1565
ECTOb	Dsc2-ECTOb_075	25	-44.4126	54.7704
ECTOb	Dsc2-ECTOb_075	26	-43.1556	-81.1646
ECTOb	Dsc2-ECTOb_075	27	-40.8412	-80.6729
ECTOb	Dsc2-ECTOb_075	28	71.8031	-38.8489
ECTOb	Dsc2-ECTOb_075	29	6.88838	40.8491
ECTOb	Dsc2-ECTOb_075	30	-38.9588
ECTOb	Dsc2-ECTOb_075	31	42.5828	85.134
ECTOb	Dsc2-ECTOb_075	32	-64.3089	-82.0764
ECTOb	Dsc2-ECTOb_075	33	47.439	47.2516
ECTOb	Dsc2-ECTOb_075	34	70.5477	24.793
ECTOb	Dsc2-ECTOb_075	35	-67.0934	67.1512
ECTOb	Dsc2-ECTOb_075	36	84.9241
ECTOb	Dsc2-ECTOb_075	37	-5.80519	-6.03367
ECTOb	Dsc2-ECTOb_075	38	-77.7147	-79.456
ECTOb	Dsc2-ECTOb_075	39	80.9423	89.3114
ECTOb	Dsc2-ECTOb_075	40	19.6912
ECTOb	Dsc2-ECTOb_075	41	-65.7281	-43.5427
ECTOb	Dsc2-ECTOb_075	42	65.1369	-61.0933
ECTOb	Dsc2-ECTOb_075	43	19.7976
ECTOb	Dsc2-ECTOb_075	44	-76.3469	79.7021
ECTOb	Dsc2-ECTOb_075	45	82.2137	-37.8072
ECTOb	Dsc2-ECTOb_075	46	64.7937	-61.2586
ECTOb	Dsc2-ECTOb_075	47	45.1713	-89.2232
ECTOb	Dsc2-ECTOb_075	48	-9.18666	11.2727
ECTOb	Dsc2-ECTOb_075	49	41.3926	-84.9066
ECTOb	Dsc2-ECTOb_075	50	56.1172	77.9225
ECTOb	Dsc2-ECTOb_075	51	48.7	40.6797
ECTOb	Dsc2-ECTOb_075	52	65.2561
ECTOb	Dsc2-ECTOb_075	53	63.463	32.4936
ECTOb	Dsc2-ECTOb_080	1	-78.6791
ECTOb	Dsc2-ECTOb_080	2	77.1894	52.2766
ECTOb	Dsc2-ECTOb_080	3	66.2094	80.2786
ECTOb	Dsc2-ECTOb_080	4	-44.4832	-5.50193
ECTOb	Dsc2-ECTOb_080	5	35.8115	-84.5472
ECTOb	Dsc2-ECTOb_080	6	68.8081	84.7609
ECTOb	Dsc2-ECTOb_080	7	-86.997	-83.0057
ECTOb	Dsc2-ECTOb_080	8	-71.9656	-54.8778
ECTOb	Dsc2-ECTOb_080	9	54.8536	-29.3559
ECTOb	Dsc2-ECTOb_080	10	-75.1545	-83.5022
ECTOb	Dsc2-ECTOb_080	11	-62.1896	-2.97233
ECTOb	Dsc2-ECTOb_080	12	19.4522	-87.0529
ECTOb	Dsc2-ECTOb_080	13	-79.2173	-16.9157
ECTOb	Dsc2-ECTOb_080	14	44.4022	44.2156
ECTOb	Dsc2-ECTOb_080	15	31.1961	65.3849
ECTOb	Dsc2-ECTOb_080	16	60.3743
ECTOb	Dsc2-ECTOb_080	17	-47.25	-64.8519
ECTOb	Dsc2-ECTOb_080	18	-74.2735	-47.3308
ECTOb	Dsc2-ECTOb_080	19	-38.9096	31.2244
ECTOb	Dsc2-ECTOb_080	20	86.2473	-72.3171
ECTOb	Dsc2-ECTOb_080	21	36.3119	-16.8394
ECTOb	Dsc2-ECTOb_080	22	-36.7605	5.97897
ECTOb	Dsc2-ECTOb_080	23	-41.3326	50.8254
ECTOb	Dsc2-ECTOb_080	24	-84.3468	-17.7173
ECTOb	Dsc2-ECTOb_080	25	-19.0297
ECTOb	Dsc2-ECTOb_080	26	-7.55067	-68.2937
ECTOb	Dsc2-ECTOb_080	27	39.0754	-35.5263
ECTOb	Dsc2-ECTOb_080	28	46.9745	-43.2627
ECTOb	Dsc2-ECTOb_085	1	78.5868	-63.6433
ECTOb	Dsc2-ECTOb_085	2	69.3521	-51.8816
ECTOb	Dsc2-ECTOb_085	3	72.1286	-64.9155
ECTOb	Dsc2-ECTOb_085	4	-85.9609	69.7717
ECTOb	Dsc2-ECTOb_085	5	85.7036	-84.3304
ECTOb	Dsc2-ECTOb_085	6	-83.2609	-70.5081
ECTOb	Dsc2-ECTOb_085	7	82.1811	79.564
ECTOb	Dsc2-ECTOb_085	8	83.6293	-70.2346
ECTOb	Dsc2-ECTOb_085	9	-32.1389	82.7788
ECTOb	Dsc2-ECTOb_085	10	-9.04873	-32.7999
ECTOb	Dsc2-ECTOb_085	11	-38.5324	69.9926
ECTOb	Dsc2-ECTOb_085	12	-58.3758	44.8075
ECTOb	Dsc2-ECTOb_090	1	62.4421	78.8674
ECTOb	Dsc2-ECTOb_090	2	-82.1616	79.2645
ECTOb	Dsc2-ECTOb_090	3	82.8748	81.8894
ECTOb	Dsc2-ECTOb_090	4	19.1282	59.5179
ECTOb	Dsc2-ECTOb_090	5	-68.8598	-37.1773
ECTOb	Dsc2-ECTOb_090	6	-60.4383	-68.1212
ECTOb	Dsc2-ECTOb_090	7	-62.4485	-46.29
ECTOb	Dsc2-ECTOb_090	8	1.07357	71.3373
ECTOb	Dsc2-ECTOb_090	9	47.7784
ECTOb	Dsc2-ECTOb_090	10	-38.2858	-9.72605
ECTOb	Dsc2-ECTOb_090	11	-23.5626	81.4633
ECTOb	Dsc2-ECTOb_090	12	40.5194
ECTOb	Dsc2-ECTOb_090	13	16.7631	-69.8952
ECTOb	Dsc2-ECTOb_090	14	-15.2397	-61.8634
ECTOb	Dsc2-ECTOb_090	15	37.361	-89.6144
ECTOb	Dsc2-ECTOb_090	16	-40.8131	-86.5547
ECTOb	Dsc2-ECTOb_090	17	21.3806	-41.9306
ECTOb	Dsc2-ECTOb_090	18	-5.83983	-27.6165
ECTOb	Dsc2-ECTOb_090	19	-52.3404	89.0203
ECTOb	Dsc2-ECTOb_090	20	64.7072	-87.7147
ECTOb	Dsc2-ECTOb_090	21	-59.6577	-45.5032
ECTOb	Dsc2-ECTOb_090	22	68.2868	-88.4725
ECTOb	Dsc2-ECTOb_090	23	79.6505	-75.9982
ECTOb	Dsc2-ECTOb_090	24	-48.8381	20.5388
ECTOb	Dsc2-ECTOb_090	25	65.2326	-73.8044
ECTOb	Dsc2-ECTOb_090	26	7.86562	41.1954
ECTOb	Dsc2-ECTOb_090	27	-79.7146	54.4988
ECTOb	Dsc2-ECTOb_090	28	77.7409	83.7121
ECTOb	Dsc2-ECTOb_090	29	83.2907	-55.94
ECTOb	Dsc2-ECTOb_090	30	-82.3128	34.5325
ECTOb	Dsc2-ECTOb_090	31	52.0907	-37.8637
ECTOb	Dsc2-ECTOb_090	32	-81.4316	-88.7339
ECTOb	Dsc2-ECTOb_090	33	85.8752	13.7513
ECTOb	Dsc2-ECTOb_090	34	-77.9646	-82.7524
ECTOb	Dsc2-ECTOb_090	35	82.7841	85.0713
ECTOb	Dsc2-ECTOb_090	36	79.4377	-64.357
ECTOb	Dsc2-ECTOb_090	37	-40.5726	-35.7719
ECTOb	Dsc2-ECTOb_090	38	-85.7004	-80.1572
ECTOb	Dsc2-ECTOb_090	39	-61.3683	60.7728
ECTOb	Dsc2-ECTOb_090	40	76.1849	-78.9343
ECTOb	Dsc2-ECTOb_090	41	89.4695	-86.0159
ECTOb	Dsc2-ECTOb_090	42	58.5949
ECTOb	Dsc2-ECTOb_090	43	-85.405	48.2074
ECTOb	Dsc2-ECTOb_090	44	14.9223	81.3837
ECTOb	Dsc2-ECTOb_090	45	-76.3259	-59.473
ECTOb	Dsc2-ECTOb_090	46	-75.9766
ECTOb	Dsc2-ECTOb_090	47	39.7926	87.0443
ECTOb	Dsc2-ECTOb_090	48	-33.5673	-49.484
ECTOb	Dsc2-ECTOb_095	1	-46.2881	43.7566
ECTOb	Dsc2-ECTOb_095	2	-77.6561	-82.9262
ECTOb	Dsc2-ECTOb_095	3	18.7647	-7.66599
ECTOb	Dsc2-ECTOb_095	4	-75.3969	82.6616
ECTOb	Dsc2-ECTOb_095	5	-36.9797	-60.7331
ECTOb	Dsc2-ECTOb_095	6	-66.8508	83.0988
ECTOb	Dsc2-ECTOb_095	7	37.7163	-87.5697
ECTOb	Dsc2-ECTOb_095	8	24.4197
ECTOb	Dsc2-ECTOb_095	9	46.8727	-67.5885
ECTOb	Dsc2-ECTOb_095	10	-48.8831	59.7234
ECTOb	Dsc2-ECTOb_095	11	-36.3743	83.2008
ECTOb	Dsc2-ECTOb_095	12	61.1461	-74.3437
ECTOb	Dsc2-ECTOb_095	13	-44.3778	-72.3377
ECTOb	Dsc2-ECTOb_095	14	-38.2238	-68.5215
ECTOb	Dsc2-ECTOb_095	15	19.0078	-86.0364
ECTOb	Dsc2-ECTOb_095	16	-31.3407	-52.9529
ECTOb	Dsc2-ECTOb_095	17	-25.361	-21.8555
ECTOb	Dsc2-ECTOb_095	18	-10.0416	-60.3761
ECTOb	Dsc2-ECTOb_095	19	-87.8188	-89.8814
ECTOb	Dsc2-ECTOb_095	20	54.9949
ECTOb	Dsc2-ECTOb_095	21	78.9955	-87.3662
ECTOb	Dsc2-ECTOb_095	22	83.1645	-86.9508
ECTOb	Dsc2-ECTOb_095	23	-73.8593	86.1371
ECTOb	Dsc2-ECTOb_095	24	-88.5704	-71.6412
ECTOb	Dsc2-ECTOb_095	25	-4.29947	-74.9723
ECTOb	Dsc2-ECTOb_095	26	-8.76942	-83.3537
ECTOb	Dsc2-ECTOb_095	27	-7.10044	-68.5573
ECTOb	Dsc2-ECTOb_095	28	30.2884	28.9391
ECTOb	Dsc2-ECTOb_095	29	57.1038	41.889
ECTOb	Dsc2-ECTOb_095	30	-50.0538	79.5333
ECTOb	Dsc2-ECTOb_095	31	55.1974	30.9097
ECTOb	Dsc2-ECTOb_095	32	-29.1115	60.9327
ECTOb	Dsc2-ECTOb_095	33	12.1309	-77.6843
ECTOb	Dsc2-ECTOb_095	34	-15.2147	-82.1099
ECTOb	Dsc2-ECTOb_095	35	-54.0416	-71.2033
ECTOb	Dsc2-ECTOb_095	36	-4.6703
ECTOb	Dsc2-ECTOb_095	37	22.2746	86.7256
ECTOb	Dsc2-ECTOb_095	38	11.2577	-34.5221
ECTOb	Dsc2-ECTOb_095	39	-40.6899	70.1293
ECTOb	Dsc2-ECTOb_095	40	-24.7604	84.3496
ECTOb	Dsc2-ECTOb_095	41	17.1644
ECTOb	Dsc2-ECTOb_095	42	-38.7786	-85.6769
ECTOb	Dsc2-ECTOb_095	43	-65.8802	74.8003
ECTOb	Dsc2-ECTOb_095	44	-68.7376	-56.1251
ECTOb	Dsc2-ECTOb_095	45	72.7483	70.0881
ECTOb	Dsc2-ECTOb_095	46	77.1603	-8.19223
ECTOb	Dsc2-ECTOb_095	47	-3.95545	-82.2642
ECTOb	Dsc2-ECTOb_095	48	-59.6229	-84.8923
ECTOb	Dsc2-ECTOb_095	49	-6.76615	-81.8896
ECTOb	Dsc2-ECTOb_095	50	49.2766	-74.9176
ECTOb	Dsc2-ECTOb_095	51	-62.5283	87.9181
ECTOb	Dsc2-ECTOb_095	52	55.8294	72.4195
ECTOb	Dsc2-ECTOb_095	53	46.5395	-88.3848
ECTOb	Dsc2-ECTOb_095	54	10.9818	-89.9351
ECTOb	Dsc2-ECTOb_095	55	-73.0326	-33.7124
ECTOb	Dsc2-ECTOb_095	56	-75.6021	22.6355
ECTOb	Dsc2-ECTOb_095	57	-45.6473	84.7099
ECTOb	Dsc2-ECTOb_095	58	45.5396
ECTOb	Dsc2-ECTOb_095	59	-64.098	-74.0879
ECTOb	Dsc2-ECTOb_095	60	48.5617	10.4512
ECTOb	Dsc2-ECTOb_095	61	-51.7237	63.1503
ECTOb	Dsc2-ECTOb_095	62	-9.76405	-4.67801
ECTOb	Dsc2-ECTOb_095	63	-6.11679	-75.3865
ECTOb	Dsc2-ECTOb_095	64	-81.2757	-74.7014
ECTOb	Dsc2-ECTOb_095	65	-73.7295	-61.4953
ECTOb	Dsc2-ECTOb_095	66	66.605	-43.1743
ECTOb	Dsc2-ECTOb_095	67	-77.8454	-81.4283
ECTOb	Dsc2-ECTOb_095	68	60.7625	-82.7188
ECTOb	Dsc2-ECTOb_095	69	-84.1231	-79.4135
ECTOb	Dsc2-ECTOb_095	70	70.5561	24.9572
ECTOb	Dsc2-ECTOb_095	71	78.3867	-78.4622
ECTOb	Dsc2-ECTOb_095	72	36.5817	-53.2963
ECTOb	Dsc2-ECTOb_095	73	80.2135	76.4942
ECTOb	Dsc2-ECTOb_095	74	64.8649
ECTOb	Dsc2-ECTOb_095	75	-54.3025	83.1643
ECTOb	Dsc2-ECTOb_095	76	34.8638	25.1675
ECTOb	Dsc2-ECTOb_095	77	58.1506
ECTOb	Dsc2-ECTOb_095	78	33.3904	19.7606
ECTOb	Dsc2-ECTOb_095	79	58.6531	54.5122
ECTOb	Dsc2-ECTOb_095	80	53.657
ECTOb	Dsc2-ECTOb_095	81	39.796
ECTOb	Dsc2-ECTOb_095	82	72.7701
ECTOb	Dsc2-ECTOb_095	83	59.1917	-86.0291
ECTOb	Dsc2-ECTOb_100	1	-82.9209	76.6057
ECTOb	Dsc2-ECTOb_100	2	45.7173	73.0604
ECTOb	Dsc2-ECTOb_100	3	84.3558	-80.6403
ECTOb	Dsc2-ECTOb_100	4	78.3146	-72.8264
ECTOb	Dsc2-ECTOb_100	5	-42.4572	0.498367
ECTOb	Dsc2-ECTOb_100	6	-2.56392	-47.4395
ECTOb	Dsc2-ECTOb_100	7	-81.5488	-84.8486
ECTOb	Dsc2-ECTOb_100	8	-22.6934	87.9383
ECTOb	Dsc2-ECTOb_100	9	26.7693	84.9199
ECTOb	Dsc2-ECTOb_100	10	-17.7595	-17.8995
ECTOb	Dsc2-ECTOb_100	11	25.3651	-84.0859
ECTOb	Dsc2-ECTOb_100	12	86.2194	59.4635
ECTOb	Dsc2-ECTOb_100	13	28.0344	-83.7295
ECTOb	Dsc2-ECTOb_100	14	26.1013	82.8178
ECTOb	Dsc2-ECTOb_100	15	25.3252	-89.044
ECTOb	Dsc2-ECTOb_100	16	11.2129	80.6118
ECTOb	Dsc2-ECTOb_100	17	16.0821	-87.2004
ECTOb	Dsc2-ECTOb_100	18	-7.95866	89.2307
ECTOb	Dsc2-ECTOb_100	19	-4.86152	84.5614
ECTOb	Dsc2-ECTOb_100	20	-1.00283	80.207
ECTOb	Dsc2-ECTOb_100	21	-14.3689	75.0833
ECTOb	Dsc2-ECTOb_100	22	-77.0742	55.33
ECTOb	Dsc2-ECTOb_100	23	84.4951	-75.1604
ECTOb	Dsc2-ECTOb_100	24	82.2805	-57.1732
ECTOb	Dsc2-ECTOb_100	25	-70.057	58.6681
ECTOb	Dsc2-ECTOb_100	26	-71.7586	-48.8113
ECTOb	Dsc2-ECTOb_100	27	57.4412	57.0164
ECTOb	Dsc2-ECTOb_100	28	9.11028	31.0535
ECTOb	Dsc2-ECTOb_100	29	-79.6434	-74.7524
ECTOb	Dsc2-ECTOb_100	30	46.0381	-44.0406
ECTOb	Dsc2-ECTOb_100	31	67.9192	80.0197
ECTOb	Dsc2-ECTOb_100	32	-13.1313	84.8784
ECTOb	Dsc2-ECTOb_100	33	12.6969	-44.5957
ECTOb	Dsc2-ECTOb_100	34	-13.5906	-60.9645
ECTOb	Dsc2-ECTOb_100	35	85.246	60.0658
ECTOb	Dsc2-ECTOb_100	36	-75.3358	14.6881
ECTOb	Dsc2-ECTOb_100	37	82.9164	-26.3001
ECTOb	Dsc2-ECTOb_100	38	-28.5232	-46.4582
ECTOb	Dsc2-ECTOb_100	39	85.8253	16.3359
ECTOb	Dsc2-ECTOb_100	40	77.6113	-83.9373
ECTOb	Dsc2-ECTOb_100	41	66.4616	20.8265
ECTOb	Dsc2-ECTOb_100	42	-14.826	35.5072
ECTOb	Dsc2-ECTOb_100	43	-31.4909	32.5042
ECTOb	Dsc2-ECTOb_100	44	44.6532	63.4307
ECTOb	Dsc2-ECTOb_100	45	66.5745	-89.161
ECTOb	Dsc2-ECTOb_100	46	12.2972
ECTOb	Dsc2-ECTOb_100	47	8.41437	63.8886
ECTOb	Dsc2-ECTOb_100	48	74.0035	66.8537

## Sheet: Fig 4C,D
Group	Image	Object	Mean Azimuth (°)	Mean Azimuth (Midline) (°)
STATIC	HUVEC_F-Actin_Static_005	1	78.574	-3.42563
STATIC	HUVEC_F-Actin_Static_005	2	21.0337	-6.18882
STATIC	HUVEC_F-Actin_Static_005	3	0.733312	-88.7235
STATIC	HUVEC_F-Actin_Static_005	4	-55.8683	11.8913
STATIC	HUVEC_F-Actin_Static_005	5	-55.2052	23.2979
STATIC	HUVEC_F-Actin_Static_005	6	71.2349	-6.21409
STATIC	HUVEC_F-Actin_Static_005	7	64.156	7.72177
STATIC	HUVEC_F-Actin_Static_005	8	75.623	-0.804593
STATIC	HUVEC_F-Actin_Static_005	9	29.8077	7.93662
STATIC	HUVEC_F-Actin_Static_005	10	16.2	-1.9088
STATIC	HUVEC_F-Actin_Static_005	11	20.444	-21.3268
STATIC	HUVEC_F-Actin_Static_005	12	38.8358	9.46624
STATIC	HUVEC_F-Actin_Static_005	13	24.7182	-9.3255
STATIC	HUVEC_F-Actin_Static_005	14	20.2492	11.0027
STATIC	HUVEC_F-Actin_Static_005	15	69.3215	-16.0928
STATIC	HUVEC_F-Actin_Static_005	16	26.4706	-8.62014
STATIC	HUVEC_F-Actin_Static_005	17	81.2877	-2.33083
STATIC	HUVEC_F-Actin_Static_005	18	22.3114	-7.46802
STATIC	HUVEC_F-Actin_Static_005	19	-48.57	12.3564
STATIC	HUVEC_F-Actin_Static_005	20	67.1682	-9.03644
STATIC	HUVEC_F-Actin_Static_005	21	48.8925	1.58182
STATIC	HUVEC_F-Actin_Static_005	22	23.2209	4.65389
STATIC	HUVEC_F-Actin_Static_005	23	34.0874	1.63497
STATIC	HUVEC_F-Actin_Static_005	24	-10.5599	36.804
STATIC	HUVEC_F-Actin_Static_005	25	-65.3221	8.2295
STATIC	HUVEC_F-Actin_Static_005	26	-20.3868	5.13915
STATIC	HUVEC_F-Actin_Static_005	27	75.2291	4.82744
STATIC	HUVEC_F-Actin_Static_005	28	-40.8428	4.63352
STATIC	HUVEC_F-Actin_Static_005	29	21.4837	-21.1142
STATIC	HUVEC_F-Actin_Static_005	30	68.0755	-5.94282
STATIC	HUVEC_F-Actin_Static_005	31	48.1641	13.0874
STATIC	HUVEC_F-Actin_Static_005	32	-30.1854	1.67239
STATIC	HUVEC_F-Actin_Static_005	33	24.6964	-18.0844
STATIC	HUVEC_F-Actin_Static_005	34	-17.2001	3.95089
STATIC	HUVEC_F-Actin_Static_005	35	75.2291	-11.8923
STATIC	HUVEC_F-Actin_Static_005	36	75.7877	5.14684
STATIC	HUVEC_F-Actin_Static_005	37	37.8234	1.18934
STATIC	HUVEC_F-Actin_Static_005	38	31.0252	-32.3614
STATIC	HUVEC_F-Actin_Static_005	39	17.8205	-1.48612
STATIC	HUVEC_F-Actin_Static_005	40	23.5483	-18.8442
STATIC	HUVEC_F-Actin_Static_005	41	18.81	-9.46006
STATIC	HUVEC_F-Actin_Static_005	42	14.6791	-4.42715
STATIC	HUVEC_F-Actin_Static_005	43	17.2034	-4.29795
STATIC	HUVEC_F-Actin_Static_005	44	73.6594	5.46085
STATIC	HUVEC_F-Actin_Static_005	45	41.0317	-7.04334
STATIC	HUVEC_F-Actin_Static_005	46	78.6855	9.12138
STATIC	HUVEC_F-Actin_Static_005	47	29.7827	0.736188
STATIC	HUVEC_F-Actin_Static_005	48	30.0587	-13.4224
STATIC	HUVEC_F-Actin_Static_005	49	89.5344	-2.43487
STATIC	HUVEC_F-Actin_Static_005	50	-87.0304	-2.66049
STATIC	HUVEC_F-Actin_Static_005	51	-85.4296	-4.87869
STATIC	HUVEC_F-Actin_Static_005	52	89.9529	-29.3282
STATIC	HUVEC_F-Actin_Static_005	53	-50.3064	-5.61708
STATIC	HUVEC_F-Actin_Static_005	54	-4.79553	5.36967
STATIC	HUVEC_F-Actin_Static_005	55	14.5616	-0.684998
STATIC	HUVEC_F-Actin_Static_005	56	70.379	25.5501
STATIC	HUVEC_F-Actin_Static_005	57	43.1751	7.68872
STATIC	HUVEC_F-Actin_Static_005	58	30.9278	5.16846
STATIC	HUVEC_F-Actin_Static_005	59	-49.2456	-4.24136
STATIC	HUVEC_F-Actin_Static_005	60	-16.144	8.49033
STATIC	HUVEC_F-Actin_Static_005	61	44.3776	13.0387
STATIC	HUVEC_F-Actin_Static_005	62	31.9338	-7.44418
STATIC	HUVEC_F-Actin_Static_005	63	-16.0865	13.0609
STATIC	HUVEC_F-Actin_Static_005	64	27.1232	-27.6787
STATIC	HUVEC_F-Actin_Static_005	65	16.9383	-21.5963
STATIC	HUVEC_F-Actin_Static_005	66	-11.1816	16.1798
STATIC	HUVEC_F-Actin_Static_005	67	44.8543	21.5961
STATIC	HUVEC_F-Actin_Static_005	68	15.3549	-2.4011
STATIC	HUVEC_F-Actin_Static_005	69	-13.5973	13.9156
STATIC	HUVEC_F-Actin_Static_005	70	33.2272	8.0285
STATIC	HUVEC_F-Actin_Static_005	71	64.631	5.44563
STATIC	HUVEC_F-Actin_Static_005	72	12.0129	-1.73432
STATIC	HUVEC_F-Actin_Static_005	73	52.7906	10.1162
STATIC	HUVEC_F-Actin_Static_005	74	63.8847	3.90153
STATIC	HUVEC_F-Actin_Static_005	75	47.8222	9.6559
STATIC	HUVEC_F-Actin_Static_005	76	-36.4666	-29.7833
STATIC	HUVEC_F-Actin_Static_005	77	34.3409	9.17777
STATIC	HUVEC_F-Actin_Static_005	78	-10.5131	0.566524
STATIC	HUVEC_F-Actin_Static_005	79	-10.8711	3.91561
STATIC	HUVEC_F-Actin_Static_005	80	41.9314	6.24036
STATIC	HUVEC_F-Actin_Static_005	81	41.7995	-10.9854
STATIC	HUVEC_F-Actin_Static_005	82	49.4306	-44.9586
STATIC	HUVEC_F-Actin_Static_005	83	-3.27991	4.51216
STATIC	HUVEC_F-Actin_Static_005	84	47.4065	6.67351
STATIC	HUVEC_F-Actin_Static_005	85	63.6868	66.3468
STATIC	HUVEC_F-Actin_Static_005	86	41.0368	14.5429
STATIC	HUVEC_F-Actin_Static_005	87	51.011	14.3863
STATIC	HUVEC_F-Actin_Static_005	88	51.9502	15.5034
STATIC	HUVEC_F-Actin_Static_005	89	16.5065	-11.8584
STATIC	HUVEC_F-Actin_Static_005	90	23.356	-0.399748
STATIC	HUVEC_F-Actin_Static_005	91	41.2574	-12.3384
STATIC	HUVEC_F-Actin_Static_005	92	40.4405	1.87439
STATIC	HUVEC_F-Actin_Static_005	93	30.1146	3.10412
STATIC	HUVEC_F-Actin_Static_005	94	-24.0706	-11.0675
STATIC	HUVEC_F-Actin_Static_005	95	-11.0361	3.65533
STATIC	HUVEC_F-Actin_Static_005	96	23.2791	-4.82517
STATIC	HUVEC_F-Actin_Static_005	97	32.1285	1.46011
STATIC	HUVEC_F-Actin_Static_005	98	44.6753	-4.47412
STATIC	HUVEC_F-Actin_Static_005	99	43.869	4.27852
STATIC	HUVEC_F-Actin_Static_005	100	-11.0907	12.5058
STATIC	HUVEC_F-Actin_Static_005	101	67.5881	27.3709
STATIC	HUVEC_F-Actin_Static_005	102	48.0615	14.6658
STATIC	HUVEC_F-Actin_Static_005	103	39.3873	6.00216
STATIC	HUVEC_F-Actin_Static_005	104	-5.32178	13.6967
STATIC	HUVEC_F-Actin_Static_005	105	37.5525	-2.58587
STATIC	HUVEC_F-Actin_Static_005	106	-11.8435	14.1281
STATIC	HUVEC_F-Actin_Static_005	107	-11.5515	10.399
STATIC	HUVEC_F-Actin_Static_005	108	53.2867	8.0426
STATIC	HUVEC_F-Actin_Static_005	109	25.1083	-12.2263
STATIC	HUVEC_F-Actin_Static_005	110	-6.68671	0.65094
STATIC	HUVEC_F-Actin_Static_005	111	2.21992	5.38754
STATIC	HUVEC_F-Actin_Static_005	112	49.9627	24.9047
STATIC	HUVEC_F-Actin_Static_005	113	49.2955	24.4751
STATIC	HUVEC_F-Actin_Static_005	114	28.8359	-14.2641
STATIC	HUVEC_F-Actin_Static_005	115	60.6231	14.1554
STATIC	HUVEC_F-Actin_Static_005	116	49.0655	12.9794
STATIC	HUVEC_F-Actin_Static_005	117	3.01126	-40.4034
STATIC	HUVEC_F-Actin_Static_005	118	57.8751	-6.90677
STATIC	HUVEC_F-Actin_Static_005	119	40.1283	17.2017
STATIC	HUVEC_F-Actin_Static_005	120	-20.7839	-3.14035
STATIC	HUVEC_F-Actin_Static_005	121	34.9661	-2.4376
STATIC	HUVEC_F-Actin_Static_005	122	50.3521	26.2992
STATIC	HUVEC_F-Actin_Static_005	123	43.3456	9.73982
STATIC	HUVEC_F-Actin_Static_005	124	20.3123	6.64801
STATIC	HUVEC_F-Actin_Static_005	125	63.1929	27.8854
STATIC	HUVEC_F-Actin_Static_005	126	40.1858	8.3807
STATIC	HUVEC_F-Actin_Static_005	127	31.2846	-10.3093
STATIC	HUVEC_F-Actin_Static_005	128	10.9184	-14.116
STATIC	HUVEC_F-Actin_Static_005	129	39.362	-8.1846
STATIC	HUVEC_F-Actin_Static_005	130	-33.2935	32.273
STATIC	HUVEC_F-Actin_Static_005	131	-10.0568	13.5688
STATIC	HUVEC_F-Actin_Static_005	132	-18.4769	-1.99641
STATIC	HUVEC_F-Actin_Static_005	133	-32.923	11.4073
STATIC	HUVEC_F-Actin_Static_005	134	-30.7458	0.938013
STATIC	HUVEC_F-Actin_Static_005	135	-30.1637	10.8163
STATIC	HUVEC_F-Actin_Static_005	136	60.1062	-15.8557
STATIC	HUVEC_F-Actin_Static_005	137	27.0453	12.2904
STATIC	HUVEC_F-Actin_Static_005	138	26.7383	-12.9651
STATIC	HUVEC_F-Actin_Static_005	139	17.4493	19.1035
STATIC	HUVEC_F-Actin_Static_005	140	1.08362	-0.678076
STATIC	HUVEC_F-Actin_Static_005	141	32.5137	-15.0172
STATIC	HUVEC_F-Actin_Static_005	142	40.113	-6.06416
STATIC	HUVEC_F-Actin_Static_005	143	35.8844	5.04121
STATIC	HUVEC_F-Actin_Static_005	144	-22.5667	16.1292
STATIC	HUVEC_F-Actin_Static_005	145	45.7997	4.54858
STATIC	HUVEC_F-Actin_Static_005	146	52.6322	2.30207
STATIC	HUVEC_F-Actin_Static_005	147	31.8541	-4.05245
STATIC	HUVEC_F-Actin_Static_005	148	30.5129	-24.2632
STATIC	HUVEC_F-Actin_Static_005	149	32.74	-10.7501
STATIC	HUVEC_F-Actin_Static_005	150	50.8136	10.4078
STATIC	HUVEC_F-Actin_Static_005	151	38.9952	59.1841
STATIC	HUVEC_F-Actin_Static_005	152	10.8768	6.68382
STATIC	HUVEC_F-Actin_Static_005	153	37.7075	-4.77606
STATIC	HUVEC_F-Actin_Static_005	154	34.1477	-17.2148
STATIC	HUVEC_F-Actin_Static_005	155	30.1684	-8.29512
STATIC	HUVEC_F-Actin_Static_005	156	54.7811	-11.0477
STATIC	HUVEC_F-Actin_Static_005	157	44.3683	-14.2796
STATIC	HUVEC_F-Actin_Static_005	158	-6.79678	-5.016
STATIC	HUVEC_F-Actin_Static_005	159	35.0212	1.17829
STATIC	HUVEC_F-Actin_Static_005	160	26.7404	-38.2692
STATIC	HUVEC_F-Actin_Static_005	161	46.1297	35.7752
STATIC	HUVEC_F-Actin_Static_005	162	38.9748	-7.50948
STATIC	HUVEC_F-Actin_Static_005	163	43.5494	5.82872
STATIC	HUVEC_F-Actin_Static_005	164	53.8399	-2.46636
STATIC	HUVEC_F-Actin_Static_005	165	6.85118	-2.98503
STATIC	HUVEC_F-Actin_Static_005	166	-53.0582	-21.7202
STATIC	HUVEC_F-Actin_Static_005	167	49.8622	18.9973
STATIC	HUVEC_F-Actin_Static_005	168	39.2355	8.2614
STATIC	HUVEC_F-Actin_Static_005	169	-83.8727	-9.06971
STATIC	HUVEC_F-Actin_Static_005	170	31.5905	-1.09448
STATIC	HUVEC_F-Actin_Static_005	171	55.694	29.5885
STATIC	HUVEC_F-Actin_Static_005	172	-13.2119	13.6542
STATIC	HUVEC_F-Actin_Static_005	173	89.0457	0.750548
STATIC	HUVEC_F-Actin_Static_005	174	32.5216	0.40358
STATIC	HUVEC_F-Actin_Static_005	175	64.1448	-0.193331
STATIC	HUVEC_F-Actin_Static_005	176	26.2271	0.0238862
STATIC	HUVEC_F-Actin_Static_005	177	15.6714	-7.60651
STATIC	HUVEC_F-Actin_Static_005	178	63.1316	7.83093
STATIC	HUVEC_F-Actin_Static_005	179	52.2171	20.8232
STATIC	HUVEC_F-Actin_Static_005	180	28.0305	9.59111
STATIC	HUVEC_F-Actin_Static_005	181	0.760304	2.82525
STATIC	HUVEC_F-Actin_Static_005	182	40.3627	4.0724
STATIC	HUVEC_F-Actin_Static_005	183	23.7238	-0.518591
STATIC	HUVEC_F-Actin_Static_005	184	54.2098	29.091
STATIC	HUVEC_F-Actin_Static_005	185	24.6909	-7.32436
STATIC	HUVEC_F-Actin_Static_005	186	-57.7573	2.80942
STATIC	HUVEC_F-Actin_Static_005	187	25.8557	-17.8434
STATIC	HUVEC_F-Actin_Static_005	188	32.108	-3.87557
STATIC	HUVEC_F-Actin_Static_005	189	-9.66057	4.8123
STATIC	HUVEC_F-Actin_Static_005	190	57.156	9.65506
STATIC	HUVEC_F-Actin_Static_005	191	38.1667	-2.45232
STATIC	HUVEC_F-Actin_Static_005	192	44.2919	12.5972
STATIC	HUVEC_F-Actin_Static_005	193	14.5644	4.5837
STATIC	HUVEC_F-Actin_Static_005	194	32.6389	-3.094
STATIC	HUVEC_F-Actin_Static_005	195	-31.3606	19.1814
STATIC	HUVEC_F-Actin_Static_005	196	52.8919	0.0990158
STATIC	HUVEC_F-Actin_Static_005	197	22.6632	8.65584
STATIC	HUVEC_F-Actin_Static_005	198	45.2629	-5.24882
STATIC	HUVEC_F-Actin_Static_005	199	14.8331	19.9429
STATIC	HUVEC_F-Actin_Static_005	200	37.5412	4.83185
STATIC	HUVEC_F-Actin_Static_005	201	14.5576	-3.99436
STATIC	HUVEC_F-Actin_Static_005	202	30.4419	0.618278
STATIC	HUVEC_F-Actin_Static_005	203	29.7164	-3.83625
STATIC	HUVEC_F-Actin_Static_005	204	16.1056	6.40026
STATIC	HUVEC_F-Actin_Static_005	205	4.2677	12.1365
STATIC	HUVEC_F-Actin_Static_005	206	30.6552	-10.6532
STATIC	HUVEC_F-Actin_Static_005	207	58.8773	1.54019
STATIC	HUVEC_F-Actin_Static_005	208	37.9485	44.6348
STATIC	HUVEC_F-Actin_Static_005	209	32.1209	-15.479
STATIC	HUVEC_F-Actin_Static_005	210	23.582	2.25048
STATIC	HUVEC_F-Actin_Static_005	211	48.9166	18.3571
STATIC	HUVEC_F-Actin_Static_005	212	46.8501	-5.19496
STATIC	HUVEC_F-Actin_Static_005	213	46.4761	59.2377
STATIC	HUVEC_F-Actin_Static_005	214	36.8014	-2.92656
STATIC	HUVEC_F-Actin_Static_005	215	23.7678	0.232614
STATIC	HUVEC_F-Actin_Static_005	216	23.7688	1.5141
STATIC	HUVEC_F-Actin_Static_005	217	56.5009	48.2312
STATIC	HUVEC_F-Actin_Static_005	218	69.274	14.6832
STATIC	HUVEC_F-Actin_Static_005	219	36.3434	4.97325
STATIC	HUVEC_F-Actin_Static_005	220	69.6732	12.2486
STATIC	HUVEC_F-Actin_Static_005	221	70.2756	30.3483
STATIC	HUVEC_F-Actin_Static_005	222	30.9071	-9.60838
STATIC	HUVEC_F-Actin_Static_005	223	60.1629	37.1351
STATIC	HUVEC_F-Actin_Static_005	224	77.9334	4.62015
STATIC	HUVEC_F-Actin_Static_005	225	68.0805	-31.5979
STATIC	HUVEC_F-Actin_Static_005	226	21.9185	-7.32445
STATIC	HUVEC_F-Actin_Static_005	227	19.0904	4.43925
STATIC	HUVEC_F-Actin_Static_005	228	82.8621	42.4465
STATIC	HUVEC_F-Actin_Static_005	229	34.4474	1.85404
STATIC	HUVEC_F-Actin_Static_005	230	33.6912	-24.0808
STATIC	HUVEC_F-Actin_Static_005	231	33.9272	3.71824
STATIC	HUVEC_F-Actin_Static_005	232	31.6922	2.20442
STATIC	HUVEC_F-Actin_Static_005	233	23.9909	7.42062
STATIC	HUVEC_F-Actin_Static_005	234	23.445	-5.19462
STATIC	HUVEC_F-Actin_Static_005	235	34.4164	35.8309
STATIC	HUVEC_F-Actin_Static_005	236	34.6658	14.6138
STATIC	HUVEC_F-Actin_Static_005	237	23.9019	-3.13227
STATIC	HUVEC_F-Actin_Static_005	238	57.2583	19.513
STATIC	HUVEC_F-Actin_Static_005	239	41.0434	12.9803
STATIC	HUVEC_F-Actin_Static_005	240	59.0365	24.8676
STATIC	HUVEC_F-Actin_Static_005	241	5.29145	3.28181
STATIC	HUVEC_F-Actin_Static_005	242	25.4521	-12.8071
STATIC	HUVEC_F-Actin_Static_005	243	46.7866	15.1536
STATIC	HUVEC_F-Actin_Static_005	244	17.6062	8.73893
STATIC	HUVEC_F-Actin_Static_005	245	15.2171	4.63931
STATIC	HUVEC_F-Actin_Static_005	246	32.9187	-0.749627
STATIC	HUVEC_F-Actin_Static_005	247	86.8623	0.294539
STATIC	HUVEC_F-Actin_Static_005	248	38.4338	10.704
STATIC	HUVEC_F-Actin_Static_005	249	71.589	15.1429
STATIC	HUVEC_F-Actin_Static_005	250	45.8282	22.1257
STATIC	HUVEC_F-Actin_Static_005	251	21.2075	-2.29961
STATIC	HUVEC_F-Actin_Static_005	252	23.3078	0.310556
STATIC	HUVEC_F-Actin_Static_005	253	67.0438	20.2323
STATIC	HUVEC_F-Actin_Static_005	254	31.1921	3.82539
STATIC	HUVEC_F-Actin_Static_005	255	83.4428	5.80303
STATIC	HUVEC_F-Actin_Static_005	256	-89.0893	23.0656
STATIC	HUVEC_F-Actin_Static_005	257	43.0925	13.7168
STATIC	HUVEC_F-Actin_Static_005	258	40.8762	3.98386
STATIC	HUVEC_F-Actin_Static_005	259	78.6289	-2.31743
STATIC	HUVEC_F-Actin_Static_005	260	68.0818	39.5577
STATIC	HUVEC_F-Actin_Static_005	261	-81.9446	0.403418
STATIC	HUVEC_F-Actin_Static_005	262	8.63114	2.57012
STATIC	HUVEC_F-Actin_Static_005	263	74.1218	21.8557
STATIC	HUVEC_F-Actin_Static_005	264	43.7774	16.148
STATIC	HUVEC_F-Actin_Static_005	265	-8.72892	-2.91325
STATIC	HUVEC_F-Actin_Static_005	266	21.5734	-4.45167
STATIC	HUVEC_F-Actin_Static_005	267	32.6793	7.42144
STATIC	HUVEC_F-Actin_Static_005	268	67.2391	4.78645
STATIC	HUVEC_F-Actin_Static_005	269	70.445	20.3145
STATIC	HUVEC_F-Actin_Static_005	270	60.078	4.82062
STATIC	HUVEC_F-Actin_Static_005	271	34.3655	16.8015
STATIC	HUVEC_F-Actin_Static_005	272	-83.6788	-3.16942
STATIC	HUVEC_F-Actin_Static_005	273	17.7924	0.804115
STATIC	HUVEC_F-Actin_Static_005	274	61.7032	-1.77078
STATIC	HUVEC_F-Actin_Static_005	275	63.2982	22.3003
STATIC	HUVEC_F-Actin_Static_005	276	53.0043	-6.15038
STATIC	HUVEC_F-Actin_Static_005	277	64.1377	21.0202
STATIC	HUVEC_F-Actin_Static_005	278	32.8813	6.56022
STATIC	HUVEC_F-Actin_Static_005	279	39.7576	-3.69369
STATIC	HUVEC_F-Actin_Static_005	280	52.022	12.6988
STATIC	HUVEC_F-Actin_Static_005	281	15.7744	-3.32036
STATIC	HUVEC_F-Actin_Static_005	282	44.6985	11.5228
STATIC	HUVEC_F-Actin_Static_005	283	38.5895	2.47694
STATIC	HUVEC_F-Actin_Static_005	284	46.011	3.56106
STATIC	HUVEC_F-Actin_Static_005	285	33.3037	0.629427
STATIC	HUVEC_F-Actin_Static_005	286	27.5457	3.27774
STATIC	HUVEC_F-Actin_Static_005	287	66.1438	6.60428
STATIC	HUVEC_F-Actin_Static_005	288	27.4247	-7.01306
STATIC	HUVEC_F-Actin_Static_005	289	57.241	-9.45073
STATIC	HUVEC_F-Actin_Static_005	290	13.9404	11.9711
STATIC	HUVEC_F-Actin_Static_005	291	68.1855	5.16978
STATIC	HUVEC_F-Actin_Static_005	292	-19.5425	-1.29071
STATIC	HUVEC_F-Actin_Static_005	293	38.725	3.77763
STATIC	HUVEC_F-Actin_Static_005	294	27.5733	3.2097
STATIC	HUVEC_F-Actin_Static_005	295	59.4469	27.2
STATIC	HUVEC_F-Actin_Static_005	296	9.51251	0.511135
STATIC	HUVEC_F-Actin_Static_005	297	44.4634	13.7691
STATIC	HUVEC_F-Actin_Static_005	298	56.4825	17.6202
STATIC	HUVEC_F-Actin_Static_005	299	39.6696	7.75662
STATIC	HUVEC_F-Actin_Static_005	300	63.0487	23.6474
STATIC	HUVEC_F-Actin_Static_005	301	26.3967	-4.9202
STATIC	HUVEC_F-Actin_Static_005	302	61.6829	-8.12629
STATIC	HUVEC_F-Actin_Static_005	303	56.2392	-15.58
STATIC	HUVEC_F-Actin_Static_005	304	51.7166	8.6001
STATIC	HUVEC_F-Actin_Static_005	305	18.1062	-23.3138
STATIC	HUVEC_F-Actin_Static_005	306	17.5832	-19.1847
STATIC	HUVEC_F-Actin_Static_005	307	7.69868	6.51049
STATIC	HUVEC_F-Actin_Static_005	308	34.2002	10.9563
STATIC	HUVEC_F-Actin_Static_005	309	76.4276	7.46523
STATIC	HUVEC_F-Actin_Static_005	310	15.3911	-24.9757
STATIC	HUVEC_F-Actin_Static_005	311	22.664	-16.7343
STATIC	HUVEC_F-Actin_Static_005	312	53.3926	0.163872
STATIC	HUVEC_F-Actin_Static_005	313	69.8954	31.5385
STATIC	HUVEC_F-Actin_Static_005	314	45.7788	14.4579
STATIC	HUVEC_F-Actin_Static_005	315	64.7972	-1.18253
STATIC	HUVEC_F-Actin_Static_005	316	16.862	-7.80849
STATIC	HUVEC_F-Actin_Static_005	317	43.3189	4.06389
STATIC	HUVEC_F-Actin_Static_005	318	34.1067	4.32733
STATIC	HUVEC_F-Actin_Static_005	319	41.062	-8.80441
STATIC	HUVEC_F-Actin_Static_005	320	11.7325	-3.55226
STATIC	HUVEC_F-Actin_Static_005	321	16.5769	-12.8918
STATIC	HUVEC_F-Actin_Static_005	322	34.817	7.29002
STATIC	HUVEC_F-Actin_Static_005	323	21.0043	47.8252
STATIC	HUVEC_F-Actin_Static_005	324	14.1246	-21.268
STATIC	HUVEC_F-Actin_Static_005	325	37.2991	-9.67222
STATIC	HUVEC_F-Actin_Static_005	326	58.3919	-12.8425
STATIC	HUVEC_F-Actin_Static_005	327	19.7798	-21.8909
STATIC	HUVEC_F-Actin_Static_005	328	24.3191	-13.8912
STATIC	HUVEC_F-Actin_Static_005	329	32.9527	-8.21509
STATIC	HUVEC_F-Actin_Static_005	330	24.7325	-6.93655
STATIC	HUVEC_F-Actin_Static_005	331	12.8695	-9.52718
STATIC	HUVEC_F-Actin_Static_005	332	32.9687	-6.33229
STATIC	HUVEC_F-Actin_Static_005	333	56.6564	-0.742729
STATIC	HUVEC_F-Actin_Static_005	334	17.8702	-20.0331
STATIC	HUVEC_F-Actin_Static_005	335	58.5204	-4.18255
STATIC	HUVEC_F-Actin_Static_005	336	13.753	-8.77983
STATIC	HUVEC_F-Actin_Static_005	337	32.1224	-18.3293
STATIC	HUVEC_F-Actin_Static_005	338	18.9261	-6.67646
STATIC	HUVEC_F-Actin_Static_005	339	44.6778	4.09975
STATIC	HUVEC_F-Actin_Static_005	340	14.2098	16.6313
STATIC	HUVEC_F-Actin_Static_005	341	39.6225	-20.4443
STATIC	HUVEC_F-Actin_Static_005	342	17.1075	-31.6294
STATIC	HUVEC_F-Actin_Static_005	343	18.0822	3.66212
STATIC	HUVEC_F-Actin_Static_005	344	63.5426	19.6307
STATIC	HUVEC_F-Actin_Static_005	345	55.7667	20.7745
STATIC	HUVEC_F-Actin_Static_005	346	8.85218	-5.20583
STATIC	HUVEC_F-Actin_Static_005	347	62.3567	5.97545
STATIC	HUVEC_F-Actin_Static_005	348	29.8978	-0.718255
STATIC	HUVEC_F-Actin_Static_005	349	11.7718	-21.2264
STATIC	HUVEC_F-Actin_Static_005	350	41.034	19.3314
STATIC	HUVEC_F-Actin_Static_005	351	26.0023	16.3549
STATIC	HUVEC_F-Actin_Static_005	352	15.4347	-12.9113
STATIC	HUVEC_F-Actin_Static_005	353	69.0288	-1.14734
STATIC	HUVEC_F-Actin_Static_005	354	6.8783	11.8002
STATIC	HUVEC_F-Actin_Static_005	355	16.1908	-4.9742
STATIC	HUVEC_F-Actin_Static_005	356	12.8907	-7.87665
STATIC	HUVEC_F-Actin_Static_005	357	28.8646	-16.5573
STATIC	HUVEC_F-Actin_Static_005	358	20.9623	-11.6761
STATIC	HUVEC_F-Actin_Static_005	359	76.6316	35.8885
STATIC	HUVEC_F-Actin_Static_005	360	50.2512	41.522
STATIC	HUVEC_F-Actin_Static_005	361	-78.3913	2.66617
STATIC	HUVEC_F-Actin_Static_005	362	13.8521	-5.63196
STATIC	HUVEC_F-Actin_Static_005	363	17.9656	-9.8986
STATIC	HUVEC_F-Actin_Static_005	364	-43.1039	-17.693
STATIC	HUVEC_F-Actin_Static_005	365	28.6774	3.18085
STATIC	HUVEC_F-Actin_Static_005	366	27.7598	-16.5028
STATIC	HUVEC_F-Actin_Static_005	367	45.5116	7.09884
STATIC	HUVEC_F-Actin_Static_005	368	37.7688	3.84856
STATIC	HUVEC_F-Actin_Static_005	369	23.4931	6.52973
STATIC	HUVEC_F-Actin_Static_005	370	52.9117	44.8783
STATIC	HUVEC_F-Actin_Static_005	371	19.9796	31.0072
STATIC	HUVEC_F-Actin_Static_005	372	55.5933	4.10504
STATIC	HUVEC_F-Actin_Static_005	373	36.8647	-8.30389
STATIC	HUVEC_F-Actin_Static_005	374	30.5227	-20.8433
STATIC	HUVEC_F-Actin_Static_005	375	19.0671	-23.2023
STATIC	HUVEC_F-Actin_Static_005	376	-1.6598	6.71867
STATIC	HUVEC_F-Actin_Static_005	377	13.9665	1.38671
STATIC	HUVEC_F-Actin_Static_005	378	66.9913	40.6374
STATIC	HUVEC_F-Actin_Static_005	379	30.9966	-7.76117
STATIC	HUVEC_F-Actin_Static_005	380	-28.8247	31.5187
STATIC	HUVEC_F-Actin_Static_005	381	14.6288	-30.9388
STATIC	HUVEC_F-Actin_Static_005	382	11.8906	-17.9619
STATIC	HUVEC_F-Actin_Static_005	383	-14.7274	2.87147
STATIC	HUVEC_F-Actin_Static_005	384	41.4491	-0.0720045
STATIC	HUVEC_F-Actin_Static_005	385	27.7212	-25.6953
STATIC	HUVEC_F-Actin_Static_005	386	13.0509	2.30091
STATIC	HUVEC_F-Actin_Static_005	387	45.6741	1.76789
STATIC	HUVEC_F-Actin_Static_005	388	26.4019	-4.71406
STATIC	HUVEC_F-Actin_Static_005	389	10.3116	-1.44428
STATIC	HUVEC_F-Actin_Static_005	390	32.8131	-9.92172
STATIC	HUVEC_F-Actin_Static_005	391	8.77496	-31.2137
STATIC	HUVEC_F-Actin_Static_005	392	44.4918	-2.98717
STATIC	HUVEC_F-Actin_Static_005	393	-23.9481	28.8708
STATIC	HUVEC_F-Actin_Static_005	394	-0.732469	8.64392
STATIC	HUVEC_F-Actin_Static_005	395	-18.4678	16.4951
STATIC	HUVEC_F-Actin_Static_005	396	-18.5217	21.2468
STATIC	HUVEC_F-Actin_Static_005	397	23.9029	-9.19477
STATIC	HUVEC_F-Actin_Static_005	398	25.5954	-5.66306
STATIC	HUVEC_F-Actin_Static_005	399	42.1462	-1.58688
STATIC	HUVEC_F-Actin_Static_005	400	23.5789	-4.97028
STATIC	HUVEC_F-Actin_Static_005	401	28.3347	-10.1358
STATIC	HUVEC_F-Actin_Static_005	402	26.8355	-59.6624
STATIC	HUVEC_F-Actin_Static_005	403	21.5924	-14.6382
STATIC	HUVEC_F-Actin_Static_005	404	-13.4054	11.0845
STATIC	HUVEC_F-Actin_Static_005	405	54.0868	7.63794
STATIC	HUVEC_F-Actin_Static_005	406	9.08769	-22.0384
STATIC	HUVEC_F-Actin_Static_005	407	35.6309	-17.0425
STATIC	HUVEC_F-Actin_Static_005	408	33.3708	2.8974
STATIC	HUVEC_F-Actin_Static_005	409	20.7881	-7.01312
STATIC	HUVEC_F-Actin_Static_005	410	18.2596	-25.2439
STATIC	HUVEC_F-Actin_Static_005	411	-20.9839	26.0969
STATIC	HUVEC_F-Actin_Static_005	412	36.0009	-8.08869
STATIC	HUVEC_F-Actin_Static_005	413	21.3816	3.83118
STATIC	HUVEC_F-Actin_Static_005	414	48.4311	18.2433
STATIC	HUVEC_F-Actin_Static_005	415	21.8945	-1.18785
STATIC	HUVEC_F-Actin_Static_005	416	5.15859	-26.1821
STATIC	HUVEC_F-Actin_Static_005	417	-6.34399	3.76274
STATIC	HUVEC_F-Actin_Static_005	418	20.1124	-30.2874
STATIC	HUVEC_F-Actin_Static_005	419	-9.40079	5.39146
STATIC	HUVEC_F-Actin_Static_005	420	-7.76982	-42.0321
STATIC	HUVEC_F-Actin_Static_005	421	6.79211	0.932547
STATIC	HUVEC_F-Actin_Static_005	422	14.136	-4.6443
STATIC	HUVEC_F-Actin_Static_005	423	18.5201	-4.44906
STATIC	HUVEC_F-Actin_Static_005	424	-16.502	4.95488
STATIC	HUVEC_F-Actin_Static_005	425	29.8366	-30.2665
STATIC	HUVEC_F-Actin_Static_005	426	21.8336	-30.0545
STATIC	HUVEC_F-Actin_Static_005	427	-0.805796	-43.0754
STATIC	HUVEC_F-Actin_Static_005	428	23.2442	7.07642
STATIC	HUVEC_F-Actin_Static_005	429	26.6971	-5.43271
STATIC	HUVEC_F-Actin_Static_005	430	-0.2683	3.55253
STATIC	HUVEC_F-Actin_Static_005	431	53.112	-5.45076
STATIC	HUVEC_F-Actin_Static_005	432	22.727	-34.4414
STATIC	HUVEC_F-Actin_Static_005	433	21.4206	-21.1213
STATIC	HUVEC_F-Actin_Static_005	434	40.0675	-22.6036
STATIC	HUVEC_F-Actin_Static_005	435	11.0162	-31.0349
STATIC	HUVEC_F-Actin_Static_005	436	25.267	8.58212
STATIC	HUVEC_F-Actin_Static_005	437	22.4006	-30.1098
STATIC	HUVEC_F-Actin_Static_005	438	-16.5808	4.67068
STATIC	HUVEC_F-Actin_Static_005	439	8.60436	-43.6237
STATIC	HUVEC_F-Actin_Static_005	440	36.2994	16.2174
STATIC	HUVEC_F-Actin_Static_005	441	11.5662	-17.0247
STATIC	HUVEC_F-Actin_Static_005	442	-14.0405	11.1368
STATIC	HUVEC_F-Actin_Static_005	443	24.6246	-30.5908
STATIC	HUVEC_F-Actin_Static_005	444	24.8109	-16.7086
STATIC	HUVEC_F-Actin_Static_005	445	27.646	-27.3227
STATIC	HUVEC_F-Actin_Static_010	1	78.7107	-26.1237
STATIC	HUVEC_F-Actin_Static_010	2	70.2991	-18.0906
STATIC	HUVEC_F-Actin_Static_010	3	-89.6203	0.57036
STATIC	HUVEC_F-Actin_Static_010	4	-82.9253	15.8012
STATIC	HUVEC_F-Actin_Static_010	5	73.0906	-17.6539
STATIC	HUVEC_F-Actin_Static_010	6	-88.2721	-64.5289
STATIC	HUVEC_F-Actin_Static_010	7	-58.0137	6.89969
STATIC	HUVEC_F-Actin_Static_010	8	-86.0963	10.8693
STATIC	HUVEC_F-Actin_Static_010	9	-84.2886	-8.75166
STATIC	HUVEC_F-Actin_Static_010	10	80.1538	-7.07957
STATIC	HUVEC_F-Actin_Static_010	11	86.601	5.12883
STATIC	HUVEC_F-Actin_Static_010	12	-77.1681	16.2674
STATIC	HUVEC_F-Actin_Static_010	13	84.3024	-4.49929
STATIC	HUVEC_F-Actin_Static_010	14	77.6238	-18.1713
STATIC	HUVEC_F-Actin_Static_010	15	-89.4842	4.3397
STATIC	HUVEC_F-Actin_Static_010	16	75.88	-1.41867
STATIC	HUVEC_F-Actin_Static_010	17	88.3567	2.11639
STATIC	HUVEC_F-Actin_Static_010	18	-84.1476	-6.54869
STATIC	HUVEC_F-Actin_Static_010	19	-9.96462	43.6817
STATIC	HUVEC_F-Actin_Static_010	20	85.343	3.07549
STATIC	HUVEC_F-Actin_Static_010	21	-82.6021	-11.6494
STATIC	HUVEC_F-Actin_Static_010	22	-38.6183	13.0358
STATIC	HUVEC_F-Actin_Static_010	23	-89.8574	9.70785
STATIC	HUVEC_F-Actin_Static_010	24	-74.543	-5.60804
STATIC	HUVEC_F-Actin_Static_010	25	82.6417	-4.13974
STATIC	HUVEC_F-Actin_Static_010	26	-78.2528	-10.0537
STATIC	HUVEC_F-Actin_Static_010	27	69.1951	32.5258
STATIC	HUVEC_F-Actin_Static_010	28	64.7826	-4.7824
STATIC	HUVEC_F-Actin_Static_010	29	49.2455	-7.43103
STATIC	HUVEC_F-Actin_Static_010	30	58.8373	2.97058
STATIC	HUVEC_F-Actin_Static_010	31	88.5686	-9.02641
STATIC	HUVEC_F-Actin_Static_010	32	-83.1184	-3.67248
STATIC	HUVEC_F-Actin_Static_010	33	70.5615	13.9574
STATIC	HUVEC_F-Actin_Static_010	34	-55.3769	0.0936571
STATIC	HUVEC_F-Actin_Static_010	35	85.2794	-1.68657
STATIC	HUVEC_F-Actin_Static_010	36	62.0238	9.85007
STATIC	HUVEC_F-Actin_Static_010	37	59.5926	-53.1015
STATIC	HUVEC_F-Actin_Static_010	38	-75.4212	-19.7453
STATIC	HUVEC_F-Actin_Static_010	39	-74.9471	-9.71765
STATIC	HUVEC_F-Actin_Static_010	40	-80.089	-16.7903
STATIC	HUVEC_F-Actin_Static_010	41	71.3596	-10.9903
STATIC	HUVEC_F-Actin_Static_010	42	-84.9903	-17.6423
STATIC	HUVEC_F-Actin_Static_010	43	66.2637	-1.95463
STATIC	HUVEC_F-Actin_Static_010	44	66.1074	13.6387
STATIC	HUVEC_F-Actin_Static_010	45	-66.1563	-13.0048
STATIC	HUVEC_F-Actin_Static_010	46	-77.2452	-27.5169
STATIC	HUVEC_F-Actin_Static_010	47	-47.251	17.8406
STATIC	HUVEC_F-Actin_Static_010	48	51.9974	3.46665
STATIC	HUVEC_F-Actin_Static_010	49	-49.2074	8.24353
STATIC	HUVEC_F-Actin_Static_010	50	70.0128	-8.80139
STATIC	HUVEC_F-Actin_Static_010	51	-49.972	-3.68221
STATIC	HUVEC_F-Actin_Static_010	52	-58.1291	2.55504
STATIC	HUVEC_F-Actin_Static_010	53	-46.1121	3.26447
STATIC	HUVEC_F-Actin_Static_010	54	60.1944	-9.33312
STATIC	HUVEC_F-Actin_Static_010	55	-66.3855	-6.61912
STATIC	HUVEC_F-Actin_Static_010	56	55.5936	7.25884
STATIC	HUVEC_F-Actin_Static_010	57	-41.625	3.35403
STATIC	HUVEC_F-Actin_Static_010	58	75.6383	-37.3559
STATIC	HUVEC_F-Actin_Static_010	59	-75.366	-6.77075
STATIC	HUVEC_F-Actin_Static_010	60	80.0235	11.8635
STATIC	HUVEC_F-Actin_Static_010	61	79.3903	-15.9419
STATIC	HUVEC_F-Actin_Static_010	62	56.5342	4.42705
STATIC	HUVEC_F-Actin_Static_010	63	-86.24	-5.92339
STATIC	HUVEC_F-Actin_Static_010	64	-74.6164	-10.3877
STATIC	HUVEC_F-Actin_Static_010	65	88.2472	32.0987
STATIC	HUVEC_F-Actin_Static_010	66	-16.3597	56.8564
STATIC	HUVEC_F-Actin_Static_010	67	-44.1401	7.92302
STATIC	HUVEC_F-Actin_Static_010	68	-61.5373	8.00258
STATIC	HUVEC_F-Actin_Static_010	69	76.7051	-14.3315
STATIC	HUVEC_F-Actin_Static_010	70	46.9703	0.349863
STATIC	HUVEC_F-Actin_Static_010	71	71.3905	9.91568
STATIC	HUVEC_F-Actin_Static_010	72	-20.8377	39.6998
STATIC	HUVEC_F-Actin_Static_010	73	74.1678	24.757
STATIC	HUVEC_F-Actin_Static_010	74	-70.2221	4.07018
STATIC	HUVEC_F-Actin_Static_010	75	71.4541	4.56395
STATIC	HUVEC_F-Actin_Static_010	76	55.1942	-37.0047
STATIC	HUVEC_F-Actin_Static_010	77	47.1323	-2.81427
STATIC	HUVEC_F-Actin_Static_010	78	36.2097	-5.2369
STATIC	HUVEC_F-Actin_Static_010	79	-62.7549	15.259
STATIC	HUVEC_F-Actin_Static_010	80	-78.1182	-17.2162
STATIC	HUVEC_F-Actin_Static_010	81	59.7922	6.66797
STATIC	HUVEC_F-Actin_Static_010	82	-1.8385	0.688545
STATIC	HUVEC_F-Actin_Static_010	83	53.1459	2.99345
STATIC	HUVEC_F-Actin_Static_010	84	-31.0056	23.0372
STATIC	HUVEC_F-Actin_Static_010	85	38.0346	-1.82089
STATIC	HUVEC_F-Actin_Static_010	86	-88.4723	-26.9313
STATIC	HUVEC_F-Actin_Static_010	87	58.8251	11.6308
STATIC	HUVEC_F-Actin_Static_010	88	37.6781	-3.40305
STATIC	HUVEC_F-Actin_Static_010	89	32.13	-15.9068
STATIC	HUVEC_F-Actin_Static_010	90	-89.2898	-2.4275
STATIC	HUVEC_F-Actin_Static_010	91	51.1363	14.585
STATIC	HUVEC_F-Actin_Static_010	92	48.3006	3.40788
STATIC	HUVEC_F-Actin_Static_010	93	-85.8347	20.8401
STATIC	HUVEC_F-Actin_Static_010	94	43.148	5.67381
STATIC	HUVEC_F-Actin_Static_010	95	51.6456	-12.0431
STATIC	HUVEC_F-Actin_Static_010	96	41.6526	-4.68785
STATIC	HUVEC_F-Actin_Static_010	97	79.0477	8.41416
STATIC	HUVEC_F-Actin_Static_010	98	52.6526	3.50523
STATIC	HUVEC_F-Actin_Static_010	99	58.7467	17.1871
STATIC	HUVEC_F-Actin_Static_010	100	42.4234	8.89684
STATIC	HUVEC_F-Actin_Static_010	101	41.9509	-1.24395
STATIC	HUVEC_F-Actin_Static_010	102	83.3947	-35.8887
STATIC	HUVEC_F-Actin_Static_010	103	32.5462	-3.89344
STATIC	HUVEC_F-Actin_Static_010	104	39.0621	-2.90248
STATIC	HUVEC_F-Actin_Static_010	105	70.0235	8.10616
STATIC	HUVEC_F-Actin_Static_010	106	82.92	-3.63529
STATIC	HUVEC_F-Actin_Static_010	107	44.4771	10.6306
STATIC	HUVEC_F-Actin_Static_010	108	-44.2283	13.1007
STATIC	HUVEC_F-Actin_Static_010	109	64.8035	-8.78396
STATIC	HUVEC_F-Actin_Static_010	110	42.3325	6.9895
STATIC	HUVEC_F-Actin_Static_010	111	51.6744	-9.89468
STATIC	HUVEC_F-Actin_Static_010	112	39.7204	-2.49048
STATIC	HUVEC_F-Actin_Static_010	113	84.6621	-55.9744
STATIC	HUVEC_F-Actin_Static_010	114	72.4219	-2.58431
STATIC	HUVEC_F-Actin_Static_010	115	40.4937	6.03629
STATIC	HUVEC_F-Actin_Static_010	116	-28.3945	-5.31888
STATIC	HUVEC_F-Actin_Static_010	117	68.4735	-37.2934
STATIC	HUVEC_F-Actin_Static_010	118	77.2606	-29.8965
STATIC	HUVEC_F-Actin_Static_010	119	-48.6876	7.45897
STATIC	HUVEC_F-Actin_Static_010	120	-68.8747	2.43161
STATIC	HUVEC_F-Actin_Static_010	121	-42.4075	8.96949
STATIC	HUVEC_F-Actin_Static_010	122	44.701	1.44251
STATIC	HUVEC_F-Actin_Static_010	123	-68.0128	4.38341
STATIC	HUVEC_F-Actin_Static_010	124	71.6946	0.307107
STATIC	HUVEC_F-Actin_Static_010	125	-56.4181	9.19547
STATIC	HUVEC_F-Actin_Static_010	126	43.6309	5.61506
STATIC	HUVEC_F-Actin_Static_010	127	44.3257	13.1592
STATIC	HUVEC_F-Actin_Static_010	128	30.1989	-15.1084
STATIC	HUVEC_F-Actin_Static_010	129	62.3644	-3.06436
STATIC	HUVEC_F-Actin_Static_010	130	86.8824	7.8442
STATIC	HUVEC_F-Actin_Static_010	131	34.1977	8.29739
STATIC	HUVEC_F-Actin_Static_010	132	44.1014	16.3109
STATIC	HUVEC_F-Actin_Static_010	133	34.5464	2.27969
STATIC	HUVEC_F-Actin_Static_010	134	53.7764	-5.92863
STATIC	HUVEC_F-Actin_Static_010	135	-80.6692	-19.2751
STATIC	HUVEC_F-Actin_Static_010	136	38.8247	-10.3327
STATIC	HUVEC_F-Actin_Static_010	137	-88.457	29.8852
STATIC	HUVEC_F-Actin_Static_010	138	-50.5537	-6.18877
STATIC	HUVEC_F-Actin_Static_010	139	49.5012	5.80999
STATIC	HUVEC_F-Actin_Static_010	140	-89.2493	12.0293
STATIC	HUVEC_F-Actin_Static_010	141	81.2729	7.46603
STATIC	HUVEC_F-Actin_Static_010	142	55.7967	11.8462
STATIC	HUVEC_F-Actin_Static_010	143	64.4017	4.71527
STATIC	HUVEC_F-Actin_Static_010	144	66.796	2.69344
STATIC	HUVEC_F-Actin_Static_010	145	-58.2642	28.302
STATIC	HUVEC_F-Actin_Static_010	146	86.1988	4.63722
STATIC	HUVEC_F-Actin_Static_010	147	-50.2529	-3.49124
STATIC	HUVEC_F-Actin_Static_010	148	81.3082	-15.9911
STATIC	HUVEC_F-Actin_Static_010	149	58.0173	-12.7812
STATIC	HUVEC_F-Actin_Static_010	150	54.1477	-8.29433
STATIC	HUVEC_F-Actin_Static_010	151	56.6538	0.142059
STATIC	HUVEC_F-Actin_Static_010	152	-27.054	10.462
STATIC	HUVEC_F-Actin_Static_010	153	87.0346	3.56677
STATIC	HUVEC_F-Actin_Static_010	154	61.2031	-8.09109
STATIC	HUVEC_F-Actin_Static_010	155	82.3699	18.4732
STATIC	HUVEC_F-Actin_Static_010	156	60.0609	-7.19038
STATIC	HUVEC_F-Actin_Static_010	157	80.0234	-22.735
STATIC	HUVEC_F-Actin_Static_010	158	87.1248	6.51199
STATIC	HUVEC_F-Actin_Static_010	159	59.9119	-15.964
STATIC	HUVEC_F-Actin_Static_010	160	-50.5018	-0.694728
STATIC	HUVEC_F-Actin_Static_010	161	55.3828	-7.86685
STATIC	HUVEC_F-Actin_Static_010	162	59.2659	-1.58516
STATIC	HUVEC_F-Actin_Static_010	163	65.3647	-3.51476
STATIC	HUVEC_F-Actin_Static_010	164	66.2704	-60.516
STATIC	HUVEC_F-Actin_Static_010	165	-89.4498	-6.78144
STATIC	HUVEC_F-Actin_Static_010	166	70.9578	-25.547
STATIC	HUVEC_F-Actin_Static_010	167	-83.862	-9.24726
STATIC	HUVEC_F-Actin_Static_010	168	-71.1375	-2.53155
STATIC	HUVEC_F-Actin_Static_010	169	79.8178	-8.73126
STATIC	HUVEC_F-Actin_Static_010	170	82.9232	81.3386
STATIC	HUVEC_F-Actin_Static_010	171	67.4429	0.215985
STATIC	HUVEC_F-Actin_Static_010	172	-87.8869	-22.9208
STATIC	HUVEC_F-Actin_Static_010	173	-81.6221	-6.83522
STATIC	HUVEC_F-Actin_Static_010	174	58.672	14.1134
STATIC	HUVEC_F-Actin_Static_010	175	79.8384	5.05509
STATIC	HUVEC_F-Actin_Static_010	176	-70.2825	12.7311
STATIC	HUVEC_F-Actin_Static_010	177	69.81	1.1791
STATIC	HUVEC_F-Actin_Static_010	178	76.4698	26.1674
STATIC	HUVEC_F-Actin_Static_010	179	-71.1685	3.83632
STATIC	HUVEC_F-Actin_Static_010	180	-80.3097	-33.2911
STATIC	HUVEC_F-Actin_Static_010	181	-70.1547	-17.3605
STATIC	HUVEC_F-Actin_Static_010	182	70.1569	23.0934
STATIC	HUVEC_F-Actin_Static_010	183	79.7996	9.89179
STATIC	HUVEC_F-Actin_Static_010	184	-73.2466	17.9935
STATIC	HUVEC_F-Actin_Static_010	185	-71.581	11.3513
STATIC	HUVEC_F-Actin_Static_010	186	50.1607	-29.9224
STATIC	HUVEC_F-Actin_Static_010	187	-73.1841	7.2371
STATIC	HUVEC_F-Actin_Static_010	188	-73.4661	6.55675
STATIC	HUVEC_F-Actin_Static_010	189	78.6946	-7.43533
STATIC	HUVEC_F-Actin_Static_010	190	66.322	-20.2885
STATIC	HUVEC_F-Actin_Static_010	191	64.5197	-5.81661
STATIC	HUVEC_F-Actin_Static_010	192	-73.5746	8.6924
STATIC	HUVEC_F-Actin_Static_010	193	-76.6368	7.52003
STATIC	HUVEC_F-Actin_Static_010	194	-87.8449	29.3625
STATIC	HUVEC_F-Actin_Static_010	195	67.1318	2.80323
STATIC	HUVEC_F-Actin_Static_010	196	-65.1753	10.4061
STATIC	HUVEC_F-Actin_Static_010	197	46.4911	-10.477
STATIC	HUVEC_F-Actin_Static_010	198	-82.5422	-0.510051
STATIC	HUVEC_F-Actin_Static_010	199	76.1705	-12.7571
STATIC	HUVEC_F-Actin_Static_010	200	-66.7215	10.5315
STATIC	HUVEC_F-Actin_Static_010	201	85.1322	-11.1479
STATIC	HUVEC_F-Actin_Static_010	202	-70.5087	9.66315
STATIC	HUVEC_F-Actin_Static_010	203	-71.8438	8.73639
STATIC	HUVEC_F-Actin_Static_010	204	59.4836	-82.2184
STATIC	HUVEC_F-Actin_Static_010	205	-74.5849	23.2794
STATIC	HUVEC_F-Actin_Static_010	206	49.2672	12.4597
STATIC	HUVEC_F-Actin_Static_010	207	74.2321	13.1943
STATIC	HUVEC_F-Actin_Static_010	208	-64.3297	11.0775
STATIC	HUVEC_F-Actin_Static_010	209	-75.9825	2.91572
STATIC	HUVEC_F-Actin_Static_010	210	-61.744	-11.3031
STATIC	HUVEC_F-Actin_Static_010	211	-89.1181	-21.8378
STATIC	HUVEC_F-Actin_Static_010	212	71.0987	-38.9829
STATIC	HUVEC_F-Actin_Static_010	213	71.9853	-2.50392
STATIC	HUVEC_F-Actin_Static_010	214	-86.3897	-13.5386
STATIC	HUVEC_F-Actin_Static_010	215	-69.8756	7.06588
STATIC	HUVEC_F-Actin_Static_010	216	33.378	3.81868
STATIC	HUVEC_F-Actin_Static_010	217	33.9815	5.11658
STATIC	HUVEC_F-Actin_Static_010	218	63.4618	-14.938
STATIC	HUVEC_F-Actin_Static_010	219	-61.7115	1.04356
STATIC	HUVEC_F-Actin_Static_010	220	71.2086	-0.905866
STATIC	HUVEC_F-Actin_Static_010	221	61.7983	-23.6847
STATIC	HUVEC_F-Actin_Static_010	222	-88.4488	-15.3818
STATIC	HUVEC_F-Actin_Static_010	223	42.29	-85.9645
STATIC	HUVEC_F-Actin_Static_010	224	62.167	-16.7085
STATIC	HUVEC_F-Actin_Static_010	225	50.3673	13.2163
STATIC	HUVEC_F-Actin_Static_010	226	85.5482	-33.771
STATIC	HUVEC_F-Actin_Static_010	227	-84.7412	12.7641
STATIC	HUVEC_F-Actin_Static_010	228	83.6327	-6.08477
STATIC	HUVEC_F-Actin_Static_010	229	-80.4772	-33.3443
STATIC	HUVEC_F-Actin_Static_010	230	85.5923	19.1619
STATIC	HUVEC_F-Actin_Static_010	231	77.9127	-9.40117
STATIC	HUVEC_F-Actin_Static_010	232	-80.327	19.0254
STATIC	HUVEC_F-Actin_Static_010	233	-73.6077	-10.7221
STATIC	HUVEC_F-Actin_Static_010	234	87.0676	1.23086
STATIC	HUVEC_F-Actin_Static_010	235	52.2024	18.2419
STATIC	HUVEC_F-Actin_Static_010	236	77.3007	-0.0052966
STATIC	HUVEC_F-Actin_Static_010	237	69.0726	-1.77111
STATIC	HUVEC_F-Actin_Static_010	238	72.6292	-17.3708
STATIC	HUVEC_F-Actin_Static_010	239	-75.4525	-7.12456
STATIC	HUVEC_F-Actin_Static_010	240	66.5616	-20.816
STATIC	HUVEC_F-Actin_Static_010	241	75.9684	3.038
STATIC	HUVEC_F-Actin_Static_010	242	75.3279	-19.8673
STATIC	HUVEC_F-Actin_Static_010	243	-89.1967	0.830426
STATIC	HUVEC_F-Actin_Static_010	244	64.1591	-28.6487
STATIC	HUVEC_F-Actin_Static_010	245	80.616	-17.8922
STATIC	HUVEC_F-Actin_Static_010	246	65.968	-14.2897
STATIC	HUVEC_F-Actin_Static_010	247	42.243	-47.757
STATIC	HUVEC_F-Actin_Static_010	248	67.3375	-20.6748
STATIC	HUVEC_F-Actin_Static_010	249	81.2806	-12.2414
STATIC	HUVEC_F-Actin_Static_010	250	64.7056	-27.5934
STATIC	HUVEC_F-Actin_Static_010	251	68.594	-9.54652
STATIC	HUVEC_F-Actin_Static_010	252	79.9193	-8.80435
STATIC	HUVEC_F-Actin_Static_010	253	87.1828	5.2034
STATIC	HUVEC_F-Actin_Static_010	254	83.9271	-11.4482
STATIC	HUVEC_F-Actin_Static_010	255	57.2358	-15.1364
STATIC	HUVEC_F-Actin_Static_010	256	12.4222	6.91065
STATIC	HUVEC_F-Actin_Static_010	257	78.9916	-10.2831
STATIC	HUVEC_F-Actin_Static_010	258	71.4981	-11.1692
STATIC	HUVEC_F-Actin_Static_010	259	70.7892	-14.0135
STATIC	HUVEC_F-Actin_Static_010	260	-71.2506	18.1004
STATIC	HUVEC_F-Actin_Static_010	261	-33.5952	45.175
STATIC	HUVEC_F-Actin_Static_010	262	73.6469	-2.45855
STATIC	HUVEC_F-Actin_Static_010	263	58.0386	9.56165
STATIC	HUVEC_F-Actin_Static_010	264	69.834	-14.2409
STATIC	HUVEC_F-Actin_Static_010	265	83.7297	-6.27032
STATIC	HUVEC_F-Actin_Static_010	266	65.8094	-23.999
STATIC	HUVEC_F-Actin_Static_010	267	79.1076	-61.2021
STATIC	HUVEC_F-Actin_Static_010	268	-71.1061	9.61541
STATIC	HUVEC_F-Actin_Static_010	269	-81.1646	-12.5617
STATIC	HUVEC_F-Actin_Static_010	270	75.6206	-20.5379
STATIC	HUVEC_F-Actin_Static_010	271	87.7544	-19.5574
STATIC	HUVEC_F-Actin_Static_010	272	66.7395	2.03299
STATIC	HUVEC_F-Actin_Static_010	273	60.8715	-14.9818
STATIC	HUVEC_F-Actin_Static_010	274	71.3228	-15.5598
STATIC	HUVEC_F-Actin_Static_010	275	69.9053	-18.6803
STATIC	HUVEC_F-Actin_Static_010	276	-88.4143	-9.22421
STATIC	HUVEC_F-Actin_Static_010	277	-87.5829	-2.43757
STATIC	HUVEC_F-Actin_Static_010	278	65.1726	12.7874
STATIC	HUVEC_F-Actin_Static_010	279	71.5538	-12.7965
STATIC	HUVEC_F-Actin_Static_010	280	-73.8929	-4.11485
STATIC	HUVEC_F-Actin_Static_010	281	-89.1896	-28.4382
STATIC	HUVEC_F-Actin_Static_010	282	-77.0717	0.839776
STATIC	HUVEC_F-Actin_Static_010	283	84.3344	14.3724
STATIC	HUVEC_F-Actin_Static_010	284	-77.9952	20.16
STATIC	HUVEC_F-Actin_Static_010	285	-61.7428	-14.455
STATIC	HUVEC_F-Actin_Static_010	286	67.2137	-37.7213
STATIC	HUVEC_F-Actin_Static_010	287	78.3951	-3.11806
STATIC	HUVEC_F-Actin_Static_010	288	68.0414	0.0077969
STATIC	HUVEC_F-Actin_Static_010	289	-67.4413	27.4675
STATIC	HUVEC_F-Actin_Static_010	290	76.0659	6.31564
STATIC	HUVEC_F-Actin_Static_010	291	64.921	-19.0933
STATIC	HUVEC_F-Actin_Static_010	292	84.4418	-32.9281
STATIC	HUVEC_F-Actin_Static_010	293	83.4837	-18.9727
STATIC	HUVEC_F-Actin_Static_010	294	82.1524	13.1422
STATIC	HUVEC_F-Actin_Static_010	295	-75.9005	-4.82886
STATIC	HUVEC_F-Actin_Static_010	296	-77.4946	-12.8416
STATIC	HUVEC_F-Actin_Static_010	297	-89.7273	-0.737552
STATIC	HUVEC_F-Actin_Static_010	298	-70.3529	-20.5865
STATIC	HUVEC_F-Actin_Static_010	299	-87.217	-15.5
STATIC	HUVEC_F-Actin_Static_010	300	-71.1663	-3.25513
STATIC	HUVEC_F-Actin_Static_010	301	-80.383	-29.1164
STATIC	HUVEC_F-Actin_Static_010	302	-57.428	21.4997
STATIC	HUVEC_F-Actin_Static_010	303	-43.6242	-16.1768
STATIC	HUVEC_F-Actin_Static_010	304	-84.4572	-4.01692
STATIC	HUVEC_F-Actin_Static_010	305	89.9259	-23.196
STATIC	HUVEC_F-Actin_Static_010	306	65.0643	-5.45564
STATIC	HUVEC_F-Actin_Static_010	307	-63.2722	-31.6644
STATIC	HUVEC_F-Actin_Static_010	308	-53.3393	4.88649
STATIC	HUVEC_F-Actin_Static_010	309	72.2555	10.1818
STATIC	HUVEC_F-Actin_Static_010	310	63.9671	6.03919
STATIC	HUVEC_F-Actin_Static_010	311	-77.2366	-11.0858
STATIC	HUVEC_F-Actin_Static_010	312	-83.7087	-20.5932
STATIC	HUVEC_F-Actin_Static_010	313	67.2052	8.94588
STATIC	HUVEC_F-Actin_Static_010	314	49.4931	-0.49859
STATIC	HUVEC_F-Actin_Static_010	315	-76.6468	-7.10103
STATIC	HUVEC_F-Actin_Static_010	316	-67.4488	-0.432699
STATIC	HUVEC_F-Actin_Static_010	317	65.7035	9.48912
STATIC	HUVEC_F-Actin_Static_010	318	-75.4728	9.93418
STATIC	HUVEC_F-Actin_Static_010	319	-72.4335	-3.83393
STATIC	HUVEC_F-Actin_Static_010	320	-87.3292	-16.485
STATIC	HUVEC_F-Actin_Static_010	321	-74.7566	-11.0665
STATIC	HUVEC_F-Actin_Static_010	322	-74.8301	-0.907124
STATIC	HUVEC_F-Actin_Static_010	323	-72.5227	-4.87591
STATIC	HUVEC_F-Actin_Static_010	324	-66.0778	0.496815
STATIC	HUVEC_F-Actin_Static_010	325	78.9554	-13.883
STATIC	HUVEC_F-Actin_Static_010	326	75.2789	-8.37844
STATIC	HUVEC_F-Actin_Static_010	327	-77.2922	-15.4261
STATIC	HUVEC_F-Actin_Static_010	328	-81.9194	-6.77166
STATIC	HUVEC_F-Actin_Static_010	329	-51.2399	-3.07563
STATIC	HUVEC_F-Actin_Static_010	330	77.4114	-3.70865
STATIC	HUVEC_F-Actin_Static_010	331	-60.5621	0.693836
STATIC	HUVEC_F-Actin_Static_010	332	-85.1487	8.42564
STATIC	HUVEC_F-Actin_Static_010	333	73.5095	-12.7475
STATIC	HUVEC_F-Actin_Static_010	334	80.474	-5.43437
STATIC	HUVEC_F-Actin_Static_010	335	-81.5405	8.11729
STATIC	HUVEC_F-Actin_Static_010	336	89.7828	0.302936
STATIC	HUVEC_F-Actin_Static_010	337	83.4994	-0.067832
STATIC	HUVEC_F-Actin_Static_010	338	-31.0769	5.05514
STATIC	HUVEC_F-Actin_Static_010	339	83.0518	-17.9243
STATIC	HUVEC_F-Actin_Static_010	340	71.0548	-10.0015
STATIC	HUVEC_F-Actin_Static_010	341	-39.6367	12.7561
STATIC	HUVEC_F-Actin_Static_010	342	79.5747	-9.60089
STATIC	HUVEC_F-Actin_Static_010	343	51.1555	-7.65909
STATIC	HUVEC_F-Actin_Static_010	344	76.7338	19.6371
STATIC	HUVEC_F-Actin_Static_010	345	-68.4912	9.74423
STATIC	HUVEC_F-Actin_Static_010	346	53.1091	-20.0894
STATIC	HUVEC_F-Actin_Static_010	347	75.3627	-2.17046
STATIC	HUVEC_F-Actin_Static_010	348	34.813	-6.22317
STATIC	HUVEC_F-Actin_Static_010	349	55.3946	-2.50363
STATIC	HUVEC_F-Actin_Static_010	350	86.2043	1.22289
STATIC	HUVEC_F-Actin_Static_010	351	15.3222	83.7707
STATIC	HUVEC_F-Actin_Static_010	352	88.3536	-5.43366
STATIC	HUVEC_F-Actin_Static_010	353	52.3532	-23.3651
STATIC	HUVEC_F-Actin_Static_010	354	82.4008	11.1494
STATIC	HUVEC_F-Actin_Static_010	355	-61.3328	9.48639
STATIC	HUVEC_F-Actin_Static_010	356	83.9968	8.9606
STATIC	HUVEC_F-Actin_Static_010	357	-62.8219	27.8259
STATIC	HUVEC_F-Actin_Static_010	358	53.2133	-24.8405
STATIC	HUVEC_F-Actin_Static_010	359	74.1955	4.7705
STATIC	HUVEC_F-Actin_Static_010	360	74.7692	-13.4789
STATIC	HUVEC_F-Actin_Static_010	361	53.9194	-14.9052
STATIC	HUVEC_F-Actin_Static_010	362	60.4227	-23.9115
STATIC	HUVEC_F-Actin_Static_010	363	34.34	-4.54612
STATIC	HUVEC_F-Actin_Static_010	364	44.6366	-23.6736
STATIC	HUVEC_F-Actin_Static_010	365	-74.8785	14.4751
STATIC	HUVEC_F-Actin_Static_010	366	32.4009	-3.17254
STATIC	HUVEC_F-Actin_Static_010	367	22.8637	-21.0237
STATIC	HUVEC_F-Actin_Static_010	368	-53.7529	-3.26259
STATIC	HUVEC_F-Actin_Static_010	369	45.9622	-22.015
STATIC	HUVEC_F-Actin_Static_010	370	-51.6081	3.68178
STATIC	HUVEC_F-Actin_Static_010	371	-38.7188	-1.63333
STATIC	HUVEC_F-Actin_Static_010	372	-42.7841	3.85886
STATIC	HUVEC_F-Actin_Static_010	373	-54.8813	-9.37046
STATIC	HUVEC_F-Actin_Static_010	374	61.0384	4.07453
STATIC	HUVEC_F-Actin_Static_010	375	-57.5918	5.4752
STATIC	HUVEC_F-Actin_Static_010	376	-55.0796	0.696351
STATIC	HUVEC_F-Actin_Static_010	377	31.8915	-7.43787
STATIC	HUVEC_F-Actin_Static_010	378	37.715	10.267
STATIC	HUVEC_F-Actin_Static_010	379	55.9308	-23.9529
STATIC	HUVEC_F-Actin_Static_010	380	-52.2951	7.00543
STATIC	HUVEC_F-Actin_Static_010	381	46.5997	71.3121
STATIC	HUVEC_F-Actin_Static_010	382	-54.9405	4.65564
STATIC	HUVEC_F-Actin_Static_010	383	-53.2602	-5.1859
STATIC	HUVEC_F-Actin_Static_010	384	35.1863	7.68668
STATIC	HUVEC_F-Actin_Static_010	385	22.3644	7.56961
STATIC	HUVEC_F-Actin_Static_010	386	-62.1697	3.50705
STATIC	HUVEC_F-Actin_Static_010	387	-50.3608	-28.8241
STATIC	HUVEC_F-Actin_Static_010	388	4.55698	20.6878
STATIC	HUVEC_F-Actin_Static_010	389	44.9573	7.14099
STATIC	HUVEC_F-Actin_Static_010	390	12.4239	-19.144
STATIC	HUVEC_F-Actin_Static_010	391	-9.6729	8.14225
STATIC	HUVEC_F-Actin_Static_010	392	58.9417	-36.1886
STATIC	HUVEC_F-Actin_Static_010	393	70.1033	-6.54778
STATIC	HUVEC_F-Actin_Static_010	394	64.4844	-44.2404
STATIC	HUVEC_F-Actin_Static_010	395	22.563	-12.1188
STATIC	HUVEC_F-Actin_Static_010	396	36.3853	-8.30649
STATIC	HUVEC_F-Actin_Static_010	397	-32.3419	13.3033
STATIC	HUVEC_F-Actin_Static_010	398	-58.5891	2.78044
STATIC	HUVEC_F-Actin_Static_010	399	-63.5556	-0.995124
STATIC	HUVEC_F-Actin_Static_010	400	62.4155	-12.706
STATIC	HUVEC_F-Actin_Static_010	401	-61.0586	-1.86137
STATIC	HUVEC_F-Actin_Static_010	402	-58.8245	-1.97238
STATIC	HUVEC_F-Actin_Static_010	403	38.8891	-23.7804
STATIC	HUVEC_F-Actin_Static_010	404	-18.0829	0.698084
STATIC	HUVEC_F-Actin_Static_010	405	59.9793	-3.28154
STATIC	HUVEC_F-Actin_Static_010	406	-45.1623	11.9607
STATIC	HUVEC_F-Actin_Static_010	407	67.5059	-2.61479
STATIC	HUVEC_F-Actin_Static_010	408	-83.5948	13.6294
STATIC	HUVEC_F-Actin_Static_010	409	13.0204	-17.1868
STATIC	HUVEC_F-Actin_Static_010	410	18.0436	51.7532
STATIC	HUVEC_F-Actin_Static_010	411	-57.6922	39.478
STATIC	HUVEC_F-Actin_Static_010	412	62.2652	7.39153
STATIC	HUVEC_F-Actin_Static_010	413	-38.4949	86.488
STATIC	HUVEC_F-Actin_Static_010	414	-89.0114	-10.9763
STATIC	HUVEC_F-Actin_Static_010	415	18.1384	-21.6648
STATIC	HUVEC_F-Actin_Static_010	416	64.4734	24.8182
STATIC	HUVEC_F-Actin_Static_010	417	-35.3587	-0.765299
STATIC	HUVEC_F-Actin_Static_010	418	23.8199	-6.04938
STATIC	HUVEC_F-Actin_Static_010	419	-42.1956	-1.6776
STATIC	HUVEC_F-Actin_Static_010	420	-82.3775	-25.2887
STATIC	HUVEC_F-Actin_Static_010	421	-64.0282	20.8309
STATIC	HUVEC_F-Actin_Static_010	422	37.8154	29.1345
STATIC	HUVEC_F-Actin_Static_010	423	-47.1152	33.0354
STATIC	HUVEC_F-Actin_Static_010	424	53.0774	-23.0241
STATIC	HUVEC_F-Actin_Static_010	425	-61.1706	-14.9394
STATIC	HUVEC_F-Actin_Static_010	426	81.7931	18.6943
STATIC	HUVEC_F-Actin_Static_010	427	71.651	12.3576
STATIC	HUVEC_F-Actin_Static_010	428	66.0556	-13.9762
STATIC	HUVEC_F-Actin_Static_010	429	42.1486	21.3111
STATIC	HUVEC_F-Actin_Static_010	430	-69.413	16.4206
STATIC	HUVEC_F-Actin_Static_010	431	-62.4453	-0.71445
STATIC	HUVEC_F-Actin_Static_010	432	89.9991	-24.5861
STATIC	HUVEC_F-Actin_Static_010	433	-66.751	-1.26619
STATIC	HUVEC_F-Actin_Static_010	434	-84.4513	3.09628
STATIC	HUVEC_F-Actin_Static_010	435	88.761	5.57844
STATIC	HUVEC_F-Actin_Static_010	436	78.3206	-72.6409
STATIC	HUVEC_F-Actin_Static_010	437	54.2506	-25.0721
STATIC	HUVEC_F-Actin_Static_010	438	-48.0511	-2.50519
STATIC	HUVEC_F-Actin_Static_010	439	85.2142	-0.282348
STATIC	HUVEC_F-Actin_Static_010	440	-88.7518	78.7663
STATIC	HUVEC_F-Actin_Static_010	441	-48.4341	-2.43783
STATIC	HUVEC_F-Actin_Static_010	442	-48.9722	4.02057
STATIC	HUVEC_F-Actin_Static_010	443	60.6313	-3.70125
STATIC	HUVEC_F-Actin_Static_010	444	81.3865	-23.8315
STATIC	HUVEC_F-Actin_Static_010	445	-85.6583	7.04575
STATIC	HUVEC_F-Actin_Static_010	446	-80.517	12.2659
STATIC	HUVEC_F-Actin_Static_010	447	84.6242	-6.81753
STATIC	HUVEC_F-Actin_Static_015	1	-31.71	-4.17483
STATIC	HUVEC_F-Actin_Static_015	2	-56.8322	-5.93249
STATIC	HUVEC_F-Actin_Static_015	3	-42.2358	6.96064
STATIC	HUVEC_F-Actin_Static_015	4	48.7568	-11.6288
STATIC	HUVEC_F-Actin_Static_015	5	46.2618	-17.7024
STATIC	HUVEC_F-Actin_Static_015	6	16.7028	2.9926
STATIC	HUVEC_F-Actin_Static_015	7	58.0088	10.4074
STATIC	HUVEC_F-Actin_Static_015	8	-49.935	5.24544
STATIC	HUVEC_F-Actin_Static_015	9	5.781	2.61815
STATIC	HUVEC_F-Actin_Static_015	10	-29.7189	1.53119
STATIC	HUVEC_F-Actin_Static_015	11	-4.99622	-5.00238
STATIC	HUVEC_F-Actin_Static_015	12	3.56885	10.0323
STATIC	HUVEC_F-Actin_Static_015	13	74.4984	-19.7006
STATIC	HUVEC_F-Actin_Static_015	14	-57.1358	-6.74831
STATIC	HUVEC_F-Actin_Static_015	15	-19.4344	16.2579
STATIC	HUVEC_F-Actin_Static_015	16	-53.9648	-74.8351
STATIC	HUVEC_F-Actin_Static_015	17	-79.4941	-13.2746
STATIC	HUVEC_F-Actin_Static_015	18	47.7911	-17.633
STATIC	HUVEC_F-Actin_Static_015	19	-50.0637	-2.97635
STATIC	HUVEC_F-Actin_Static_015	20	16.4904	-8.20863
STATIC	HUVEC_F-Actin_Static_015	21	-60.3351	-5.9216
STATIC	HUVEC_F-Actin_Static_015	22	29.4327	17.2021
STATIC	HUVEC_F-Actin_Static_015	23	-48.9093	-22.1737
STATIC	HUVEC_F-Actin_Static_015	24	42.4829	-10.7178
STATIC	HUVEC_F-Actin_Static_015	25	-62.6057	-9.27013
STATIC	HUVEC_F-Actin_Static_015	26	-78.3019	-11.9543
STATIC	HUVEC_F-Actin_Static_015	27	52.9868	21.4937
STATIC	HUVEC_F-Actin_Static_015	28	6.60227	-6.28622
STATIC	HUVEC_F-Actin_Static_015	29	-20.6145	-10.8635
STATIC	HUVEC_F-Actin_Static_015	30	-45.0978	17.5558
STATIC	HUVEC_F-Actin_Static_015	31	11.4684	0.865535
STATIC	HUVEC_F-Actin_Static_015	32	-71.249	-0.113078
STATIC	HUVEC_F-Actin_Static_015	33	18.8939	8.89498
STATIC	HUVEC_F-Actin_Static_015	34	4.11638	16.4548
STATIC	HUVEC_F-Actin_Static_015	35	69.76	21.1792
STATIC	HUVEC_F-Actin_Static_015	36	-78.8709	11.4989
STATIC	HUVEC_F-Actin_Static_015	37	19.4078	6.38701
STATIC	HUVEC_F-Actin_Static_015	38	-0.717806	24.6602
STATIC	HUVEC_F-Actin_Static_015	39	8.02186	8.71092
STATIC	HUVEC_F-Actin_Static_015	40	-70.932	2.68859
STATIC	HUVEC_F-Actin_Static_015	41	-3.81038	10.1587
STATIC	HUVEC_F-Actin_Static_015	42	-58.8612	18.2584
STATIC	HUVEC_F-Actin_Static_015	43	2.63095	0.14531
STATIC	HUVEC_F-Actin_Static_015	44	-69.2364	-3.33218
STATIC	HUVEC_F-Actin_Static_015	45	-71.8578	-2.79052
STATIC	HUVEC_F-Actin_Static_015	46	-64.4773	-12.7507
STATIC	HUVEC_F-Actin_Static_015	47	-59.9718	7.27268
STATIC	HUVEC_F-Actin_Static_015	48	-75.1217	-1.13746
STATIC	HUVEC_F-Actin_Static_015	49	-64.7398	-0.299433
STATIC	HUVEC_F-Actin_Static_015	50	11.8349	-1.68185
STATIC	HUVEC_F-Actin_Static_015	51	-2.04182	-3.84886
STATIC	HUVEC_F-Actin_Static_015	52	-1.54411	2.7793
STATIC	HUVEC_F-Actin_Static_015	53	-6.37892	6.344
STATIC	HUVEC_F-Actin_Static_015	54	-67.4106	15.7219
STATIC	HUVEC_F-Actin_Static_015	55	-1.911	7.82561
STATIC	HUVEC_F-Actin_Static_015	56	23.9203	6.45725
STATIC	HUVEC_F-Actin_Static_015	57	-80.4123	0.402199
STATIC	HUVEC_F-Actin_Static_015	58	-73.0262	4.14641
STATIC	HUVEC_F-Actin_Static_015	59	-65.5169	0.282199
STATIC	HUVEC_F-Actin_Static_015	60	-38.7643	-16.4627
STATIC	HUVEC_F-Actin_Static_015	61	-81.0681	-2.50016
STATIC	HUVEC_F-Actin_Static_015	62	-80.1964	4.82671
STATIC	HUVEC_F-Actin_Static_015	63	-12.2406	-36.7377
STATIC	HUVEC_F-Actin_Static_015	64	-63.9727	9.4746
STATIC	HUVEC_F-Actin_Static_015	65	-74.0448	-3.18519
STATIC	HUVEC_F-Actin_Static_015	66	-78.5917	-2.20068
STATIC	HUVEC_F-Actin_Static_015	67	-87.1208	11.6483
STATIC	HUVEC_F-Actin_Static_015	68	-82.8286	-6.1014
STATIC	HUVEC_F-Actin_Static_015	69	-62.3658	11.7489
STATIC	HUVEC_F-Actin_Static_015	70	-74.0255	-2.68754
STATIC	HUVEC_F-Actin_Static_015	71	-81.656	-11.776
STATIC	HUVEC_F-Actin_Static_015	72	0.768816	4.72638
STATIC	HUVEC_F-Actin_Static_015	73	6.73771	-12.7835
STATIC	HUVEC_F-Actin_Static_015	74	-73.5913	9.62892
STATIC	HUVEC_F-Actin_Static_015	75	-79.464	-8.5001
STATIC	HUVEC_F-Actin_Static_015	76	-75.4313	4.78056
STATIC	HUVEC_F-Actin_Static_015	77	-84.3367	-10.4993
STATIC	HUVEC_F-Actin_Static_015	78	-85.7053	-3.24062
STATIC	HUVEC_F-Actin_Static_015	79	-76.7188	9.04771
STATIC	HUVEC_F-Actin_Static_015	80	-83.6434	-4.29475
STATIC	HUVEC_F-Actin_Static_015	81	14.8121	10.0277
STATIC	HUVEC_F-Actin_Static_015	82	-13.9883	-6.97609
STATIC	HUVEC_F-Actin_Static_015	83	-66.3215	-6.23719
STATIC	HUVEC_F-Actin_Static_015	84	-80.3271	-4.06562
STATIC	HUVEC_F-Actin_Static_015	85	-33.943	9.75938
STATIC	HUVEC_F-Actin_Static_015	86	1.56745	0.27473
STATIC	HUVEC_F-Actin_Static_015	87	-87.4412	-8.33401
STATIC	HUVEC_F-Actin_Static_015	88	-82.9973	-10.4226
STATIC	HUVEC_F-Actin_Static_015	89	12.1692	3.35187
STATIC	HUVEC_F-Actin_Static_015	90	-81.685	-5.09091
STATIC	HUVEC_F-Actin_Static_015	91	-82.3503	-0.326113
STATIC	HUVEC_F-Actin_Static_015	92	-1.81105	2.01961
STATIC	HUVEC_F-Actin_Static_015	93	-83.8771	7.38746
STATIC	HUVEC_F-Actin_Static_015	94	-37.4369	8.50573
STATIC	HUVEC_F-Actin_Static_015	95	-3.048	3.39452
STATIC	HUVEC_F-Actin_Static_015	96	-83.7679	-2.76448
STATIC	HUVEC_F-Actin_Static_015	97	64.9954	1.24922
STATIC	HUVEC_F-Actin_Static_015	98	-87.4139	-10.4265
STATIC	HUVEC_F-Actin_Static_015	99	-86.9271	-7.27679
STATIC	HUVEC_F-Actin_Static_015	100	28.0985	1.98206
STATIC	HUVEC_F-Actin_Static_015	101	-26.7268	13.0914
STATIC	HUVEC_F-Actin_Static_015	102	-85.3775	-71.2311
STATIC	HUVEC_F-Actin_Static_015	103	80.0048	9.69789
STATIC	HUVEC_F-Actin_Static_015	104	-86.331	-0.396005
STATIC	HUVEC_F-Actin_Static_015	105	-85.5003	-6.95655
STATIC	HUVEC_F-Actin_Static_015	106	-85.0482	-11.8035
STATIC	HUVEC_F-Actin_Static_015	107	-89.7252	-12.223
STATIC	HUVEC_F-Actin_Static_015	108	-85.1919	-13.5715
STATIC	HUVEC_F-Actin_Static_015	109	-85.554	4.16153
STATIC	HUVEC_F-Actin_Static_015	110	-19.0743	-15.3314
STATIC	HUVEC_F-Actin_Static_015	111	-79.9824	-14.4142
STATIC	HUVEC_F-Actin_Static_015	112	-89.8777	-2.2178
STATIC	HUVEC_F-Actin_Static_015	113	88.9722	-2.05572
STATIC	HUVEC_F-Actin_Static_015	114	-88.5837	3.53417
STATIC	HUVEC_F-Actin_Static_015	115	-28.0432	12.3122
STATIC	HUVEC_F-Actin_Static_015	116	-84.1275	-5.27165
STATIC	HUVEC_F-Actin_Static_015	117	25.1736	13.099
STATIC	HUVEC_F-Actin_Static_015	118	6.66158	3.25527
STATIC	HUVEC_F-Actin_Static_015	119	-64.06	-10.8026
STATIC	HUVEC_F-Actin_Static_015	120	86.8284	0.193244
STATIC	HUVEC_F-Actin_Static_015	121	85.0906	3.9668
STATIC	HUVEC_F-Actin_Static_015	122	-39.1433	6.24852
STATIC	HUVEC_F-Actin_Static_015	123	-81.5953	1.0685
STATIC	HUVEC_F-Actin_Static_015	124	85.0368	-1.68519
STATIC	HUVEC_F-Actin_Static_015	125	81.8209	-4.40046
STATIC	HUVEC_F-Actin_Static_015	126	21.9778	65.1865
STATIC	HUVEC_F-Actin_Static_015	127	-53.3424	-8.28377
STATIC	HUVEC_F-Actin_Static_015	128	22.0532	-7.51588
STATIC	HUVEC_F-Actin_Static_015	129	26.7563	-21.1596
STATIC	HUVEC_F-Actin_Static_015	130	5.89283	0.34255
STATIC	HUVEC_F-Actin_Static_015	131	83.7201	-3.96046
STATIC	HUVEC_F-Actin_Static_015	132	30.2838	2.00527
STATIC	HUVEC_F-Actin_Static_015	133	83.2283	-1.14103
STATIC	HUVEC_F-Actin_Static_015	134	85.9153	13.3585
STATIC	HUVEC_F-Actin_Static_015	135	86.1714	3.4472
STATIC	HUVEC_F-Actin_Static_015	136	28.3716	26.4691
STATIC	HUVEC_F-Actin_Static_015	137	9.97538	7.96166
STATIC	HUVEC_F-Actin_Static_015	138	-58.6823	-13.6141
STATIC	HUVEC_F-Actin_Static_015	139	-13.3075	26.8318
STATIC	HUVEC_F-Actin_Static_015	140	13.5028	14.3957
STATIC	HUVEC_F-Actin_Static_015	141	-70.024	1.79612
STATIC	HUVEC_F-Actin_Static_015	142	79.5137	-3.78891
STATIC	HUVEC_F-Actin_Static_015	143	10.2105	57.2293
STATIC	HUVEC_F-Actin_Static_015	144	-87.3336	2.80525
STATIC	HUVEC_F-Actin_Static_015	145	84.7846	5.71065
STATIC	HUVEC_F-Actin_Static_015	146	89.6426	0.956047
STATIC	HUVEC_F-Actin_Static_015	147	27.4857	-0.128964
STATIC	HUVEC_F-Actin_Static_015	148	-63.3341	-24.6647
STATIC	HUVEC_F-Actin_Static_015	149	81.775	0.426443
STATIC	HUVEC_F-Actin_Static_015	150	-89.7375	1.17997
STATIC	HUVEC_F-Actin_Static_015	151	87.52	-2.47999
STATIC	HUVEC_F-Actin_Static_015	152	-9.65536	9.59285
STATIC	HUVEC_F-Actin_Static_015	153	89.36	-4.49658
STATIC	HUVEC_F-Actin_Static_015	154	10.119	-1.30615
STATIC	HUVEC_F-Actin_Static_015	155	-45.3688	6.16355
STATIC	HUVEC_F-Actin_Static_015	156	-85.9163	-1.83217
STATIC	HUVEC_F-Actin_Static_015	157	78.8958	-3.52078
STATIC	HUVEC_F-Actin_Static_015	158	87.5669	-4.59003
STATIC	HUVEC_F-Actin_Static_015	159	-24.4428	5.68878
STATIC	HUVEC_F-Actin_Static_015	160	-62.7388	-6.02743
STATIC	HUVEC_F-Actin_Static_015	161	24.6608	-5.32918
STATIC	HUVEC_F-Actin_Static_015	162	17.8135	33.199
STATIC	HUVEC_F-Actin_Static_015	163	73.0559	55.1898
STATIC	HUVEC_F-Actin_Static_015	164	17.4828	-2.61366
STATIC	HUVEC_F-Actin_Static_015	165	69.1839	4.91701
STATIC	HUVEC_F-Actin_Static_015	166	-31.4837	5.47755
STATIC	HUVEC_F-Actin_Static_015	167	-28.0304	3.45143
STATIC	HUVEC_F-Actin_Static_015	168	31.7633	5.85873
STATIC	HUVEC_F-Actin_Static_015	169	0.314473	1.35631
STATIC	HUVEC_F-Actin_Static_015	170	28.4225	15.814
STATIC	HUVEC_F-Actin_Static_015	171	76.943	-12.6579
STATIC	HUVEC_F-Actin_Static_015	172	44.3684	4.28781
STATIC	HUVEC_F-Actin_Static_015	173	25.2483	13.7486
STATIC	HUVEC_F-Actin_Static_015	174	-11.6219	4.9179
STATIC	HUVEC_F-Actin_Static_015	175	43.3526	14.6366
STATIC	HUVEC_F-Actin_Static_015	176	72.4269	4.95189
STATIC	HUVEC_F-Actin_Static_015	177	11.4981	-0.511313
STATIC	HUVEC_F-Actin_Static_015	178	54.6911	-6.53299
STATIC	HUVEC_F-Actin_Static_015	179	-42.0188	-6.82192
STATIC	HUVEC_F-Actin_Static_015	180	54.9503	18.2565
STATIC	HUVEC_F-Actin_Static_015	181	78.7242	-8.04644
STATIC	HUVEC_F-Actin_Static_015	182	64.6795	3.65293
STATIC	HUVEC_F-Actin_Static_015	183	34.3012	12.9845
STATIC	HUVEC_F-Actin_Static_015	184	65.9571	56.7539
STATIC	HUVEC_F-Actin_Static_015	185	27.3869	13.4982
STATIC	HUVEC_F-Actin_Static_015	186	83.3032	-3.2659
STATIC	HUVEC_F-Actin_Static_015	187	31.1824	0.195319
STATIC	HUVEC_F-Actin_Static_015	188	-8.66896	1.79473
STATIC	HUVEC_F-Actin_Static_015	189	54.1046	23.3844
STATIC	HUVEC_F-Actin_Static_015	190	-43.3663	-31.4513
STATIC	HUVEC_F-Actin_Static_015	191	-89.0121	-11.4469
STATIC	HUVEC_F-Actin_Static_015	192	52.7154	7.96574
STATIC	HUVEC_F-Actin_Static_015	193	62.7083	-25.1807
STATIC	HUVEC_F-Actin_Static_015	194	48.4083	11.3067
STATIC	HUVEC_F-Actin_Static_015	195	14.9444	2.85148
STATIC	HUVEC_F-Actin_Static_015	196	-82.9419	-50.1
STATIC	HUVEC_F-Actin_Static_015	197	59.3729	8.97938
STATIC	HUVEC_F-Actin_Static_015	198	-61.7063	-16.9472
STATIC	HUVEC_F-Actin_Static_015	199	86.3763	-1.50125
STATIC	HUVEC_F-Actin_Static_015	200	28.4101	3.48848
STATIC	HUVEC_F-Actin_Static_015	201	-5.87338	32.2291
STATIC	HUVEC_F-Actin_Static_015	202	44.3209	15.9568
STATIC	HUVEC_F-Actin_Static_015	203	16.4703	-6.64156
STATIC	HUVEC_F-Actin_Static_015	204	89.3756	-5.14561
STATIC	HUVEC_F-Actin_Static_015	205	57.6727	54.8765
STATIC	HUVEC_F-Actin_Static_015	206	43.1784	6.98494
STATIC	HUVEC_F-Actin_Static_015	207	49.4174	9.01762
STATIC	HUVEC_F-Actin_Static_015	208	3.15125	7.49625
STATIC	HUVEC_F-Actin_Static_015	209	-0.161936	-8.25423
STATIC	HUVEC_F-Actin_Static_015	210	32.0301	4.08118
STATIC	HUVEC_F-Actin_Static_015	211	84.8877	-2.74527
STATIC	HUVEC_F-Actin_Static_015	212	-81.7398	4.77751
STATIC	HUVEC_F-Actin_Static_015	213	64.5411	-4.9793
STATIC	HUVEC_F-Actin_Static_015	214	60.5973	-2.24228
STATIC	HUVEC_F-Actin_Static_015	215	49.5466	11.102
STATIC	HUVEC_F-Actin_Static_015	216	15.049	7.40154
STATIC	HUVEC_F-Actin_Static_015	217	-55.2095	-5.10464
STATIC	HUVEC_F-Actin_Static_015	218	-85.149	5.36516
STATIC	HUVEC_F-Actin_Static_015	219	8.23349	8.98236
STATIC	HUVEC_F-Actin_Static_015	220	-67.7016	-0.269531
STATIC	HUVEC_F-Actin_Static_015	221	2.15365	10.8581
STATIC	HUVEC_F-Actin_Static_015	222	12.0848	16.9895
STATIC	HUVEC_F-Actin_Static_015	223	3.5812	3.64337
STATIC	HUVEC_F-Actin_Static_015	224	15.5733	13.7213
STATIC	HUVEC_F-Actin_Static_015	225	-81.4395	-4.67091
STATIC	HUVEC_F-Actin_Static_015	226	61.8051	15.7202
STATIC	HUVEC_F-Actin_Static_015	227	5.00427	8.88643
STATIC	HUVEC_F-Actin_Static_015	228	-66.356	-7.63974
STATIC	HUVEC_F-Actin_Static_015	229	42.5535	-4.02964
STATIC	HUVEC_F-Actin_Static_015	230	74.1646	-31.4667
STATIC	HUVEC_F-Actin_Static_015	231	23.6973	17.2367
STATIC	HUVEC_F-Actin_Static_015	232	64.2275	14.3972
STATIC	HUVEC_F-Actin_Static_015	233	17.6594	1.93022
STATIC	HUVEC_F-Actin_Static_015	234	1.46992	15.8257
STATIC	HUVEC_F-Actin_Static_015	235	-0.864879	-1.67857
STATIC	HUVEC_F-Actin_Static_015	236	60.1908	18.8815
STATIC	HUVEC_F-Actin_Static_015	237	57.6321	58.0689
STATIC	HUVEC_F-Actin_Static_015	238	-22.6048	-10.0021
STATIC	HUVEC_F-Actin_Static_015	239	46.2147	8.86264
STATIC	HUVEC_F-Actin_Static_015	240	5.43455	11.4242
STATIC	HUVEC_F-Actin_Static_015	241	10.8289	3.46225
STATIC	HUVEC_F-Actin_Static_015	242	-82.3723	-7.06991
STATIC	HUVEC_F-Actin_Static_015	243	63.4242	22.3937
STATIC	HUVEC_F-Actin_Static_015	244	41.6807	5.5815
STATIC	HUVEC_F-Actin_Static_015	245	-70.2329	-5.2484
STATIC	HUVEC_F-Actin_Static_015	246	50.3875	10.7871
STATIC	HUVEC_F-Actin_Static_015	247	22.1473	8.94697
STATIC	HUVEC_F-Actin_Static_015	248	48.6831	3.64058
STATIC	HUVEC_F-Actin_Static_015	249	51.7842	23.6678
STATIC	HUVEC_F-Actin_Static_015	250	60.792	12.7018
STATIC	HUVEC_F-Actin_Static_015	251	23.6488	21.4385
STATIC	HUVEC_F-Actin_Static_015	252	-12.3614	18.121
STATIC	HUVEC_F-Actin_Static_015	253	27.7301	-9.85717
STATIC	HUVEC_F-Actin_Static_015	254	44.6232	48.9855
STATIC	HUVEC_F-Actin_Static_015	255	64.6854	79.4742
STATIC	HUVEC_F-Actin_Static_015	256	62.7734	21.3159
STATIC	HUVEC_F-Actin_Static_015	257	-66.8595	-5.33981
STATIC	HUVEC_F-Actin_Static_015	258	61.1749	16.1349
STATIC	HUVEC_F-Actin_Static_015	259	58.6854	9.77001
STATIC	HUVEC_F-Actin_Static_015	260	67.537	10.4005
STATIC	HUVEC_F-Actin_Static_015	261	33.711	-0.861354
STATIC	HUVEC_F-Actin_Static_015	262	19.0032	7.54618
STATIC	HUVEC_F-Actin_Static_015	263	-56.9587	-46.1931
STATIC	HUVEC_F-Actin_Static_015	264	54.2876	5.46702
STATIC	HUVEC_F-Actin_Static_015	265	-62.1574	-4.88218
STATIC	HUVEC_F-Actin_Static_015	266	81.7249	8.17041
STATIC	HUVEC_F-Actin_Static_015	267	-27.2611	-38.6234
STATIC	HUVEC_F-Actin_Static_015	268	44.6663	8.72377
STATIC	HUVEC_F-Actin_Static_015	269	62.8893	12.9673
STATIC	HUVEC_F-Actin_Static_015	270	35.8047	-6.2478
STATIC	HUVEC_F-Actin_Static_015	271	45.2305	15.8212
STATIC	HUVEC_F-Actin_Static_015	272	5.58377	4.31363
STATIC	HUVEC_F-Actin_Static_015	273	-39.2963	15.2187
STATIC	HUVEC_F-Actin_Static_015	274	46.6428	15.3396
STATIC	HUVEC_F-Actin_Static_015	275	33.2853	-0.307813
STATIC	HUVEC_F-Actin_Static_015	276	23.4072	4.90402
STATIC	HUVEC_F-Actin_Static_015	277	19.5638	25.7186
STATIC	HUVEC_F-Actin_Static_015	278	-43.4929	8.3004
STATIC	HUVEC_F-Actin_Static_015	279	21.3569	2.89572
STATIC	HUVEC_F-Actin_Static_015	280	-88.3948	3.70222
STATIC	HUVEC_F-Actin_Static_015	281	-52.2274	12.4659
STATIC	HUVEC_F-Actin_Static_015	282	66.3933	21.722
STATIC	HUVEC_F-Actin_Static_015	283	-89.9334	-11.2738
STATIC	HUVEC_F-Actin_Static_015	284	21.8901	-14.0893
STATIC	HUVEC_F-Actin_Static_015	285	65.6701	4.8021
STATIC	HUVEC_F-Actin_Static_015	286	34.0176	-4.78147
STATIC	HUVEC_F-Actin_Static_015	287	39.4824	7.93121
STATIC	HUVEC_F-Actin_Static_015	288	-10.2173	5.0836
STATIC	HUVEC_F-Actin_Static_015	289	65.0721	-6.15069
STATIC	HUVEC_F-Actin_Static_015	290	42.9854	7.08653
STATIC	HUVEC_F-Actin_Static_015	291	-36.3525	9.76502
STATIC	HUVEC_F-Actin_Static_015	292	-1.91484	4.50979
STATIC	HUVEC_F-Actin_Static_015	293	-71.6852	23.1861
STATIC	HUVEC_F-Actin_Static_015	294	82.8509	-6.79769
STATIC	HUVEC_F-Actin_Static_015	295	-48.6333	-30.7926
STATIC	HUVEC_F-Actin_Static_015	296	42.5461	2.31682
STATIC	HUVEC_F-Actin_Static_015	297	24.1052	-9.41767
STATIC	HUVEC_F-Actin_Static_015	298	-48.0182	0.500689
STATIC	HUVEC_F-Actin_Static_015	299	72.8408	5.58872
STATIC	HUVEC_F-Actin_Static_015	300	-27.5368	-23.4858
STATIC	HUVEC_F-Actin_Static_015	301	83.6816	-4.55999
STATIC	HUVEC_F-Actin_Static_015	302	82.6307	-0.0495309
STATIC	HUVEC_F-Actin_Static_015	303	-65.5038	6.83209
STATIC	HUVEC_F-Actin_Static_015	304	75.531	10.9551
STATIC	HUVEC_F-Actin_Static_015	305	46.9327	-4.74791
STATIC	HUVEC_F-Actin_Static_015	306	-52.2771	8.31228
STATIC	HUVEC_F-Actin_Static_015	307	-36.9094	18.4973
STATIC	HUVEC_F-Actin_Static_015	308	-4.33116	3.62377
STATIC	HUVEC_F-Actin_Static_015	309	76.3078	9.66956
STATIC	HUVEC_F-Actin_Static_015	310	48.0459	-20.2565
STATIC	HUVEC_F-Actin_Static_015	311	-67.3012	-4.16426
STATIC	HUVEC_F-Actin_Static_015	312	-57.1766	-5.57448
STATIC	HUVEC_F-Actin_Static_015	313	84.6875	4.45369
STATIC	HUVEC_F-Actin_Static_015	314	-42.8556	3.75884
STATIC	HUVEC_F-Actin_Static_015	315	81.6324	34.5067
STATIC	HUVEC_F-Actin_Static_015	316	83.984	9.78191
STATIC	HUVEC_F-Actin_Static_015	317	47.6892	1.73743
STATIC	HUVEC_F-Actin_Static_015	318	62.5191	24.2878
STATIC	HUVEC_F-Actin_Static_015	319	-48.0509	-4.57254
STATIC	HUVEC_F-Actin_Static_015	320	25.2477	4.21018
STATIC	HUVEC_F-Actin_Static_015	321	63.944	28.2638
STATIC	HUVEC_F-Actin_Static_015	322	30.9722	9.54234
STATIC	HUVEC_F-Actin_Static_015	323	-56.279	-19.6583
STATIC	HUVEC_F-Actin_Static_015	324	-44.1399	5.28661
STATIC	HUVEC_F-Actin_Static_015	325	53.0732	23.5241
STATIC	HUVEC_F-Actin_Static_015	326	-55.1318	31.4708
STATIC	HUVEC_F-Actin_Static_015	327	58.8144	16.4551
STATIC	HUVEC_F-Actin_Static_015	328	61.6392	13.647
STATIC	HUVEC_F-Actin_Static_015	329	65.1746	0.422086
STATIC	HUVEC_F-Actin_Static_015	330	24.4784	0.27437
STATIC	HUVEC_F-Actin_Static_015	331	-52.3256	-9.33659
STATIC	HUVEC_F-Actin_Static_015	332	70.6525	17.1994
STATIC	HUVEC_F-Actin_Static_015	333	55.4917	19.0991
STATIC	HUVEC_F-Actin_Static_015	334	59.3846	17.1466
STATIC	HUVEC_F-Actin_Static_015	335	88.8822	-81.7415
STATIC	HUVEC_F-Actin_Static_015	336	0.284009	1.60197
STATIC	HUVEC_F-Actin_Static_015	337	48.7477	5.02059
STATIC	HUVEC_F-Actin_Static_015	338	45.4867	24.7896
STATIC	HUVEC_F-Actin_Static_015	339	-1.09962	4.94283
STATIC	HUVEC_F-Actin_Static_015	340	41.7924	4.16626
STATIC	HUVEC_F-Actin_Static_015	341	27.205	-1.92184
STATIC	HUVEC_F-Actin_Static_015	342	36.7197	-6.70502
STATIC	HUVEC_F-Actin_Static_015	343	45.0668	13.6134
STATIC	HUVEC_F-Actin_Static_015	344	40.7281	-0.181655
STATIC	HUVEC_F-Actin_Static_015	345	-13.294	-5.54264
STATIC	HUVEC_F-Actin_Static_015	346	-0.180606	0.822169
STATIC	HUVEC_F-Actin_Static_015	347	44.7323	9.99679
STATIC	HUVEC_F-Actin_Static_015	348	42.8149	-1.92444
STATIC	HUVEC_F-Actin_Static_015	349	46.4218	6.23328
STATIC	HUVEC_F-Actin_Static_015	350	13.2005	-8.06134
STATIC	HUVEC_F-Actin_Static_015	351	-14.6271	0.97693
STATIC	HUVEC_F-Actin_Static_015	352	28.9464	2.71128
STATIC	HUVEC_F-Actin_Static_015	353	-12.3646	-53.302
STATIC	HUVEC_F-Actin_Static_015	354	-46.2107	5.19038
STATIC	HUVEC_F-Actin_Static_015	355	61.0974	-7.86848
STATIC	HUVEC_F-Actin_Static_015	356	67.6294	4.55497
STATIC	HUVEC_F-Actin_Static_015	357	5.43097	-2.64886
STATIC	HUVEC_F-Actin_Static_015	358	40.8886	-2.39331
STATIC	HUVEC_F-Actin_Static_015	359	56.2619	42.3496
STATIC	HUVEC_F-Actin_Static_015	360	8.79527	6.50984
STATIC	HUVEC_F-Actin_Static_015	361	66.6369	6.04914
STATIC	HUVEC_F-Actin_Static_015	362	49.5053	-14.8285
STATIC	HUVEC_F-Actin_Static_015	363	9.11179	-13.316
STATIC	HUVEC_F-Actin_Static_015	364	22.665	1.91626
STATIC	HUVEC_F-Actin_Static_015	365	54.7276	12.3601
STATIC	HUVEC_F-Actin_Static_015	366	-45.5034	-36.803
STATIC	HUVEC_F-Actin_Static_015	367	11.2574	1.83299
STATIC	HUVEC_F-Actin_Static_015	368	33.0634	-0.553448
STATIC	HUVEC_F-Actin_Static_015	369	49.9252	1.62405
STATIC	HUVEC_F-Actin_Static_015	370	0.301651	1.76743
STATIC	HUVEC_F-Actin_Static_015	371	41.1362	1.63597
STATIC	HUVEC_F-Actin_Static_015	372	-26.1733	-9.69932
STATIC	HUVEC_F-Actin_Static_015	373	32.8862	2.1155
STATIC	HUVEC_F-Actin_Static_015	374	-2.00811	-2.20814
STATIC	HUVEC_F-Actin_Static_015	375	-78.3301	-16.1043
STATIC	HUVEC_F-Actin_Static_015	376	32.0847	3.89655
STATIC	HUVEC_F-Actin_Static_015	377	13.2594	3.41705
STATIC	HUVEC_F-Actin_Static_015	378	38.6238	3.00124
STATIC	HUVEC_F-Actin_Static_015	379	38.7571	-0.713774
STATIC	HUVEC_F-Actin_Static_015	380	17.6389	1.13714
STATIC	HUVEC_F-Actin_Static_015	381	32.8796	-3.90018
STATIC	HUVEC_F-Actin_Static_015	382	42.8788	-2.62682
STATIC	HUVEC_F-Actin_Static_015	383	37.759	33.4113
STATIC	HUVEC_F-Actin_Static_015	384	14.506	3.83956
STATIC	HUVEC_F-Actin_Static_015	385	44.5569	8.96179
STATIC	HUVEC_F-Actin_Static_015	386	74.5191	6.35745
STATIC	HUVEC_F-Actin_Static_015	387	54.3973	7.81752
STATIC	HUVEC_F-Actin_Static_015	388	0.392672	2.88283
STATIC	HUVEC_F-Actin_Static_015	389	39.5404	1.8854
STATIC	HUVEC_F-Actin_Static_015	390	8.06495	3.80815
STATIC	HUVEC_F-Actin_Static_015	391	77.1987	0.404222
STATIC	HUVEC_F-Actin_Static_015	392	31.8367	13.3458
STATIC	HUVEC_F-Actin_Static_015	393	9.99864	1.0362
STATIC	HUVEC_F-Actin_Static_015	394	-33.758	-21.0377
STATIC	HUVEC_F-Actin_Static_015	395	-3.96771	0.585008
STATIC	HUVEC_F-Actin_Static_015	396	62.3281	12.9855
STATIC	HUVEC_F-Actin_Static_015	397	-9.66893	3.72823
STATIC	HUVEC_F-Actin_Static_015	398	28.0545	-14.8265
STATIC	HUVEC_F-Actin_Static_015	399	-17.3363	2.88087
STATIC	HUVEC_F-Actin_Static_015	400	-21.0348	2.95462
STATIC	HUVEC_F-Actin_Static_015	401	20.0469	0.458661
STATIC	HUVEC_F-Actin_Static_015	402	4.71351	3.73981
STATIC	HUVEC_F-Actin_Static_015	403	-13.576	-2.86909
STATIC	HUVEC_F-Actin_Static_015	404	25.1834	0.983837
STATIC	HUVEC_F-Actin_Static_015	405	50.7693	20.5108
STATIC	HUVEC_F-Actin_Static_015	406	22.4092	-0.0901044
STATIC	HUVEC_F-Actin_Static_015	407	-30.8874	-13.9251
STATIC	HUVEC_F-Actin_Static_015	408	-21.33	-9.0922
STATIC	HUVEC_F-Actin_Static_015	409	-3.73123	-3.68631
STATIC	HUVEC_F-Actin_Static_015	410	-28.4477	-10.6665
STATIC	HUVEC_F-Actin_Static_015	411	34.5988	2.67087
STATIC	HUVEC_F-Actin_Static_015	412	16.1906	4.33141
STATIC	HUVEC_F-Actin_Static_015	413	41.7723	-0.0180357
STATIC	HUVEC_F-Actin_Static_015	414	3.19128	3.44949
STATIC	HUVEC_F-Actin_Static_015	415	-20.9547	-25.0586
STATIC	HUVEC_F-Actin_Static_015	416	78.0107	50.9572
STATIC	HUVEC_F-Actin_Static_015	417	18.2114	6.86161
STATIC	HUVEC_F-Actin_Static_015	418	12.3074	-5.3983
STATIC	HUVEC_F-Actin_Static_015	419	6.19114	5.7555
STATIC	HUVEC_F-Actin_Static_015	420	3.59946	5.61649
STATIC	HUVEC_F-Actin_Static_015	421	38.8219	-1.60461
STATIC	HUVEC_F-Actin_Static_015	422	-35.5666	-21.9756
STATIC	HUVEC_F-Actin_Static_015	423	-5.12765	5.53921
STATIC	HUVEC_F-Actin_Static_015	424	-19.7663	-8.38482
STATIC	HUVEC_F-Actin_Static_015	425	55.1857	11.9125
STATIC	HUVEC_F-Actin_Static_015	426	16.9987	-0.632468
STATIC	HUVEC_F-Actin_Static_015	427	10.6074	-0.559448
STATIC	HUVEC_F-Actin_Static_015	428	15.5287	-2.39249
STATIC	HUVEC_F-Actin_Static_015	429	8.39188	7.85257
STATIC	HUVEC_F-Actin_Static_015	430	41.3972	-7.67098
STATIC	HUVEC_F-Actin_Static_015	431	25.7205	2.69751
STATIC	HUVEC_F-Actin_Static_015	432	14.6697	5.34557
STATIC	HUVEC_F-Actin_Static_015	433	31.565	0.972689
STATIC	HUVEC_F-Actin_Static_015	434	-0.629949	-3.96219
STATIC	HUVEC_F-Actin_Static_015	435	40.15	5.4615
STATIC	HUVEC_F-Actin_Static_015	436	32.413	7.15792
STATIC	HUVEC_F-Actin_Static_015	437	59.5756	-30.331
STATIC	HUVEC_F-Actin_Static_015	438	25.2896	-23.1426
STATIC	HUVEC_F-Actin_Static_015	439	41.3786	3.44215
STATIC	HUVEC_F-Actin_Static_015	440	26.1723	-1.64065
STATIC	HUVEC_F-Actin_Static_015	441	22.7336	38.212
STATIC	HUVEC_F-Actin_Static_015	442	82.2589	-8.33803
STATIC	HUVEC_F-Actin_Static_015	443	13.7303	-4.84333
STATIC	HUVEC_F-Actin_Static_015	444	-65.7902	-1.7524
STATIC	HUVEC_F-Actin_Static_015	445	24.7763	9.04719
STATIC	HUVEC_F-Actin_Static_015	446	-9.91515	-11.9753
STATIC	HUVEC_F-Actin_Static_015	447	74.5185	-10.8558
STATIC	HUVEC_F-Actin_Static_015	448	32.6091	-20.4411
STATIC	HUVEC_F-Actin_Static_015	449	43.0883	25.1465
STATIC	HUVEC_F-Actin_Static_015	450	-81.7175	-8.92183
STATIC	HUVEC_F-Actin_Static_015	451	-32.9854	14.4232
STATIC	HUVEC_F-Actin_Static_015	452	-66.5538	2.88587
STATIC	HUVEC_F-Actin_Static_020	1	22.2104	-0.628056
STATIC	HUVEC_F-Actin_Static_020	2	17.209	-3.06981
STATIC	HUVEC_F-Actin_Static_020	3	14.8017	-18.1788
STATIC	HUVEC_F-Actin_Static_020	4	-10.5209	-5.56617
STATIC	HUVEC_F-Actin_Static_020	5	-4.09857	-10.7716
STATIC	HUVEC_F-Actin_Static_020	6	16.6438	16.406
STATIC	HUVEC_F-Actin_Static_020	7	24.4616	3.91899
STATIC	HUVEC_F-Actin_Static_020	8	23.4431	22.0799
STATIC	HUVEC_F-Actin_Static_020	9	38.1605	2.12519
STATIC	HUVEC_F-Actin_Static_020	10	37.2442	38.7887
STATIC	HUVEC_F-Actin_Static_020	11	-14.1418	-12.1062
STATIC	HUVEC_F-Actin_Static_020	12	-3.45711	-8.98646
STATIC	HUVEC_F-Actin_Static_020	13	-4.21639	0.928443
STATIC	HUVEC_F-Actin_Static_020	14	30.7235	5.13151
STATIC	HUVEC_F-Actin_Static_020	15	25.5769	7.92767
STATIC	HUVEC_F-Actin_Static_020	16	22.9203	32.5002
STATIC	HUVEC_F-Actin_Static_020	17	17.715	-3.49166
STATIC	HUVEC_F-Actin_Static_020	18	32.4974	54.5896
STATIC	HUVEC_F-Actin_Static_020	19	37.1579	2.23367
STATIC	HUVEC_F-Actin_Static_020	20	-21.9718	-14.2217
STATIC	HUVEC_F-Actin_Static_020	21	-12.3242	17.0721
STATIC	HUVEC_F-Actin_Static_020	22	16.4706	3.26214
STATIC	HUVEC_F-Actin_Static_020	23	20.4896	10.0352
STATIC	HUVEC_F-Actin_Static_020	24	32.1807	-4.34391
STATIC	HUVEC_F-Actin_Static_020	25	7.22128	62.0888
STATIC	HUVEC_F-Actin_Static_020	26	40.3698	72.778
STATIC	HUVEC_F-Actin_Static_020	27	-22.1408	-16.8405
STATIC	HUVEC_F-Actin_Static_020	28	-4.26719	-9.56104
STATIC	HUVEC_F-Actin_Static_020	29	23.0425	-1.14102
STATIC	HUVEC_F-Actin_Static_020	30	8.57447	-12.538
STATIC	HUVEC_F-Actin_Static_020	31	29.465	19.0395
STATIC	HUVEC_F-Actin_Static_020	32	-9.88287	-9.54346
STATIC	HUVEC_F-Actin_Static_020	33	28.2673	12.6678
STATIC	HUVEC_F-Actin_Static_020	34	-12.2423	18.3063
STATIC	HUVEC_F-Actin_Static_020	35	-19.4394	1.66457
STATIC	HUVEC_F-Actin_Static_020	36	9.68473	-9.70833
STATIC	HUVEC_F-Actin_Static_020	37	29.9698	10.9608
STATIC	HUVEC_F-Actin_Static_020	38	21.1589	-15.2072
STATIC	HUVEC_F-Actin_Static_020	39	9.57926	-10.7952
STATIC	HUVEC_F-Actin_Static_020	40	-59.25	-63.0575
STATIC	HUVEC_F-Actin_Static_020	41	47.4928	-13.0464
STATIC	HUVEC_F-Actin_Static_020	42	29.8764	1.13612
STATIC	HUVEC_F-Actin_Static_020	43	21.7028	2.97471
STATIC	HUVEC_F-Actin_Static_020	44	18.6386	-11.6334
STATIC	HUVEC_F-Actin_Static_020	45	21.7582	3.49656
STATIC	HUVEC_F-Actin_Static_020	46	43.5746	5.72829
STATIC	HUVEC_F-Actin_Static_020	47	-65.4686	0.247931
STATIC	HUVEC_F-Actin_Static_020	48	47.9155	5.07209
STATIC	HUVEC_F-Actin_Static_020	49	-18.8469	1.08066
STATIC	HUVEC_F-Actin_Static_020	50	30.4098	4.70637
STATIC	HUVEC_F-Actin_Static_020	51	17.4624	-2.82657
STATIC	HUVEC_F-Actin_Static_020	52	-73.1932	-30.5214
STATIC	HUVEC_F-Actin_Static_020	53	29.6212	-1.41329
STATIC	HUVEC_F-Actin_Static_020	54	5.3329	0.792567
STATIC	HUVEC_F-Actin_Static_020	55	6.12256	-19.0609
STATIC	HUVEC_F-Actin_Static_020	56	41.8938	-3.00437
STATIC	HUVEC_F-Actin_Static_020	57	-1.72118	-50.4897
STATIC	HUVEC_F-Actin_Static_020	58	0.387048	3.75259
STATIC	HUVEC_F-Actin_Static_020	59	25.1511	-6.13098
STATIC	HUVEC_F-Actin_Static_020	60	27.3604	-0.329857
STATIC	HUVEC_F-Actin_Static_020	61	13.7646	1.3971
STATIC	HUVEC_F-Actin_Static_020	62	-5.52278	-28.4819
STATIC	HUVEC_F-Actin_Static_020	63	25.6555	-7.48014
STATIC	HUVEC_F-Actin_Static_020	64	7.52591	-12.0948
STATIC	HUVEC_F-Actin_Static_020	65	31.0505	11.7322
STATIC	HUVEC_F-Actin_Static_020	66	-48.8987	-11.45
STATIC	HUVEC_F-Actin_Static_020	67	-42.8927	4.17477
STATIC	HUVEC_F-Actin_Static_020	68	18.1353	-1.49582
STATIC	HUVEC_F-Actin_Static_020	69	-0.147091	-23.5572
STATIC	HUVEC_F-Actin_Static_020	70	7.71502	-12.6395
STATIC	HUVEC_F-Actin_Static_020	71	14.5868	-0.604968
STATIC	HUVEC_F-Actin_Static_020	72	16.6902	-4.40993
STATIC	HUVEC_F-Actin_Static_020	73	0.238804	71.497
STATIC	HUVEC_F-Actin_Static_020	74	29.062	2.17287
STATIC	HUVEC_F-Actin_Static_020	75	16.3562	-7.41739
STATIC	HUVEC_F-Actin_Static_020	76	45.9375	14.9527
STATIC	HUVEC_F-Actin_Static_020	77	48.8845	0.641943
STATIC	HUVEC_F-Actin_Static_020	78	-45.4851	12.9661
STATIC	HUVEC_F-Actin_Static_020	79	22.7933	2.14958
STATIC	HUVEC_F-Actin_Static_020	80	1.62543	4.72499
STATIC	HUVEC_F-Actin_Static_020	81	53.1676	-3.06507
STATIC	HUVEC_F-Actin_Static_020	82	22.3321	78.7616
STATIC	HUVEC_F-Actin_Static_020	83	38.0714	-3.94676
STATIC	HUVEC_F-Actin_Static_020	84	33.1491	12.5008
STATIC	HUVEC_F-Actin_Static_020	85	-58.2888	73.9652
STATIC	HUVEC_F-Actin_Static_020	86	14.7433	8.4127
STATIC	HUVEC_F-Actin_Static_020	87	54.3093	-6.24816
STATIC	HUVEC_F-Actin_Static_020	88	-29.943	1.32204
STATIC	HUVEC_F-Actin_Static_020	89	43.0751	-15.539
STATIC	HUVEC_F-Actin_Static_020	90	18.7352	-11.0391
STATIC	HUVEC_F-Actin_Static_020	91	-75.5808	7.21576
STATIC	HUVEC_F-Actin_Static_020	92	-3.68953	0.528598
STATIC	HUVEC_F-Actin_Static_020	93	81.6835	-32.2305
STATIC	HUVEC_F-Actin_Static_020	94	15.6782	-7.42543
STATIC	HUVEC_F-Actin_Static_020	95	48.349	8.7716
STATIC	HUVEC_F-Actin_Static_020	96	-27.704	11.5876
STATIC	HUVEC_F-Actin_Static_020	97	-81.3083	-18.7255
STATIC	HUVEC_F-Actin_Static_020	98	6.75287	-13.6949
STATIC	HUVEC_F-Actin_Static_020	99	60.9928	3.42584
STATIC	HUVEC_F-Actin_Static_020	100	22.2314	5.02431
STATIC	HUVEC_F-Actin_Static_020	101	9.72858	-8.56335
STATIC	HUVEC_F-Actin_Static_020	102	33.8994	4.9617
STATIC	HUVEC_F-Actin_Static_020	103	40.8218	7.55381
STATIC	HUVEC_F-Actin_Static_020	104	59.0936	-10.9466
STATIC	HUVEC_F-Actin_Static_020	105	-13.3418	33.0879
STATIC	HUVEC_F-Actin_Static_020	106	39.1544	-8.0137
STATIC	HUVEC_F-Actin_Static_020	107	30.908	2.81762
STATIC	HUVEC_F-Actin_Static_020	108	22.5882	-6.23355
STATIC	HUVEC_F-Actin_Static_020	109	-27.4105	5.54827
STATIC	HUVEC_F-Actin_Static_020	110	-38.0601	2.93903
STATIC	HUVEC_F-Actin_Static_020	111	38.7155	-14.262
STATIC	HUVEC_F-Actin_Static_020	112	45.8078	17.4176
STATIC	HUVEC_F-Actin_Static_020	113	11.0955	-8.78749
STATIC	HUVEC_F-Actin_Static_020	114	47.2247	27.5331
STATIC	HUVEC_F-Actin_Static_020	115	29.9645	-12.4365
STATIC	HUVEC_F-Actin_Static_020	116	37.7993	13.5028
STATIC	HUVEC_F-Actin_Static_020	117	18.2228	12.4707
STATIC	HUVEC_F-Actin_Static_020	118	37.5871	5.21351
STATIC	HUVEC_F-Actin_Static_020	119	-28.85	1.43806
STATIC	HUVEC_F-Actin_Static_020	120	42.6754	13.0422
STATIC	HUVEC_F-Actin_Static_020	121	69.0155	-9.799
STATIC	HUVEC_F-Actin_Static_020	122	-4.15712	-5.4295
STATIC	HUVEC_F-Actin_Static_020	123	30.0777	-8.23
STATIC	HUVEC_F-Actin_Static_020	124	-12.8723	-0.0350967
STATIC	HUVEC_F-Actin_Static_020	125	-20.4358	2.00904
STATIC	HUVEC_F-Actin_Static_020	126	-23.2836	4.63557
STATIC	HUVEC_F-Actin_Static_020	127	33.379	7.11238
STATIC	HUVEC_F-Actin_Static_020	128	39.6035	4.30758
STATIC	HUVEC_F-Actin_Static_020	129	-23.3487	4.94713
STATIC	HUVEC_F-Actin_Static_020	130	22.5491	11.3969
STATIC	HUVEC_F-Actin_Static_020	131	15.7699	25.9333
STATIC	HUVEC_F-Actin_Static_020	132	-32.1316	19.9357
STATIC	HUVEC_F-Actin_Static_020	133	3.20687	-15.3947
STATIC	HUVEC_F-Actin_Static_020	134	-5.0852	29.5575
STATIC	HUVEC_F-Actin_Static_020	135	17.6904	-14.6452
STATIC	HUVEC_F-Actin_Static_020	136	13.9555	-7.15408
STATIC	HUVEC_F-Actin_Static_020	137	30.1078	2.53431
STATIC	HUVEC_F-Actin_Static_020	138	-69.9203	30.3433
STATIC	HUVEC_F-Actin_Static_020	139	9.12883	-9.154
STATIC	HUVEC_F-Actin_Static_020	140	35.7743	8.0891
STATIC	HUVEC_F-Actin_Static_020	141	7.91621	-9.45395
STATIC	HUVEC_F-Actin_Static_020	142	35.6593	-22.2701
STATIC	HUVEC_F-Actin_Static_020	143	7.80398	-2.81387
STATIC	HUVEC_F-Actin_Static_020	144	-15.1761	19.8536
STATIC	HUVEC_F-Actin_Static_020	145	-0.175903	0.139566
STATIC	HUVEC_F-Actin_Static_020	146	11.8849	-16.999
STATIC	HUVEC_F-Actin_Static_020	147	-25.8097	6.53496
STATIC	HUVEC_F-Actin_Static_020	148	30.2587	-13.2246
STATIC	HUVEC_F-Actin_Static_020	149	57.8001	-3.97021
STATIC	HUVEC_F-Actin_Static_020	150	35.6323	-10.4157
STATIC	HUVEC_F-Actin_Static_020	151	-22.5242	2.05442
STATIC	HUVEC_F-Actin_Static_020	152	16.5308	0.840943
STATIC	HUVEC_F-Actin_Static_020	153	25.4449	14.879
STATIC	HUVEC_F-Actin_Static_020	154	23.5362	-7.8491
STATIC	HUVEC_F-Actin_Static_020	155	20.0061	-7.48754
STATIC	HUVEC_F-Actin_Static_020	156	77.9412	4.85351
STATIC	HUVEC_F-Actin_Static_020	157	21.6007	-2.40747
STATIC	HUVEC_F-Actin_Static_020	158	74.2313	24.3527
STATIC	HUVEC_F-Actin_Static_020	159	20.138	6.90578
STATIC	HUVEC_F-Actin_Static_020	160	-21.7107	14.1117
STATIC	HUVEC_F-Actin_Static_020	161	59.5618	-11.1426
STATIC	HUVEC_F-Actin_Static_020	162	4.33336	0.3643
STATIC	HUVEC_F-Actin_Static_020	163	-61.4597	13.2451
STATIC	HUVEC_F-Actin_Static_020	164	25.3894	-17.8072
STATIC	HUVEC_F-Actin_Static_020	165	-75.3339	4.29717
STATIC	HUVEC_F-Actin_Static_020	166	-26.4429	4.73506
STATIC	HUVEC_F-Actin_Static_020	167	-20.9138	-16.1912
STATIC	HUVEC_F-Actin_Static_020	168	-26.7898	52.9117
STATIC	HUVEC_F-Actin_Static_020	169	35.1771	-22.1155
STATIC	HUVEC_F-Actin_Static_020	170	44.2116	14.7923
STATIC	HUVEC_F-Actin_Static_020	171	-19.7279	15.7635
STATIC	HUVEC_F-Actin_Static_020	172	25.245	-4.65842
STATIC	HUVEC_F-Actin_Static_020	173	-79.8518	-8.17886
STATIC	HUVEC_F-Actin_Static_020	174	36.2282	6.14547
STATIC	HUVEC_F-Actin_Static_020	175	9.54762	-1.98139
STATIC	HUVEC_F-Actin_Static_020	176	41.8146	-5.65064
STATIC	HUVEC_F-Actin_Static_020	177	30.217	19.23
STATIC	HUVEC_F-Actin_Static_020	178	30.8768	-3.23296
STATIC	HUVEC_F-Actin_Static_020	179	8.41158	4.7752
STATIC	HUVEC_F-Actin_Static_020	180	-23.0414	18.4441
STATIC	HUVEC_F-Actin_Static_020	181	16.0573	-5.24241
STATIC	HUVEC_F-Actin_Static_020	182	51.3849	-11.4964
STATIC	HUVEC_F-Actin_Static_020	183	42.7802	-1.01936
STATIC	HUVEC_F-Actin_Static_020	184	15.6448	-7.13549
STATIC	HUVEC_F-Actin_Static_020	185	-8.24023	-10.1
STATIC	HUVEC_F-Actin_Static_020	186	80.2885	25.8385
STATIC	HUVEC_F-Actin_Static_020	187	27.1495	-2.25232
STATIC	HUVEC_F-Actin_Static_020	188	42.8175	-2.35226
STATIC	HUVEC_F-Actin_Static_020	189	5.51369	-0.515943
STATIC	HUVEC_F-Actin_Static_020	190	30.7205	2.92925
STATIC	HUVEC_F-Actin_Static_020	191	10.3715	8.70515
STATIC	HUVEC_F-Actin_Static_020	192	11.5908	1.81892
STATIC	HUVEC_F-Actin_Static_020	193	15.386	11.5922
STATIC	HUVEC_F-Actin_Static_020	194	82.3004	-5.36839
STATIC	HUVEC_F-Actin_Static_020	195	11.6797	5.18259
STATIC	HUVEC_F-Actin_Static_020	196	-11.9806	0.423205
STATIC	HUVEC_F-Actin_Static_020	197	16.2031	8.87722
STATIC	HUVEC_F-Actin_Static_020	198	61.4174	-11.6227
STATIC	HUVEC_F-Actin_Static_020	199	13.1118	12.94
STATIC	HUVEC_F-Actin_Static_020	200	28.9935	8.83002
STATIC	HUVEC_F-Actin_Static_020	201	40.8146	3.03091
STATIC	HUVEC_F-Actin_Static_020	202	19.7346	13.8067
STATIC	HUVEC_F-Actin_Static_020	203	70.7798	-25.7617
STATIC	HUVEC_F-Actin_Static_020	204	43.5682	-1.44045
STATIC	HUVEC_F-Actin_Static_020	205	-81.9079	-1.24858
STATIC	HUVEC_F-Actin_Static_020	206	33.449	-6.39176
STATIC	HUVEC_F-Actin_Static_020	207	40.1306	0.928013
STATIC	HUVEC_F-Actin_Static_020	208	1.86338	-8.61306
STATIC	HUVEC_F-Actin_Static_020	209	55.931	22.4626
STATIC	HUVEC_F-Actin_Static_020	210	-0.583516	6.6327
STATIC	HUVEC_F-Actin_Static_020	211	53.5369	-20.8878
STATIC	HUVEC_F-Actin_Static_020	212	1.25276	6.06815
STATIC	HUVEC_F-Actin_Static_020	213	-5.31868	-8.86545
STATIC	HUVEC_F-Actin_Static_020	214	32.6653	3.08575
STATIC	HUVEC_F-Actin_Static_020	215	31.6719	-10.0414
STATIC	HUVEC_F-Actin_Static_020	216	30.3294	17.2746
STATIC	HUVEC_F-Actin_Static_020	217	31.3512	33.7609
STATIC	HUVEC_F-Actin_Static_020	218	-3.48875	4.27587
STATIC	HUVEC_F-Actin_Static_020	219	5.37131	-0.160755
STATIC	HUVEC_F-Actin_Static_020	220	41.9141	2.11953
STATIC	HUVEC_F-Actin_Static_020	221	10.6262	25.843
STATIC	HUVEC_F-Actin_Static_020	222	17.404	-2.44231
STATIC	HUVEC_F-Actin_Static_020	223	-2.47307	-12.5237
STATIC	HUVEC_F-Actin_Static_020	224	22.4785	-16.054
STATIC	HUVEC_F-Actin_Static_020	225	2.54758	10.7571
STATIC	HUVEC_F-Actin_Static_020	226	33.5853	-15.5013
STATIC	HUVEC_F-Actin_Static_020	227	12.2023	38.7577
STATIC	HUVEC_F-Actin_Static_020	228	43.4052	-7.43897
STATIC	HUVEC_F-Actin_Static_020	229	33.8883	-8.46036
STATIC	HUVEC_F-Actin_Static_020	230	43.6278	1.30621
STATIC	HUVEC_F-Actin_Static_020	231	1.58126	1.11061
STATIC	HUVEC_F-Actin_Static_020	232	5.55046	8.63314
STATIC	HUVEC_F-Actin_Static_020	233	48.3232	-19.1338
STATIC	HUVEC_F-Actin_Static_020	234	19.7133	12.7395
STATIC	HUVEC_F-Actin_Static_020	235	-3.68525	-9.66549
STATIC	HUVEC_F-Actin_Static_020	236	40.8863	-1.98181
STATIC	HUVEC_F-Actin_Static_020	237	48.0207	2.46243
STATIC	HUVEC_F-Actin_Static_020	238	29.6817	6.40906
STATIC	HUVEC_F-Actin_Static_020	239	11.1404	12.602
STATIC	HUVEC_F-Actin_Static_020	240	15.1795	-6.77267
STATIC	HUVEC_F-Actin_Static_020	241	50.629	8.37117
STATIC	HUVEC_F-Actin_Static_020	242	1.13416	16.1759
STATIC	HUVEC_F-Actin_Static_020	243	51.3681	-1.08231
STATIC	HUVEC_F-Actin_Static_020	244	31.3887	12.8742
STATIC	HUVEC_F-Actin_Static_020	245	18.5905	-5.88557
STATIC	HUVEC_F-Actin_Static_020	246	25.2313	6.36184
STATIC	HUVEC_F-Actin_Static_020	247	5.31857	0.577742
STATIC	HUVEC_F-Actin_Static_020	248	22.0545	-0.384235
STATIC	HUVEC_F-Actin_Static_020	249	30.239	13.3659
STATIC	HUVEC_F-Actin_Static_020	250	29.764	-2.77032
STATIC	HUVEC_F-Actin_Static_020	251	30.8648	-17.0624
STATIC	HUVEC_F-Actin_Static_020	252	23.6259	43.4475
STATIC	HUVEC_F-Actin_Static_020	253	50.556	9.77715
STATIC	HUVEC_F-Actin_Static_020	254	38.7823	-37.3307
STATIC	HUVEC_F-Actin_Static_020	255	33.506	-10.0304
STATIC	HUVEC_F-Actin_Static_020	256	52.527	3.30093
STATIC	HUVEC_F-Actin_Static_020	257	-52.1312	6.48283
STATIC	HUVEC_F-Actin_Static_020	258	47.8888	-6.14274
STATIC	HUVEC_F-Actin_Static_020	259	-5.00143	-2.88407
STATIC	HUVEC_F-Actin_Static_020	260	40.5476	-0.333441
STATIC	HUVEC_F-Actin_Static_020	261	1.95008	1.74215
STATIC	HUVEC_F-Actin_Static_020	262	54.3233	2.21052
STATIC	HUVEC_F-Actin_Static_020	263	36.6943	8.06314
STATIC	HUVEC_F-Actin_Static_020	264	41.4511	-34.9245
STATIC	HUVEC_F-Actin_Static_020	265	-48.1595	11.7369
STATIC	HUVEC_F-Actin_Static_020	266	49.1774	-82.2597
STATIC	HUVEC_F-Actin_Static_020	267	29.8942	-13.5564
STATIC	HUVEC_F-Actin_Static_020	268	-54.8009	-6.80882
STATIC	HUVEC_F-Actin_Static_020	269	46.4062	-10.4369
STATIC	HUVEC_F-Actin_Static_020	270	45.3101	1.57398
STATIC	HUVEC_F-Actin_Static_020	271	-42.0256	8.6317
STATIC	HUVEC_F-Actin_Static_020	272	22.1441	-3.95937
STATIC	HUVEC_F-Actin_Static_020	273	40.7836	7.44666
STATIC	HUVEC_F-Actin_Static_020	274	-49.7742	-1.57128
STATIC	HUVEC_F-Actin_Static_020	275	-0.631601	1.7713
STATIC	HUVEC_F-Actin_Static_020	276	20.5085	8.76103
STATIC	HUVEC_F-Actin_Static_020	277	49.8907	3.87057
STATIC	HUVEC_F-Actin_Static_020	278	-53.934	-6.80801
STATIC	HUVEC_F-Actin_Static_020	279	46.8224	-3.79011
STATIC	HUVEC_F-Actin_Static_020	280	-11.5692	53.7274
STATIC	HUVEC_F-Actin_Static_020	281	28.379	-8.95636
STATIC	HUVEC_F-Actin_Static_020	282	27.1891	15.6577
STATIC	HUVEC_F-Actin_Static_020	283	1.77922	3.35434
STATIC	HUVEC_F-Actin_Static_020	284	27.5694	-6.77131
STATIC	HUVEC_F-Actin_Static_020	285	20.3119	-3.37755
STATIC	HUVEC_F-Actin_Static_020	286	0.129756	17.1071
STATIC	HUVEC_F-Actin_Static_020	287	59.8471	-6.26907
STATIC	HUVEC_F-Actin_Static_020	288	43.9606	-8.44748
STATIC	HUVEC_F-Actin_Static_020	289	27.9213	55.8762
STATIC	HUVEC_F-Actin_Static_020	290	25.5188	-1.47859
STATIC	HUVEC_F-Actin_Static_020	291	-29.9248	11.4112
STATIC	HUVEC_F-Actin_Static_020	292	37.7584	-4.29473
STATIC	HUVEC_F-Actin_Static_020	293	71.4152	2.27423
STATIC	HUVEC_F-Actin_Static_020	294	30.2804	-6.09233
STATIC	HUVEC_F-Actin_Static_020	295	-66.4046	15.7706
STATIC	HUVEC_F-Actin_Static_020	296	32.8082	-4.04442
STATIC	HUVEC_F-Actin_Static_020	297	10.644	14.4
STATIC	HUVEC_F-Actin_Static_020	298	3.01446	8.04745
STATIC	HUVEC_F-Actin_Static_020	299	-77.9393	33.4287
STATIC	HUVEC_F-Actin_Static_020	300	82.9644	-72.3689
STATIC	HUVEC_F-Actin_Static_020	301	-50.2157	11.6341
STATIC	HUVEC_F-Actin_Static_020	302	5.54573	-16.5197
STATIC	HUVEC_F-Actin_Static_020	303	31.622	-14.3201
STATIC	HUVEC_F-Actin_Static_020	304	34.5744	0.869235
STATIC	HUVEC_F-Actin_Static_020	305	43.4481	15.7736
STATIC	HUVEC_F-Actin_Static_020	306	-88.2193	-8.52342
STATIC	HUVEC_F-Actin_Static_020	307	16.0881	-15.6927
STATIC	HUVEC_F-Actin_Static_020	308	7.30252	14.0369
STATIC	HUVEC_F-Actin_Static_020	309	24.996	-15.1809
STATIC	HUVEC_F-Actin_Static_020	310	37.4356	-1.1127
STATIC	HUVEC_F-Actin_Static_020	311	80.5717	20.1032
STATIC	HUVEC_F-Actin_Static_020	312	67.7112	-6.55372
STATIC	HUVEC_F-Actin_Static_020	313	26.0218	-8.84914
STATIC	HUVEC_F-Actin_Static_020	314	19.2563	20.8905
STATIC	HUVEC_F-Actin_Static_020	315	27.3357	-0.919321
STATIC	HUVEC_F-Actin_Static_020	316	5.14075	13.6611
STATIC	HUVEC_F-Actin_Static_020	317	32.9705	2.77657
STATIC	HUVEC_F-Actin_Static_020	318	22.3544	-5.60002
STATIC	HUVEC_F-Actin_Static_020	319	38.1627	3.7293
STATIC	HUVEC_F-Actin_Static_020	320	64.6381	-36.54
STATIC	HUVEC_F-Actin_Static_020	321	39.9881	13.5378
STATIC	HUVEC_F-Actin_Static_020	322	11.8959	0.966491
STATIC	HUVEC_F-Actin_Static_020	323	-9.22502	13.6911
STATIC	HUVEC_F-Actin_Static_020	324	76.3825	-6.21629
STATIC	HUVEC_F-Actin_Static_020	325	45.3788	-2.71157
STATIC	HUVEC_F-Actin_Static_020	326	32.9424	-0.128785
STATIC	HUVEC_F-Actin_Static_020	327	23.5482	2.5309
STATIC	HUVEC_F-Actin_Static_020	328	41.3888	-79.4913
STATIC	HUVEC_F-Actin_Static_020	329	7.47468	-29.1234
STATIC	HUVEC_F-Actin_Static_020	330	82.575	-24.4357
STATIC	HUVEC_F-Actin_Static_020	331	-2.28853	-2.24772
STATIC	HUVEC_F-Actin_Static_020	332	22.9977	-6.12799
STATIC	HUVEC_F-Actin_Static_020	333	77.8848	2.634
STATIC	HUVEC_F-Actin_Static_020	334	-89.8655	-13.4717
STATIC	HUVEC_F-Actin_Static_020	335	29.3133	-15.6264
STATIC	HUVEC_F-Actin_Static_020	336	74.3083	3.90283
STATIC	HUVEC_F-Actin_Static_020	337	33.6263	0.30572
STATIC	HUVEC_F-Actin_Static_020	338	71.5441	5.69932
STATIC	HUVEC_F-Actin_Static_020	339	43.1121	6.26985
STATIC	HUVEC_F-Actin_Static_020	340	63.2401	-15.0229
STATIC	HUVEC_F-Actin_Static_020	341	35.0134	-5.92388
STATIC	HUVEC_F-Actin_Static_020	342	11.5864	-5.96412
STATIC	HUVEC_F-Actin_Static_020	343	-0.609389	-28.7841
STATIC	HUVEC_F-Actin_Static_020	344	76.1164	-14.1747
STATIC	HUVEC_F-Actin_Static_020	345	16.726	-37.5427
STATIC	HUVEC_F-Actin_Static_020	346	35.4801	8.26437
STATIC	HUVEC_F-Actin_Static_020	347	38.3067	-3.00886
STATIC	HUVEC_F-Actin_Static_020	348	75.2743	-27.3043
STATIC	HUVEC_F-Actin_Static_020	349	-23.0252	-8.86608
STATIC	HUVEC_F-Actin_Static_020	350	24.839	1.74787
STATIC	HUVEC_F-Actin_Static_020	351	70.1025	-14.1726
STATIC	HUVEC_F-Actin_Static_020	352	77.4848	-12.9931
STATIC	HUVEC_F-Actin_Static_020	353	-12.4072	1.45144
STATIC	HUVEC_F-Actin_Static_020	354	35.3461	-41.4613
STATIC	HUVEC_F-Actin_Static_020	355	-3.96888	12.226
STATIC	HUVEC_F-Actin_Static_020	356	10.256	-2.32405
STATIC	HUVEC_F-Actin_Static_020	357	38.8885	-0.792488
STATIC	HUVEC_F-Actin_Static_020	358	-87.6056	-19.7789
STATIC	HUVEC_F-Actin_Static_020	359	-89.3663	-28.5094
STATIC	HUVEC_F-Actin_Static_020	360	71.1552	21.0131
STATIC	HUVEC_F-Actin_Static_020	361	-88.2254	-2.94638
STATIC	HUVEC_F-Actin_Static_020	362	69.3876	-13.8072
STATIC	HUVEC_F-Actin_Static_020	363	41.5888	-1.38045
STATIC	HUVEC_F-Actin_Static_020	364	73.1508	-16.113
STATIC	HUVEC_F-Actin_Static_020	365	71.7891	-37.6769
STATIC	HUVEC_F-Actin_Static_020	366	32.5585	12.1479
STATIC	HUVEC_F-Actin_Static_020	367	-47.9827	-7.62487
STATIC	HUVEC_F-Actin_Static_020	368	78.4906	-13.2192
STATIC	HUVEC_F-Actin_Static_020	369	-10.7807	-11.5417
STATIC	HUVEC_F-Actin_Static_020	370	81.1958	-34.105
STATIC	HUVEC_F-Actin_Static_020	371	85.4014	-37.7154
STATIC	HUVEC_F-Actin_Static_020	372	88.9935	-49.9389
STATIC	HUVEC_F-Actin_Static_020	373	68.1564	-15.9197
STATIC	HUVEC_F-Actin_Static_020	374	81.0185	8.51888
STATIC	HUVEC_F-Actin_Static_020	375	-52.6604	-9.25734
STATIC	HUVEC_F-Actin_Static_020	376	73.2103	-9.56557
STATIC	HUVEC_F-Actin_Static_020	377	76.8785	3.71555
STATIC	HUVEC_F-Actin_Static_020	378	56.0024	14.3403
STATIC	HUVEC_F-Actin_Static_020	379	-81.5518	-22.4523
STATIC	HUVEC_F-Actin_Static_020	380	52.096	24.7047
STATIC	HUVEC_F-Actin_Static_020	381	4.84725	33.1034
STATIC	HUVEC_F-Actin_Static_020	382	12.4856	2.48138
STATIC	HUVEC_F-Actin_Static_020	383	-72.7765	-32.0818
STATIC	HUVEC_F-Actin_Static_020	384	85.4329	0.0338957
STATIC	HUVEC_F-Actin_Static_020	385	-81.1556	6.68964
STATIC	HUVEC_F-Actin_Static_020	386	-8.43316	-14.496
STATIC	HUVEC_F-Actin_Static_020	387	51.3173	11.9475
STATIC	HUVEC_F-Actin_Static_020	388	48.4688	13.5675
STATIC	HUVEC_F-Actin_Static_020	389	40.1018	-3.01524
STATIC	HUVEC_F-Actin_Static_020	390	71.5753	-36.0292
STATIC	HUVEC_F-Actin_Static_020	391	68.4724	10.0054
STATIC	HUVEC_F-Actin_Static_020	392	88.6022	-62.9628
STATIC	HUVEC_F-Actin_Static_020	393	-85.3978	-10.5069
STATIC	HUVEC_F-Actin_Static_020	394	58.4301	15.7587
STATIC	HUVEC_F-Actin_Static_020	395	-73.462	8.59776
STATIC	HUVEC_F-Actin_Static_020	396	65.7139	-19.3364
STATIC	HUVEC_F-Actin_Static_020	397	87.8364	-15.0095
STATIC	HUVEC_F-Actin_Static_020	398	56.5797	-6.81776
STATIC	HUVEC_F-Actin_Static_020	399	21.4087	22.0901
STATIC	HUVEC_F-Actin_Static_020	400	82.7423	-6.32668
STATIC	HUVEC_F-Actin_Static_020	401	81.8699	-14.4074
STATIC	HUVEC_F-Actin_Static_020	402	61.882	16.7127
STATIC	HUVEC_F-Actin_Static_020	403	-88.1028	-7.51868
STATIC	HUVEC_F-Actin_Static_020	404	83.0144	-4.45332
STATIC	HUVEC_F-Actin_Static_020	405	78.1665	-39.8819
STATIC	HUVEC_F-Actin_Static_020	406	85.033	3.17809
STATIC	HUVEC_F-Actin_Static_020	407	-81.0119	0.877035
STATIC	HUVEC_F-Actin_Static_020	408	-83.7187	-17.0048
STATIC	HUVEC_F-Actin_Static_020	409	46.7043	23.2333
STATIC	HUVEC_F-Actin_Static_020	410	-72.6409	-2.93892
STATIC	HUVEC_F-Actin_Static_020	411	57.4916	5.82599
STATIC	HUVEC_F-Actin_Static_020	412	32.5094	-0.18554
STATIC	HUVEC_F-Actin_Static_020	413	36.5571	1.33056
STATIC	HUVEC_F-Actin_Static_020	414	82.5187	-33.2758
STATIC	HUVEC_F-Actin_Static_020	415	68.1173	1.3429
STATIC	HUVEC_F-Actin_Static_020	416	40.3452	10.7863
STATIC	HUVEC_F-Actin_Static_020	417	55.0817	-23.4726
STATIC	HUVEC_F-Actin_Static_020	418	-89.4523	-20.5303
STATIC	HUVEC_F-Actin_Static_020	419	57.7517	4.53266
STATIC	HUVEC_F-Actin_Static_020	420	4.31966	16.826
STATIC	HUVEC_F-Actin_Static_020	421	-80.6866	-9.63301
STATIC	HUVEC_F-Actin_Static_020	422	77.3867	-5.07783
STATIC	HUVEC_F-Actin_Static_020	423	79.7454	-1.81345
STATIC	HUVEC_F-Actin_Static_025	1	-30.7692	20.1692
STATIC	HUVEC_F-Actin_Static_025	2	-55.2326	-12.4568
STATIC	HUVEC_F-Actin_Static_025	3	-64.6235	-3.13952
STATIC	HUVEC_F-Actin_Static_025	4	-56.1202	-5.79086
STATIC	HUVEC_F-Actin_Static_025	5	-28.7335	14.4282
STATIC	HUVEC_F-Actin_Static_025	6	-87.3332	-28.9658
STATIC	HUVEC_F-Actin_Static_025	7	-36.8898	-2.18091
STATIC	HUVEC_F-Actin_Static_025	8	-38.2547	0.0782233
STATIC	HUVEC_F-Actin_Static_025	9	43.4969	-36.1982
STATIC	HUVEC_F-Actin_Static_025	10	65.0967	-7.79333
STATIC	HUVEC_F-Actin_Static_025	11	-60.6893	-8.71326
STATIC	HUVEC_F-Actin_Static_025	12	-48.84	-7.6441
STATIC	HUVEC_F-Actin_Static_025	13	-49.072	-19.9671
STATIC	HUVEC_F-Actin_Static_025	14	-52.5036	-11.3076
STATIC	HUVEC_F-Actin_Static_025	15	-54.9565	-11.0187
STATIC	HUVEC_F-Actin_Static_025	16	-48.9135	-11.574
STATIC	HUVEC_F-Actin_Static_025	17	-51.3423	-10.0239
STATIC	HUVEC_F-Actin_Static_025	18	-41.2343	-5.33886
STATIC	HUVEC_F-Actin_Static_025	19	22.466	-5.91664
STATIC	HUVEC_F-Actin_Static_025	20	-31.7493	6.24252
STATIC	HUVEC_F-Actin_Static_025	21	-51.1014	-10.8047
STATIC	HUVEC_F-Actin_Static_025	22	29.5742	-37.9981
STATIC	HUVEC_F-Actin_Static_025	23	-63.6815	-16.4618
STATIC	HUVEC_F-Actin_Static_025	24	-50.6253	-9.16299
STATIC	HUVEC_F-Actin_Static_025	25	25.0106	-8.3552
STATIC	HUVEC_F-Actin_Static_025	26	-68.281	-14.1622
STATIC	HUVEC_F-Actin_Static_025	27	-78.2965	-22.2802
STATIC	HUVEC_F-Actin_Static_025	28	-73.3639	-6.66494
STATIC	HUVEC_F-Actin_Static_025	29	-66.4373	-18.4714
STATIC	HUVEC_F-Actin_Static_025	30	-58.1564	-3.68007
STATIC	HUVEC_F-Actin_Static_025	31	-70.0665	-19.9573
STATIC	HUVEC_F-Actin_Static_025	32	-44.3715	-6.72677
STATIC	HUVEC_F-Actin_Static_025	33	-70.3111	-10.5082
STATIC	HUVEC_F-Actin_Static_025	34	-59.4288	-8.14357
STATIC	HUVEC_F-Actin_Static_025	35	-67.2638	-2.29921
STATIC	HUVEC_F-Actin_Static_025	36	53.0071	25.4606
STATIC	HUVEC_F-Actin_Static_025	37	-68.0852	-22.555
STATIC	HUVEC_F-Actin_Static_025	38	-17.9979	-36.5758
STATIC	HUVEC_F-Actin_Static_025	39	-74.1015	0.468986
STATIC	HUVEC_F-Actin_Static_025	40	-66.9888	-14.1776
STATIC	HUVEC_F-Actin_Static_025	41	-75.1716	-37.6376
STATIC	HUVEC_F-Actin_Static_025	42	-65.3231	-6.70812
STATIC	HUVEC_F-Actin_Static_025	43	-39.6087	-6.74758
STATIC	HUVEC_F-Actin_Static_025	44	-65.467	-13.7243
STATIC	HUVEC_F-Actin_Static_025	45	-80.31	-14.659
STATIC	HUVEC_F-Actin_Static_025	46	28.7608	-9.23006
STATIC	HUVEC_F-Actin_Static_025	47	-53.7919	-2.00907
STATIC	HUVEC_F-Actin_Static_025	48	-81.2267	-19.2651
STATIC	HUVEC_F-Actin_Static_025	49	32.9137	-8.58706
STATIC	HUVEC_F-Actin_Static_025	50	-46.5473	-3.03735
STATIC	HUVEC_F-Actin_Static_025	51	-80.0795	-5.99529
STATIC	HUVEC_F-Actin_Static_025	52	-83.0354	-17.6617
STATIC	HUVEC_F-Actin_Static_025	53	-59.359	-6.41049
STATIC	HUVEC_F-Actin_Static_025	54	88.0369	31.3432
STATIC	HUVEC_F-Actin_Static_025	55	-48.5137	3.83019
STATIC	HUVEC_F-Actin_Static_025	56	30.6575	-11.6702
STATIC	HUVEC_F-Actin_Static_025	57	-88.5532	34.7534
STATIC	HUVEC_F-Actin_Static_025	58	-80.9428	39.4093
STATIC	HUVEC_F-Actin_Static_025	59	-85.1445	-13.435
STATIC	HUVEC_F-Actin_Static_025	60	-62.8142	-9.36039
STATIC	HUVEC_F-Actin_Static_025	61	-41.1174	0.0865388
STATIC	HUVEC_F-Actin_Static_025	62	-77.8694	32.0129
STATIC	HUVEC_F-Actin_Static_025	63	63.1535	14.3964
STATIC	HUVEC_F-Actin_Static_025	64	-78.889	-27.7121
STATIC	HUVEC_F-Actin_Static_025	65	-51.5714	-7.43757
STATIC	HUVEC_F-Actin_Static_025	66	-63.0903	4.49864
STATIC	HUVEC_F-Actin_Static_025	67	-73.6372	-5.46678
STATIC	HUVEC_F-Actin_Static_025	68	-79.0346	-19.4044
STATIC	HUVEC_F-Actin_Static_025	69	-64.417	-1.63345
STATIC	HUVEC_F-Actin_Static_025	70	-71.2329	-9.13596
STATIC	HUVEC_F-Actin_Static_025	71	-73.4316	-19.4318
STATIC	HUVEC_F-Actin_Static_025	72	-81.0121	-3.96727
STATIC	HUVEC_F-Actin_Static_025	73	-84.5726	11.9242
STATIC	HUVEC_F-Actin_Static_025	74	-66.3468	-2.87329
STATIC	HUVEC_F-Actin_Static_025	75	-41.5896	15.8159
STATIC	HUVEC_F-Actin_Static_025	76	-60.4164	-16.5868
STATIC	HUVEC_F-Actin_Static_025	77	-68.4391	-24.5666
STATIC	HUVEC_F-Actin_Static_025	78	-67.4785	-5.89817
STATIC	HUVEC_F-Actin_Static_025	79	-67.548	-4.45739
STATIC	HUVEC_F-Actin_Static_025	80	89.9387	9.20041
STATIC	HUVEC_F-Actin_Static_025	81	-71.8612	-5.20471
STATIC	HUVEC_F-Actin_Static_025	82	-60.6945	-13.1526
STATIC	HUVEC_F-Actin_Static_025	83	-68.6446	-6.96499
STATIC	HUVEC_F-Actin_Static_025	84	-41.4982	5.32482
STATIC	HUVEC_F-Actin_Static_025	85	-60.6278	-16.8804
STATIC	HUVEC_F-Actin_Static_025	86	-57.4203	-12.9066
STATIC	HUVEC_F-Actin_Static_025	87	-62.2312	7.01601
STATIC	HUVEC_F-Actin_Static_025	88	-76.8437	-10.7442
STATIC	HUVEC_F-Actin_Static_025	89	-68.0286	-5.90046
STATIC	HUVEC_F-Actin_Static_025	90	-83.6275	-28.7125
STATIC	HUVEC_F-Actin_Static_025	91	-43.1041	15.0469
STATIC	HUVEC_F-Actin_Static_025	92	-71.8996	-1.1405
STATIC	HUVEC_F-Actin_Static_025	93	-37.1019	7.52692
STATIC	HUVEC_F-Actin_Static_025	94	-75.0596	-8.92906
STATIC	HUVEC_F-Actin_Static_025	95	-40.6035	-17.2517
STATIC	HUVEC_F-Actin_Static_025	96	-76.5731	-9.48855
STATIC	HUVEC_F-Actin_Static_025	97	-73.4305	-14.0213
STATIC	HUVEC_F-Actin_Static_025	98	-60.4504	-2.61754
STATIC	HUVEC_F-Actin_Static_025	99	-28.5568	-7.37409
STATIC	HUVEC_F-Actin_Static_025	100	-72.569	-9.68205
STATIC	HUVEC_F-Actin_Static_025	101	-31.1481	15.4562
STATIC	HUVEC_F-Actin_Static_025	102	-67.4954	-14.4202
STATIC	HUVEC_F-Actin_Static_025	103	-65.5372	-2.21066
STATIC	HUVEC_F-Actin_Static_025	104	-44.8329	0.364674
STATIC	HUVEC_F-Actin_Static_025	105	-51.7233	-4.00578
STATIC	HUVEC_F-Actin_Static_025	106	-44.1197	13.1973
STATIC	HUVEC_F-Actin_Static_025	107	-60.0942	-8.52743
STATIC	HUVEC_F-Actin_Static_025	108	-68.88	-31.3678
STATIC	HUVEC_F-Actin_Static_025	109	-60.1444	-4.41918
STATIC	HUVEC_F-Actin_Static_025	110	-55.05	-4.49386
STATIC	HUVEC_F-Actin_Static_025	111	-55.9354	5.40011
STATIC	HUVEC_F-Actin_Static_025	112	-63.6635	-12.9799
STATIC	HUVEC_F-Actin_Static_025	113	-44.5115	19.1425
STATIC	HUVEC_F-Actin_Static_025	114	-45.6358	-13.1522
STATIC	HUVEC_F-Actin_Static_025	115	-75.5028	-8.44345
STATIC	HUVEC_F-Actin_Static_025	116	-81.366	52.625
STATIC	HUVEC_F-Actin_Static_025	117	-43.1869	-1.23657
STATIC	HUVEC_F-Actin_Static_025	118	-49.562	10.2492
STATIC	HUVEC_F-Actin_Static_025	119	-50.4898	2.18032
STATIC	HUVEC_F-Actin_Static_025	120	-52.5347	12.7657
STATIC	HUVEC_F-Actin_Static_025	121	-48.3907	-40.9492
STATIC	HUVEC_F-Actin_Static_025	122	-28.1716	32.0254
STATIC	HUVEC_F-Actin_Static_025	123	-24.1209	1.66433
STATIC	HUVEC_F-Actin_Static_025	124	-42.4286	15.5793
STATIC	HUVEC_F-Actin_Static_025	125	-28.6879	15.7754
STATIC	HUVEC_F-Actin_Static_025	126	-46.8179	-8.70041
STATIC	HUVEC_F-Actin_Static_025	127	-36.6053	-1.32024
STATIC	HUVEC_F-Actin_Static_025	128	-79.7262	-5.9958
STATIC	HUVEC_F-Actin_Static_025	129	-38.4215	21.9076
STATIC	HUVEC_F-Actin_Static_025	130	-74.179	-2.22443
STATIC	HUVEC_F-Actin_Static_025	131	-68.1788	-16.2649
STATIC	HUVEC_F-Actin_Static_025	132	-37.7978	17.901
STATIC	HUVEC_F-Actin_Static_025	133	-49.212	11.881
STATIC	HUVEC_F-Actin_Static_025	134	-27.9462	22.5222
STATIC	HUVEC_F-Actin_Static_025	135	-50.7571	0.990405
STATIC	HUVEC_F-Actin_Static_025	136	-24.4944	-4.61328
STATIC	HUVEC_F-Actin_Static_025	137	-50.5768	-5.48049
STATIC	HUVEC_F-Actin_Static_025	138	-25.4232	21.0052
STATIC	HUVEC_F-Actin_Static_025	139	-42.0208	28.9211
STATIC	HUVEC_F-Actin_Static_025	140	-51.9436	-2.74416
STATIC	HUVEC_F-Actin_Static_025	141	-44.0762	18.8584
STATIC	HUVEC_F-Actin_Static_025	142	-44.5356	-4.09713
STATIC	HUVEC_F-Actin_Static_025	143	-20.173	37.3159
STATIC	HUVEC_F-Actin_Static_025	144	-70.0711	-7.90348
STATIC	HUVEC_F-Actin_Static_025	145	-60.611	-7.09632
STATIC	HUVEC_F-Actin_Static_025	146	-76.9699	0.711095
STATIC	HUVEC_F-Actin_Static_025	147	-34.6559	-20.8937
STATIC	HUVEC_F-Actin_Static_025	148	-62.9664	-15.4228
STATIC	HUVEC_F-Actin_Static_025	149	-19.8315	38.425
STATIC	HUVEC_F-Actin_Static_025	150	-37.3465	19.0294
STATIC	HUVEC_F-Actin_Static_025	151	-73.4596	3.34942
STATIC	HUVEC_F-Actin_Static_025	152	-24.3849	39.5471
STATIC	HUVEC_F-Actin_Static_025	153	-49.1624	-10.4819
STATIC	HUVEC_F-Actin_Static_025	154	-58.3189	3.95399
STATIC	HUVEC_F-Actin_Static_025	155	-25.4426	-17.0269
STATIC	HUVEC_F-Actin_Static_025	156	-46.4753	12.4314
STATIC	HUVEC_F-Actin_Static_025	157	-51.6748	9.1965
STATIC	HUVEC_F-Actin_Static_025	158	-56.0061	-12.1429
STATIC	HUVEC_F-Actin_Static_025	159	-70.0204	-18.6707
STATIC	HUVEC_F-Actin_Static_025	160	-69.407	-8.25107
STATIC	HUVEC_F-Actin_Static_025	161	-67.2849	-4.43544
STATIC	HUVEC_F-Actin_Static_025	162	-49.9395	17.2946
STATIC	HUVEC_F-Actin_Static_025	163	-61.578	-6.04535
STATIC	HUVEC_F-Actin_Static_025	164	-64.0818	-5.92741
STATIC	HUVEC_F-Actin_Static_025	165	-52.1483	5.83338
STATIC	HUVEC_F-Actin_Static_025	166	-58.8445	-10.0871
STATIC	HUVEC_F-Actin_Static_025	167	-36.2709	19.3208
STATIC	HUVEC_F-Actin_Static_025	168	-55.2009	0.459807
STATIC	HUVEC_F-Actin_Static_025	169	-67.4356	-19.926
STATIC	HUVEC_F-Actin_Static_025	170	-42.3525	10.8845
STATIC	HUVEC_F-Actin_Static_025	171	-50.9774	-16.8585
STATIC	HUVEC_F-Actin_Static_025	172	-54.1535	11.0771
STATIC	HUVEC_F-Actin_Static_025	173	-64.4023	1.60751
STATIC	HUVEC_F-Actin_Static_025	174	-66.4809	-13.8311
STATIC	HUVEC_F-Actin_Static_025	175	-67.0185	33.3934
STATIC	HUVEC_F-Actin_Static_025	176	-68.3633	-7.94942
STATIC	HUVEC_F-Actin_Static_025	177	-42.9054	8.87103
STATIC	HUVEC_F-Actin_Static_025	178	-59.267	-0.943006
STATIC	HUVEC_F-Actin_Static_025	179	-47.2821	-26.6551
STATIC	HUVEC_F-Actin_Static_025	180	-58.2923	-9.86922
STATIC	HUVEC_F-Actin_Static_025	181	-64.4505	-9.13147
STATIC	HUVEC_F-Actin_Static_025	182	-67.9568	88.9646
STATIC	HUVEC_F-Actin_Static_025	183	-64.749	-16.6314
STATIC	HUVEC_F-Actin_Static_025	184	-61.5556	-2.62665
STATIC	HUVEC_F-Actin_Static_025	185	-56.7789	-13.2932
STATIC	HUVEC_F-Actin_Static_025	186	-72.3524	-9.01796
STATIC	HUVEC_F-Actin_Static_025	187	-43.1051	16.5437
STATIC	HUVEC_F-Actin_Static_025	188	-54.5247	-23.4353
STATIC	HUVEC_F-Actin_Static_025	189	-75.0592	-8.5821
STATIC	HUVEC_F-Actin_Static_025	190	-84.9293	-16.6278
STATIC	HUVEC_F-Actin_Static_025	191	-66.2271	-2.8846
STATIC	HUVEC_F-Actin_Static_025	192	-62.4276	-6.76388
STATIC	HUVEC_F-Actin_Static_025	193	-64.7521	1.09667
STATIC	HUVEC_F-Actin_Static_025	194	-67.1577	-1.1281
STATIC	HUVEC_F-Actin_Static_025	195	-64.6325	-10.8797
STATIC	HUVEC_F-Actin_Static_025	196	-68.3734	-33.6338
STATIC	HUVEC_F-Actin_Static_025	197	-38.5505	10.9825
STATIC	HUVEC_F-Actin_Static_025	198	-39.2905	-10.3684
STATIC	HUVEC_F-Actin_Static_025	199	-73.1093	-8.4044
STATIC	HUVEC_F-Actin_Static_025	200	-42.6657	-8.6803
STATIC	HUVEC_F-Actin_Static_025	201	-49.0017	-5.14533
STATIC	HUVEC_F-Actin_Static_025	202	-58.9728	11.5005
STATIC	HUVEC_F-Actin_Static_025	203	-60.317	-2.02209
STATIC	HUVEC_F-Actin_Static_025	204	-66.5753	-28.4975
STATIC	HUVEC_F-Actin_Static_025	205	-72.4356	-21.4125
STATIC	HUVEC_F-Actin_Static_025	206	-70.6519	-21.6621
STATIC	HUVEC_F-Actin_Static_025	207	-38.0663	-14.6626
STATIC	HUVEC_F-Actin_Static_025	208	-71.212	-42.4083
STATIC	HUVEC_F-Actin_Static_025	209	-70.1424	12.1769
STATIC	HUVEC_F-Actin_Static_025	210	-56.6229	-18.9467
STATIC	HUVEC_F-Actin_Static_025	211	-32.3484	0.947157
STATIC	HUVEC_F-Actin_Static_025	212	-53.5618	-19.3997
STATIC	HUVEC_F-Actin_Static_025	213	-21.2595	-6.85157
STATIC	HUVEC_F-Actin_Static_025	214	-71.8787	1.45396
STATIC	HUVEC_F-Actin_Static_025	215	-57.1829	10.6789
STATIC	HUVEC_F-Actin_Static_025	216	-81.505	-9.85904
STATIC	HUVEC_F-Actin_Static_025	217	-42.2959	-8.66815
STATIC	HUVEC_F-Actin_Static_025	218	-63.1366	-19.6978
STATIC	HUVEC_F-Actin_Static_025	219	-74.8695	-7.16345
STATIC	HUVEC_F-Actin_Static_025	220	-59.1974	6.52728
STATIC	HUVEC_F-Actin_Static_025	221	-63.4551	-10.2591
STATIC	HUVEC_F-Actin_Static_025	222	-56.231	-1.25888
STATIC	HUVEC_F-Actin_Static_025	223	-34.1448	9.50248
STATIC	HUVEC_F-Actin_Static_025	224	-75.2647	-7.62438
STATIC	HUVEC_F-Actin_Static_025	225	-61.1886	-14.6872
STATIC	HUVEC_F-Actin_Static_025	226	-25.0503	-11.7357
STATIC	HUVEC_F-Actin_Static_025	227	-63.7146	-14.1589
STATIC	HUVEC_F-Actin_Static_025	228	-79.4942	2.65137
STATIC	HUVEC_F-Actin_Static_025	229	-65.6196	12.7334
STATIC	HUVEC_F-Actin_Static_025	230	-73.5735	-0.970171
STATIC	HUVEC_F-Actin_Static_025	231	-40.3072	-2.09986
STATIC	HUVEC_F-Actin_Static_025	232	-34.7809	12.6855
[truncated: 2,465 more rows]

## Sheet: Fig 5A,B,C,D,E,F
Group	Image	Object	Azimuth Circular Standard Deviation (°)	Label	Mean Azimuth (°)	Mean Azimuth (Midline) (°)	Mean Order	Midline Length (μm)
STATIC	HUVEC_F-Actin_Static_005	1	7.80165	Short	78.574	-3.42563	0.313903	5.09655
STATIC	HUVEC_F-Actin_Static_005	2	2.69846	Short	21.0337	-6.18882	0.349554	5.03431
STATIC	HUVEC_F-Actin_Static_005	3	23.7952	Short	0.733312	-88.7235	0.10776	7.01667
STATIC	HUVEC_F-Actin_Static_005	4	14.2101	Short	-55.8683	11.8913	0.236098	6.60854
STATIC	HUVEC_F-Actin_Static_005	5	22.9612	Short	-55.2052	23.2979	0.155048	7.40328
STATIC	HUVEC_F-Actin_Static_005	6	9.66696	Short	71.2349	-6.21409	0.236494	16.3575
STATIC	HUVEC_F-Actin_Static_005	7	15.0983	Short	64.156	7.72177	0.142964	2.47863
STATIC	HUVEC_F-Actin_Static_005	8	14.0628	Short	75.623	-0.804593	0.270184	4.31217
STATIC	HUVEC_F-Actin_Static_005	9	15.1459	Long	29.8077	7.93662	0.272762	21.7742
STATIC	HUVEC_F-Actin_Static_005	10	2.34725	Short	16.2	-1.9088	0.434744	3.07221
STATIC	HUVEC_F-Actin_Static_005	11	2.92171	Short	20.444	-21.3268	0.42621	1.20087
STATIC	HUVEC_F-Actin_Static_005	12	13.1745	Short	38.8358	9.46624	0.175802	4.056
STATIC	HUVEC_F-Actin_Static_005	13	10.8887	Long	24.7182	-9.3255	0.319111	20.5043
STATIC	HUVEC_F-Actin_Static_005	14	11.9668	Short	20.2492	11.0027	0.175555	6.09193
STATIC	HUVEC_F-Actin_Static_005	15	15.0864	Short	69.3215	-16.0928	0.15115	5.73024
STATIC	HUVEC_F-Actin_Static_005	16	5.47423	Short	26.4706	-8.62014	0.281708	6.51208
STATIC	HUVEC_F-Actin_Static_005	17	7.54193	Short	81.2877	-2.33083	0.311479	9.22573
STATIC	HUVEC_F-Actin_Static_005	18	2.59957	Short	22.3114	-7.46802	0.430703	5.79426
STATIC	HUVEC_F-Actin_Static_005	19	11.7912	Short	-48.57	12.3564	0.213227	8.98701
STATIC	HUVEC_F-Actin_Static_005	20	21.1712	Short	67.1682	-9.03644	0.134768	5.16278
STATIC	HUVEC_F-Actin_Static_005	21	12.8207	Short	48.8925	1.58182	0.177011	10.2055
STATIC	HUVEC_F-Actin_Static_005	22	7.84017	Short	23.2209	4.65389	0.279417	8.73535
STATIC	HUVEC_F-Actin_Static_005	23	28.9726	Short	34.0874	1.63497	0.0850937	7.43396
STATIC	HUVEC_F-Actin_Static_005	24	25.0012	Short	-10.5599	36.804	0.0969112	1.81668
STATIC	HUVEC_F-Actin_Static_005	25	30.8127	Short	-65.3221	8.2295	0.144521	4.53942
STATIC	HUVEC_F-Actin_Static_005	26	30.4242	Long	-20.3868	5.13915	0.254098	29.5503
STATIC	HUVEC_F-Actin_Static_005	27	14.9886	Short	75.2291	4.82744	0.0883727	1.07164
STATIC	HUVEC_F-Actin_Static_005	28	9.2992	Short	-40.8428	4.63352	0.19456	3.53837
STATIC	HUVEC_F-Actin_Static_005	29	6.98299	Short	21.4837	-21.1142	0.244821	5.56018
STATIC	HUVEC_F-Actin_Static_005	30	13.7119	Short	68.0755	-5.94282	0.168941	4.21246
STATIC	HUVEC_F-Actin_Static_005	31	13.8148	Long	48.1641	13.0874	0.224593	30.6994
STATIC	HUVEC_F-Actin_Static_005	32	13.8882	Short	-30.1854	1.67239	0.206625	10.8337
STATIC	HUVEC_F-Actin_Static_005	33	3.97617	Short	24.6964	-18.0844	0.328677	2.19399
STATIC	HUVEC_F-Actin_Static_005	34	12.5309	Short	-17.2001	3.95089	0.227763	11.3349
STATIC	HUVEC_F-Actin_Static_005	35	18.4407	Short	75.2291	-11.8923	0.122755	4.20132
STATIC	HUVEC_F-Actin_Static_005	36	7.44636	Short	75.7877	5.14684	0.272819	12.9678
STATIC	HUVEC_F-Actin_Static_005	37	17.2187	Short	37.8234	1.18934	0.225275	14.4149
STATIC	HUVEC_F-Actin_Static_005	38	21.1385	Short	31.0252	-32.3614	0.0742057	4.45447
STATIC	HUVEC_F-Actin_Static_005	39	4.17489	Short	17.8205	-1.48612	0.32488	4.81681
STATIC	HUVEC_F-Actin_Static_005	40	3.79689	Short	23.5483	-18.8442	0.33752	2.53761
STATIC	HUVEC_F-Actin_Static_005	41	1.64366	Short	18.81	-9.46006	0.41478	0.293452
STATIC	HUVEC_F-Actin_Static_005	42	8.5338	Short	14.6791	-4.42715	0.299418	8.97292
STATIC	HUVEC_F-Actin_Static_005	43	9.2411	Short	17.2034	-4.29795	0.312176	10.0683
STATIC	HUVEC_F-Actin_Static_005	44	6.68618	Short	73.6594	5.46085	0.248361	2.03446
STATIC	HUVEC_F-Actin_Static_005	45	23.621	Short	41.0317	-7.04334	0.136411	8.52886
STATIC	HUVEC_F-Actin_Static_005	46	7.09921	Short	78.6855	9.12138	0.226335	4.09543
STATIC	HUVEC_F-Actin_Static_005	47	3.21818	Short	29.7827	0.736188	0.272622	3.85748
STATIC	HUVEC_F-Actin_Static_005	48	5.57895	Short	30.0587	-13.4224	0.258532	0.713387
STATIC	HUVEC_F-Actin_Static_005	49	21.8505	Short	89.5344	-2.43487	0.134379	5.64986
STATIC	HUVEC_F-Actin_Static_005	50	15.7214	Short	-87.0304	-2.66049	0.232594	8.12066
STATIC	HUVEC_F-Actin_Static_005	51	19.5695	Short	-85.4296	-4.87869	0.103596	4.79621
STATIC	HUVEC_F-Actin_Static_005	52	11.4827	Short	89.9529	-29.3282	0.118778	0.0973881
STATIC	HUVEC_F-Actin_Static_005	53	5.87175	Short	-50.3064	-5.61708	0.250909	1.98447
STATIC	HUVEC_F-Actin_Static_005	54	9.51428	Short	-4.79553	5.36967	0.204316	3.26075
STATIC	HUVEC_F-Actin_Static_005	55	3.87087	Short	14.5616	-0.684998	0.308136	2.19655
STATIC	HUVEC_F-Actin_Static_005	56	12.3789	Short	70.379	25.5501	0.19368	6.44552
STATIC	HUVEC_F-Actin_Static_005	57	21.1828	Short	43.1751	7.68872	0.131895	8.10357
STATIC	HUVEC_F-Actin_Static_005	58	17.9894	Short	30.9278	5.16846	0.241941	7.12429
STATIC	HUVEC_F-Actin_Static_005	59	15.1366	Short	-49.2456	-4.24136	0.171116	2.66735
STATIC	HUVEC_F-Actin_Static_005	60	11.8904	Short	-16.144	8.49033	0.24473	6.85179
STATIC	HUVEC_F-Actin_Static_005	61	12.6891	Short	44.3776	13.0387	0.277904	14.0283
STATIC	HUVEC_F-Actin_Static_005	62	16.4505	Short	31.9338	-7.44418	0.212416	4.49163
STATIC	HUVEC_F-Actin_Static_005	63	13.2586	Short	-16.0865	13.0609	0.268267	6.92452
STATIC	HUVEC_F-Actin_Static_005	64	9.60154	Short	27.1232	-27.6787	0.176822	6.58658
STATIC	HUVEC_F-Actin_Static_005	65	6.39644	Short	16.9383	-21.5963	0.280755	7.51657
STATIC	HUVEC_F-Actin_Static_005	66	9.04479	Short	-11.1816	16.1798	0.261448	10.3206
STATIC	HUVEC_F-Actin_Static_005	67	22.446	Short	44.8543	21.5961	0.123312	6.50783
STATIC	HUVEC_F-Actin_Static_005	68	9.65104	Short	15.3549	-2.4011	0.336728	6.69123
STATIC	HUVEC_F-Actin_Static_005	69	10.9108	Short	-13.5973	13.9156	0.276919	13.2242
STATIC	HUVEC_F-Actin_Static_005	70	12.9418	Short	33.2272	8.0285	0.179599	2.22535
STATIC	HUVEC_F-Actin_Static_005	71	11.504	Short	64.631	5.44563	0.16152	4.69528
STATIC	HUVEC_F-Actin_Static_005	72	7.87857	Short	12.0129	-1.73432	0.230668	3.74055
STATIC	HUVEC_F-Actin_Static_005	73	19.5553	Short	52.7906	10.1162	0.159882	6.7862
STATIC	HUVEC_F-Actin_Static_005	74	11.3796	Short	63.8847	3.90153	0.182546	4.14911
STATIC	HUVEC_F-Actin_Static_005	75	9.22018	Short	47.8222	9.6559	0.261052	9.56201
STATIC	HUVEC_F-Actin_Static_005	76	27.2807	Short	-36.4666	-29.7833	0.0739037	5.49153
STATIC	HUVEC_F-Actin_Static_005	77	8.3296	Short	34.3409	9.17777	0.221086	3.14565
STATIC	HUVEC_F-Actin_Static_005	78	17.2718	Short	-10.5131	0.566524	0.225921	11.3671
STATIC	HUVEC_F-Actin_Static_005	79	24.2756	Short	-10.8711	3.91561	0.259613	16.0288
STATIC	HUVEC_F-Actin_Static_005	80	9.31146	Short	41.9314	6.24036	0.250714	6.29566
STATIC	HUVEC_F-Actin_Static_005	81	8.23199	Short	41.7995	-10.9854	0.268279	2.52449
STATIC	HUVEC_F-Actin_Static_005	82	12.3143	Short	49.4306	-44.9586	0.145558	0.207931
STATIC	HUVEC_F-Actin_Static_005	83	5.0626	Short	-3.27991	4.51216	0.366181	4.44867
STATIC	HUVEC_F-Actin_Static_005	84	13.4871	Short	47.4065	6.67351	0.254565	14.9794
STATIC	HUVEC_F-Actin_Static_005	85	10.068	Short	63.6868	66.3468	0.14512	0.251157
STATIC	HUVEC_F-Actin_Static_005	86	10.8058	Short	41.0368	14.5429	0.20745	2.22666
STATIC	HUVEC_F-Actin_Static_005	87	21.0123	Long	51.011	14.3863	0.20361	20.7932
STATIC	HUVEC_F-Actin_Static_005	88	13.0724	Short	51.9502	15.5034	0.244882	13.8619
STATIC	HUVEC_F-Actin_Static_005	89	10.1859	Short	16.5065	-11.8584	0.16847	9.74069
STATIC	HUVEC_F-Actin_Static_005	90	7.33321	Short	23.356	-0.399748	0.321393	6.02073
STATIC	HUVEC_F-Actin_Static_005	91	13.8099	Short	41.2574	-12.3384	0.250097	8.04982
STATIC	HUVEC_F-Actin_Static_005	92	18.4997	Short	40.4405	1.87439	0.189956	15.3152
STATIC	HUVEC_F-Actin_Static_005	93	5.10261	Short	30.1146	3.10412	0.252377	1.41996
STATIC	HUVEC_F-Actin_Static_005	94	13.417	Short	-24.0706	-11.0675	0.157914	4.63446
STATIC	HUVEC_F-Actin_Static_005	95	4.50495	Short	-11.0361	3.65533	0.286127	1.2371
STATIC	HUVEC_F-Actin_Static_005	96	18.3999	Short	23.2791	-4.82517	0.20641	12.2272
STATIC	HUVEC_F-Actin_Static_005	97	13.1309	Short	32.1285	1.46011	0.275634	8.17022
STATIC	HUVEC_F-Actin_Static_005	98	8.87361	Long	44.6753	-4.47412	0.307837	33.3762
STATIC	HUVEC_F-Actin_Static_005	99	13.3697	Short	43.869	4.27852	0.29208	9.35957
STATIC	HUVEC_F-Actin_Static_005	100	10.4274	Short	-11.0907	12.5058	0.226397	9.99517
STATIC	HUVEC_F-Actin_Static_005	101	6.04854	Short	67.5881	27.3709	0.236375	1.53379
STATIC	HUVEC_F-Actin_Static_005	102	17.9422	Long	48.0615	14.6658	0.255766	24.6107
STATIC	HUVEC_F-Actin_Static_005	103	10.286	Long	39.3873	6.00216	0.235666	45.4907
STATIC	HUVEC_F-Actin_Static_005	104	5.01673	Short	-5.32178	13.6967	0.330595	3.74973
STATIC	HUVEC_F-Actin_Static_005	105	14.1872	Short	37.5525	-2.58587	0.259042	15.3373
STATIC	HUVEC_F-Actin_Static_005	106	9.28583	Short	-11.8435	14.1281	0.234477	7.94768
STATIC	HUVEC_F-Actin_Static_005	107	11.9364	Short	-11.5515	10.399	0.172459	4.11228
STATIC	HUVEC_F-Actin_Static_005	108	13.3155	Long	53.2867	8.0426	0.234891	20.627
STATIC	HUVEC_F-Actin_Static_005	109	13.63	Short	25.1083	-12.2263	0.209586	5.95337
STATIC	HUVEC_F-Actin_Static_005	110	24.243	Long	-6.68671	0.65094	0.24032	22.5576
STATIC	HUVEC_F-Actin_Static_005	111	6.3276	Short	2.21992	5.38754	0.199478	5.17657
STATIC	HUVEC_F-Actin_Static_005	112	11.0365	Short	49.9627	24.9047	0.206659	2.34098
STATIC	HUVEC_F-Actin_Static_005	113	14.2286	Short	49.2955	24.4751	0.177498	10.9686
STATIC	HUVEC_F-Actin_Static_005	114	8.90726	Short	28.8359	-14.2641	0.274171	13.5847
STATIC	HUVEC_F-Actin_Static_005	115	8.34507	Short	60.6231	14.1554	0.21263	5.12678
STATIC	HUVEC_F-Actin_Static_005	116	14.2722	Short	49.0655	12.9794	0.240013	10.8328
STATIC	HUVEC_F-Actin_Static_005	117	26.2284	Short	3.01126	-40.4034	0.0933673	6.73415
STATIC	HUVEC_F-Actin_Static_005	118	13.4461	Short	57.8751	-6.90677	0.192551	3.89325
STATIC	HUVEC_F-Actin_Static_005	119	18.0572	Short	40.1283	17.2017	0.158662	9.59517
STATIC	HUVEC_F-Actin_Static_005	120	14.6965	Short	-20.7839	-3.14035	0.184182	2.23605
STATIC	HUVEC_F-Actin_Static_005	121	12.642	Short	34.9661	-2.4376	0.255912	16.1625
STATIC	HUVEC_F-Actin_Static_005	122	17.4357	Short	50.3521	26.2992	0.235717	12.1112
STATIC	HUVEC_F-Actin_Static_005	123	12.4787	Long	43.3456	9.73982	0.227829	48.4599
STATIC	HUVEC_F-Actin_Static_005	124	12.8151	Long	20.3123	6.64801	0.313506	19.2595
STATIC	HUVEC_F-Actin_Static_005	125	3.96856	Short	63.1929	27.8854	0.244333	1.36928
STATIC	HUVEC_F-Actin_Static_005	126	8.50741	Short	40.1858	8.3807	0.217824	4.90254
STATIC	HUVEC_F-Actin_Static_005	127	5.9343	Short	31.2846	-10.3093	0.375034	7.65905
STATIC	HUVEC_F-Actin_Static_005	128	11.785	Short	10.9184	-14.116	0.263762	4.66803
STATIC	HUVEC_F-Actin_Static_005	129	10.7674	Short	39.362	-8.1846	0.306189	7.68522
STATIC	HUVEC_F-Actin_Static_005	130	28.674	Short	-33.2935	32.273	0.128403	0.222662
STATIC	HUVEC_F-Actin_Static_005	131	20.9838	Short	-10.0568	13.5688	0.0766297	1.37753
STATIC	HUVEC_F-Actin_Static_005	132	14.6146	Short	-18.4769	-1.99641	0.155139	12.4751
STATIC	HUVEC_F-Actin_Static_005	133	15.3004	Short	-32.923	11.4073	0.190101	5.43068
STATIC	HUVEC_F-Actin_Static_005	134	14.7411	Short	-30.7458	0.938013	0.178231	6.03592
STATIC	HUVEC_F-Actin_Static_005	135	20.9465	Short	-30.1637	10.8163	0.159691	12.6642
STATIC	HUVEC_F-Actin_Static_005	136	13.4654	Short	60.1062	-15.8557	0.213893	3.3241
STATIC	HUVEC_F-Actin_Static_005	137	11.3776	Long	27.0453	12.2904	0.167209	19.8908
STATIC	HUVEC_F-Actin_Static_005	138	10.1732	Short	26.7383	-12.9651	0.2257	7.18051
STATIC	HUVEC_F-Actin_Static_005	139	19.6477	Short	17.4493	19.1035	0.106256	5.28747
STATIC	HUVEC_F-Actin_Static_005	140	28.5301	Long	1.08362	-0.678076	0.169046	25.0186
STATIC	HUVEC_F-Actin_Static_005	141	3.44946	Short	32.5137	-15.0172	0.376155	2.15762
STATIC	HUVEC_F-Actin_Static_005	142	9.34231	Short	40.113	-6.06416	0.257552	16.5829
STATIC	HUVEC_F-Actin_Static_005	143	14.8698	Long	35.8844	5.04121	0.248816	36.853
STATIC	HUVEC_F-Actin_Static_005	144	13.1257	Short	-22.5667	16.1292	0.176002	6.61337
STATIC	HUVEC_F-Actin_Static_005	145	24.3494	Short	45.7997	4.54858	0.131814	4.1203
STATIC	HUVEC_F-Actin_Static_005	146	9.88051	Short	52.6322	2.30207	0.240849	7.37847
STATIC	HUVEC_F-Actin_Static_005	147	13.1695	Short	31.8541	-4.05245	0.302064	10.918
STATIC	HUVEC_F-Actin_Static_005	148	1.8442	Short	30.5129	-24.2632	0.340538	0.709155
STATIC	HUVEC_F-Actin_Static_005	149	4.622	Short	32.74	-10.7501	0.314746	2.03027
STATIC	HUVEC_F-Actin_Static_005	150	20.0066	Short	50.8136	10.4078	0.321336	9.65884
STATIC	HUVEC_F-Actin_Static_005	151	8.0387	Short	38.9952	59.1841	0.294729	0.526133
STATIC	HUVEC_F-Actin_Static_005	152	3.42423	Short	10.8768	6.68382	0.317885	3.90141
STATIC	HUVEC_F-Actin_Static_005	153	9.53353	Short	37.7075	-4.77606	0.249192	6.86525
STATIC	HUVEC_F-Actin_Static_005	154	5.33932	Short	34.1477	-17.2148	0.323017	2.46634
STATIC	HUVEC_F-Actin_Static_005	155	12.5262	Short	30.1684	-8.29512	0.237015	6.96145
STATIC	HUVEC_F-Actin_Static_005	156	12.3117	Short	54.7811	-11.0477	0.273211	12.9604
STATIC	HUVEC_F-Actin_Static_005	157	14.8086	Short	44.3683	-14.2796	0.151908	3.62609
STATIC	HUVEC_F-Actin_Static_005	158	19.5125	Long	-6.79678	-5.016	0.130661	20.625
STATIC	HUVEC_F-Actin_Static_005	159	13.0234	Short	35.0212	1.17829	0.189479	5.45576
STATIC	HUVEC_F-Actin_Static_005	160	8.65564	Short	26.7404	-38.2692	0.226969	4.58867
STATIC	HUVEC_F-Actin_Static_005	161	26.4312	Short	46.1297	35.7752	0.116188	10.6585
STATIC	HUVEC_F-Actin_Static_005	162	4.34363	Short	38.9748	-7.50948	0.251262	1.30588
STATIC	HUVEC_F-Actin_Static_005	163	10.497	Short	43.5494	5.82872	0.200838	2.6714
STATIC	HUVEC_F-Actin_Static_005	164	12.1831	Short	53.8399	-2.46636	0.2626	15.7554
STATIC	HUVEC_F-Actin_Static_005	165	2.98402	Short	6.85118	-2.98503	0.326125	7.97237
STATIC	HUVEC_F-Actin_Static_005	166	7.10599	Short	-53.0582	-21.7202	0.131219	1.03648
STATIC	HUVEC_F-Actin_Static_005	167	15.7802	Short	49.8622	18.9973	0.162223	2.30937
STATIC	HUVEC_F-Actin_Static_005	168	15.4189	Short	39.2355	8.2614	0.160139	1.07742
STATIC	HUVEC_F-Actin_Static_005	169	12.4554	Short	-83.8727	-9.06971	0.196648	5.32396
STATIC	HUVEC_F-Actin_Static_005	170	15.6916	Short	31.5905	-1.09448	0.304779	14.9525
STATIC	HUVEC_F-Actin_Static_005	171	8.71606	Short	55.694	29.5885	0.173075	1.77459
STATIC	HUVEC_F-Actin_Static_005	172	13.117	Short	-13.2119	13.6542	0.176163	6.68124
STATIC	HUVEC_F-Actin_Static_005	173	7.76022	Short	89.0457	0.750548	0.295667	6.00097
STATIC	HUVEC_F-Actin_Static_005	174	6.4636	Short	32.5216	0.40358	0.226668	3.62568
STATIC	HUVEC_F-Actin_Static_005	175	6.85051	Short	64.1448	-0.193331	0.193077	3.90201
STATIC	HUVEC_F-Actin_Static_005	176	10.1297	Short	26.2271	0.0238862	0.262224	11.4508
STATIC	HUVEC_F-Actin_Static_005	177	7.20743	Short	15.6714	-7.60651	0.224756	6.3755
STATIC	HUVEC_F-Actin_Static_005	178	15.0118	Short	63.1316	7.83093	0.277083	7.89777
STATIC	HUVEC_F-Actin_Static_005	179	11.0522	Short	52.2171	20.8232	0.235485	4.5261
STATIC	HUVEC_F-Actin_Static_005	180	17.4994	Short	28.0305	9.59111	0.173316	5.85658
STATIC	HUVEC_F-Actin_Static_005	181	25.9513	Short	0.760304	2.82525	0.145251	11.6258
STATIC	HUVEC_F-Actin_Static_005	182	11.8275	Short	40.3627	4.0724	0.148115	1.56026
STATIC	HUVEC_F-Actin_Static_005	183	14.6018	Short	23.7238	-0.518591	0.251565	4.38659
STATIC	HUVEC_F-Actin_Static_005	184	10.9507	Short	54.2098	29.091	0.167409	3.32009
STATIC	HUVEC_F-Actin_Static_005	185	8.59315	Short	24.6909	-7.32436	0.265411	12.0387
STATIC	HUVEC_F-Actin_Static_005	186	34.6692	Short	-57.7573	2.80942	0.0987336	4.67605
STATIC	HUVEC_F-Actin_Static_005	187	7.38071	Short	25.8557	-17.8434	0.264888	2.1368
STATIC	HUVEC_F-Actin_Static_005	188	7.87369	Short	32.108	-3.87557	0.362952	10.4542
STATIC	HUVEC_F-Actin_Static_005	189	13.678	Short	-9.66057	4.8123	0.138557	4.19064
STATIC	HUVEC_F-Actin_Static_005	190	14.24	Short	57.156	9.65506	0.150802	6.30353
STATIC	HUVEC_F-Actin_Static_005	191	11.1531	Short	38.1667	-2.45232	0.366967	12.0591
STATIC	HUVEC_F-Actin_Static_005	192	20.1285	Long	44.2919	12.5972	0.191375	18.9483
STATIC	HUVEC_F-Actin_Static_005	193	12.3025	Short	14.5644	4.5837	0.200637	6.88453
STATIC	HUVEC_F-Actin_Static_005	194	10.924	Long	32.6389	-3.094	0.372195	50.8506
STATIC	HUVEC_F-Actin_Static_005	195	46.1379	Short	-31.3606	19.1814	0.0716531	5.08962
STATIC	HUVEC_F-Actin_Static_005	196	13.9085	Short	52.8919	0.0990158	0.231304	10.7856
STATIC	HUVEC_F-Actin_Static_005	197	17.1641	Short	22.6632	8.65584	0.13027	3.32359
STATIC	HUVEC_F-Actin_Static_005	198	12.3376	Short	45.2629	-5.24882	0.266842	6.98138
STATIC	HUVEC_F-Actin_Static_005	199	13.8585	Short	14.8331	19.9429	0.171008	2.65445
STATIC	HUVEC_F-Actin_Static_005	200	15.1138	Long	37.5412	4.83185	0.282824	20.1587
STATIC	HUVEC_F-Actin_Static_005	201	5.86197	Short	14.5576	-3.99436	0.219984	5.10081
STATIC	HUVEC_F-Actin_Static_005	202	12.5606	Short	30.4419	0.618278	0.162214	4.26564
STATIC	HUVEC_F-Actin_Static_005	203	12.427	Short	29.7164	-3.83625	0.244374	5.95126
STATIC	HUVEC_F-Actin_Static_005	204	19.6455	Short	16.1056	6.40026	0.205169	5.82353
STATIC	HUVEC_F-Actin_Static_005	205	16.6724	Short	4.2677	12.1365	0.173905	8.02348
STATIC	HUVEC_F-Actin_Static_005	206	10.2694	Short	30.6552	-10.6532	0.39558	10.0784
STATIC	HUVEC_F-Actin_Static_005	207	11.1407	Short	58.8773	1.54019	0.303282	9.76073
STATIC	HUVEC_F-Actin_Static_005	208	66.0428	Short	37.9485	44.6348	0.112357	2.33739
STATIC	HUVEC_F-Actin_Static_005	209	15.5841	Short	32.1209	-15.479	0.299212	10.8894
STATIC	HUVEC_F-Actin_Static_005	210	29.5283	Short	23.582	2.25048	0.138704	5.39903
STATIC	HUVEC_F-Actin_Static_005	211	11.2907	Long	48.9166	18.3571	0.194512	18.0083
STATIC	HUVEC_F-Actin_Static_005	212	12.6097	Short	46.8501	-5.19496	0.275713	7.23295
STATIC	HUVEC_F-Actin_Static_005	213	41.3839	Short	46.4761	59.2377	0.0685739	6.11189
STATIC	HUVEC_F-Actin_Static_005	214	10.1974	Short	36.8014	-2.92656	0.292827	16.4353
STATIC	HUVEC_F-Actin_Static_005	215	6.56874	Short	23.7678	0.232614	0.216338	3.74291
STATIC	HUVEC_F-Actin_Static_005	216	9.99841	Short	23.7688	1.5141	0.162904	4.30102
STATIC	HUVEC_F-Actin_Static_005	217	23.2092	Short	56.5009	48.2312	0.105888	4.57923
STATIC	HUVEC_F-Actin_Static_005	218	10.5162	Short	69.274	14.6832	0.279999	4.78543
STATIC	HUVEC_F-Actin_Static_005	219	10.9846	Short	36.3434	4.97325	0.178422	5.95662
STATIC	HUVEC_F-Actin_Static_005	220	7.57326	Short	69.6732	12.2486	0.252463	4.69477
STATIC	HUVEC_F-Actin_Static_005	221	10.5913	Short	70.2756	30.3483	0.23446	3.41424
STATIC	HUVEC_F-Actin_Static_005	222	3.57473	Short	30.9071	-9.60838	0.34122	3.60065
STATIC	HUVEC_F-Actin_Static_005	223	18.0106	Short	60.1629	37.1351	0.11384	4.15332
STATIC	HUVEC_F-Actin_Static_005	224	7.00047	Short	77.9334	4.62015	0.341932	3.5672
STATIC	HUVEC_F-Actin_Static_005	225	6.39183	Short	68.0805	-31.5979	0.266359	0.174517
STATIC	HUVEC_F-Actin_Static_005	226	9.20587	Short	21.9185	-7.32445	0.25873	8.59448
STATIC	HUVEC_F-Actin_Static_005	227	12.069	Short	19.0904	4.43925	0.205993	4.92862
STATIC	HUVEC_F-Actin_Static_005	228	7.04933	Short	82.8621	42.4465	0.297385	2.82303
STATIC	HUVEC_F-Actin_Static_005	229	16.1711	Short	34.4474	1.85404	0.228951	10.6038
STATIC	HUVEC_F-Actin_Static_005	230	1.60988	Short	33.6912	-24.0808	0.308629	0.87941
STATIC	HUVEC_F-Actin_Static_005	231	13.4726	Short	33.9272	3.71824	0.359108	13.5105
STATIC	HUVEC_F-Actin_Static_005	232	11.4965	Short	31.6922	2.20442	0.369271	15.4843
STATIC	HUVEC_F-Actin_Static_005	233	12.6536	Short	23.9909	7.42062	0.245226	7.56139
STATIC	HUVEC_F-Actin_Static_005	234	12.0017	Short	23.445	-5.19462	0.181454	5.61716
STATIC	HUVEC_F-Actin_Static_005	235	6.10902	Short	34.4164	35.8309	0.187071	0.458109
STATIC	HUVEC_F-Actin_Static_005	236	21.585	Short	34.6658	14.6138	0.154724	4.99309
STATIC	HUVEC_F-Actin_Static_005	237	4.14629	Short	23.9019	-3.13227	0.413122	10.2407
STATIC	HUVEC_F-Actin_Static_005	238	12.6528	Short	57.2583	19.513	0.204586	4.1221
STATIC	HUVEC_F-Actin_Static_005	239	24.3709	Short	41.0434	12.9803	0.158044	6.09118
STATIC	HUVEC_F-Actin_Static_005	240	9.94755	Short	59.0365	24.8676	0.249038	6.26284
STATIC	HUVEC_F-Actin_Static_005	241	6.19793	Short	5.29145	3.28181	0.173277	1.80381
STATIC	HUVEC_F-Actin_Static_005	242	4.39861	Short	25.4521	-12.8071	0.356821	1.34739
STATIC	HUVEC_F-Actin_Static_005	243	10.8024	Short	46.7866	15.1536	0.20323	11.1595
STATIC	HUVEC_F-Actin_Static_005	244	11.3216	Long	17.6062	8.73893	0.249755	21.3234
STATIC	HUVEC_F-Actin_Static_005	245	2.78216	Short	15.2171	4.63931	0.376387	5.46176
STATIC	HUVEC_F-Actin_Static_005	246	12.2812	Short	32.9187	-0.749627	0.164489	1.50806
STATIC	HUVEC_F-Actin_Static_005	247	15.5872	Short	86.8623	0.294539	0.207058	6.0521
STATIC	HUVEC_F-Actin_Static_005	248	11.9756	Short	38.4338	10.704	0.228022	4.68069
STATIC	HUVEC_F-Actin_Static_005	249	11.7424	Short	71.589	15.1429	0.249794	3.94421
STATIC	HUVEC_F-Actin_Static_005	250	17.0363	Short	45.8282	22.1257	0.174954	6.10084
STATIC	HUVEC_F-Actin_Static_005	251	5.5813	Short	21.2075	-2.29961	0.31029	4.33872
STATIC	HUVEC_F-Actin_Static_005	252	4.70623	Short	23.3078	0.310556	0.335917	2.95609
STATIC	HUVEC_F-Actin_Static_005	253	10.0112	Short	67.0438	20.2323	0.23849	3.41941
STATIC	HUVEC_F-Actin_Static_005	254	20.9921	Short	31.1921	3.82539	0.313861	8.63988
STATIC	HUVEC_F-Actin_Static_005	255	7.75214	Short	83.4428	5.80303	0.245805	5.05381
STATIC	HUVEC_F-Actin_Static_005	256	3.5316	Short	-89.0893	23.0656	0.383342	4.70013
STATIC	HUVEC_F-Actin_Static_005	257	11.3895	Short	43.0925	13.7168	0.229484	5.08745
STATIC	HUVEC_F-Actin_Static_005	258	14.616	Short	40.8762	3.98386	0.160654	10.4925
STATIC	HUVEC_F-Actin_Static_005	259	9.18786	Short	78.6289	-2.31743	0.246132	4.1265
STATIC	HUVEC_F-Actin_Static_005	260	12.7348	Short	68.0818	39.5577	0.169147	4.12176
STATIC	HUVEC_F-Actin_Static_005	261	12.8519	Short	-81.9446	0.403418	0.142352	6.17749
STATIC	HUVEC_F-Actin_Static_005	262	5.01203	Short	8.63114	2.57012	0.188966	3.73527
STATIC	HUVEC_F-Actin_Static_005	263	4.69171	Short	74.1218	21.8557	0.356208	15.328
STATIC	HUVEC_F-Actin_Static_005	264	10.459	Short	43.7774	16.148	0.204046	4.15897
STATIC	HUVEC_F-Actin_Static_005	265	27.7533	Short	-8.72892	-2.91325	0.239113	5.56148
STATIC	HUVEC_F-Actin_Static_005	266	5.40216	Short	21.5734	-4.45167	0.37221	6.46262
STATIC	HUVEC_F-Actin_Static_005	267	14.1689	Short	32.6793	7.42144	0.266427	12.7321
STATIC	HUVEC_F-Actin_Static_005	268	9.64918	Short	67.2391	4.78645	0.306953	5.58416
STATIC	HUVEC_F-Actin_Static_005	269	6.2025	Short	70.445	20.3145	0.289855	4.57027
STATIC	HUVEC_F-Actin_Static_005	270	14.4695	Short	60.078	4.82062	0.279798	4.3876
STATIC	HUVEC_F-Actin_Static_005	271	16.8947	Short	34.3655	16.8015	0.201283	6.93819
STATIC	HUVEC_F-Actin_Static_005	272	5.88408	Short	-83.6788	-3.16942	0.295327	4.99033
STATIC	HUVEC_F-Actin_Static_005	273	6.54503	Long	17.7924	0.804115	0.276569	42.0037
STATIC	HUVEC_F-Actin_Static_005	274	7.00176	Short	61.7032	-1.77078	0.262154	6.89653
STATIC	HUVEC_F-Actin_Static_005	275	10.6898	Short	63.2982	22.3003	0.179175	4.39362
STATIC	HUVEC_F-Actin_Static_005	276	26.7581	Long	53.0043	-6.15038	0.287233	18.2412
STATIC	HUVEC_F-Actin_Static_005	277	11.9465	Short	64.1377	21.0202	0.259394	11.0613
STATIC	HUVEC_F-Actin_Static_005	278	7.94574	Short	32.8813	6.56022	0.298809	2.34238
STATIC	HUVEC_F-Actin_Static_005	279	11.4458	Short	39.7576	-3.69369	0.160702	5.29592
STATIC	HUVEC_F-Actin_Static_005	280	13.1332	Short	52.022	12.6988	0.25981	3.52195
STATIC	HUVEC_F-Actin_Static_005	281	2.33233	Short	15.7744	-3.32036	0.237736	1.90898
STATIC	HUVEC_F-Actin_Static_005	282	14.4244	Short	44.6985	11.5228	0.318481	8.76399
STATIC	HUVEC_F-Actin_Static_005	283	13.7355	Long	38.5895	2.47694	0.259679	25.0758
STATIC	HUVEC_F-Actin_Static_005	284	14.2384	Short	46.011	3.56106	0.143241	3.21846
STATIC	HUVEC_F-Actin_Static_005	285	12.1065	Short	33.3037	0.629427	0.158183	6.2277
STATIC	HUVEC_F-Actin_Static_005	286	11.4715	Short	27.5457	3.27774	0.162277	2.56024
STATIC	HUVEC_F-Actin_Static_005	287	9.39597	Short	66.1438	6.60428	0.243987	2.02355
STATIC	HUVEC_F-Actin_Static_005	288	16.537	Short	27.4247	-7.01306	0.196891	8.61428
STATIC	HUVEC_F-Actin_Static_005	289	12.6397	Short	57.241	-9.45073	0.22844	8.45286
STATIC	HUVEC_F-Actin_Static_005	290	1.57307	Short	13.9404	11.9711	0.264113	0.852811
STATIC	HUVEC_F-Actin_Static_005	291	7.12391	Short	68.1855	5.16978	0.363468	5.13111
STATIC	HUVEC_F-Actin_Static_005	292	19.3966	Short	-19.5425	-1.29071	0.173214	5.51364
STATIC	HUVEC_F-Actin_Static_005	293	22.0858	Short	38.725	3.77763	0.211505	6.02906
STATIC	HUVEC_F-Actin_Static_005	294	8.66334	Short	27.5733	3.2097	0.264255	1.79064
STATIC	HUVEC_F-Actin_Static_005	295	10.8424	Short	59.4469	27.2	0.253457	7.23678
STATIC	HUVEC_F-Actin_Static_005	296	5.64262	Short	9.51251	0.511135	0.244814	16.0435
STATIC	HUVEC_F-Actin_Static_005	297	17.1433	Short	44.4634	13.7691	0.170317	9.45482
STATIC	HUVEC_F-Actin_Static_005	298	16.2407	Short	56.4825	17.6202	0.236567	6.5708
STATIC	HUVEC_F-Actin_Static_005	299	10.135	Long	39.6696	7.75662	0.179844	26.453
STATIC	HUVEC_F-Actin_Static_005	300	6.5932	Short	63.0487	23.6474	0.325319	4.329
STATIC	HUVEC_F-Actin_Static_005	301	9.33367	Short	26.3967	-4.9202	0.279342	7.55701
STATIC	HUVEC_F-Actin_Static_005	302	10.0716	Short	61.6829	-8.12629	0.251131	8.72999
STATIC	HUVEC_F-Actin_Static_005	303	11.2279	Short	56.2392	-15.58	0.192593	4.14504
STATIC	HUVEC_F-Actin_Static_005	304	14.9022	Short	51.7166	8.6001	0.316365	9.38649
STATIC	HUVEC_F-Actin_Static_005	305	7.0983	Short	18.1062	-23.3138	0.273845	12.638
STATIC	HUVEC_F-Actin_Static_005	306	3.83518	Short	17.5832	-19.1847	0.329852	3.30779
STATIC	HUVEC_F-Actin_Static_005	307	15.4743	Short	7.69868	6.51049	0.192377	4.59743
STATIC	HUVEC_F-Actin_Static_005	308	19.4055	Short	34.2002	10.9563	0.263549	13.9968
STATIC	HUVEC_F-Actin_Static_005	309	4.91096	Short	76.4276	7.46523	0.30855	1.55695
STATIC	HUVEC_F-Actin_Static_005	310	2.05651	Short	15.3911	-24.9757	0.317035	1.65573
STATIC	HUVEC_F-Actin_Static_005	311	10.9083	Short	22.664	-16.7343	0.319144	11.6887
STATIC	HUVEC_F-Actin_Static_005	312	9.22193	Short	53.3926	0.163872	0.179077	2.51394
STATIC	HUVEC_F-Actin_Static_005	313	14.7233	Short	69.8954	31.5385	0.268941	10.195
STATIC	HUVEC_F-Actin_Static_005	314	17.5137	Short	45.7788	14.4579	0.148625	9.26132
STATIC	HUVEC_F-Actin_Static_005	315	11.683	Short	64.7972	-1.18253	0.241027	5.67948
STATIC	HUVEC_F-Actin_Static_005	316	8.51918	Short	16.862	-7.80849	0.228844	2.36892
STATIC	HUVEC_F-Actin_Static_005	317	7.61969	Short	43.3189	4.06389	0.245927	4.8867
STATIC	HUVEC_F-Actin_Static_005	318	11.0477	Short	34.1067	4.32733	0.272281	9.91524
STATIC	HUVEC_F-Actin_Static_005	319	16.6001	Short	41.062	-8.80441	0.112903	3.1569
STATIC	HUVEC_F-Actin_Static_005	320	8.1651	Short	11.7325	-3.55226	0.284854	5.11471
STATIC	HUVEC_F-Actin_Static_005	321	4.12983	Short	16.5769	-12.8918	0.347293	7.41869
STATIC	HUVEC_F-Actin_Static_005	322	18.7108	Long	34.817	7.29002	0.262461	22.7489
STATIC	HUVEC_F-Actin_Static_005	323	3.50679	Short	21.0043	47.8252	0.241835	0.526545
STATIC	HUVEC_F-Actin_Static_005	324	2.21473	Short	14.1246	-21.268	0.375289	0.644348
STATIC	HUVEC_F-Actin_Static_005	325	6.63032	Short	37.2991	-9.67222	0.261839	4.11992
STATIC	HUVEC_F-Actin_Static_005	326	11.3009	Short	58.3919	-12.8425	0.220547	4.32372
STATIC	HUVEC_F-Actin_Static_005	327	5.016	Short	19.7798	-21.8909	0.464648	14.2129
STATIC	HUVEC_F-Actin_Static_005	328	4.24286	Short	24.3191	-13.8912	0.258586	1.65827
STATIC	HUVEC_F-Actin_Static_005	329	8.93462	Long	32.9527	-8.21509	0.343768	23.9442
STATIC	HUVEC_F-Actin_Static_005	330	4.71552	Short	24.7325	-6.93655	0.237421	8.21602
STATIC	HUVEC_F-Actin_Static_005	331	3.964	Long	12.8695	-9.52718	0.35373	19.3182
STATIC	HUVEC_F-Actin_Static_005	332	9.4816	Short	32.9687	-6.33229	0.244589	7.78827
STATIC	HUVEC_F-Actin_Static_005	333	16.4768	Short	56.6564	-0.742729	0.173158	5.76324
STATIC	HUVEC_F-Actin_Static_005	334	3.67024	Short	17.8702	-20.0331	0.327064	6.71953
STATIC	HUVEC_F-Actin_Static_005	335	15.6136	Short	58.5204	-4.18255	0.238481	7.95292
STATIC	HUVEC_F-Actin_Static_005	336	2.64004	Short	13.753	-8.77983	0.342862	7.10571
STATIC	HUVEC_F-Actin_Static_005	337	9.29758	Short	32.1224	-18.3293	0.205768	5.45861
STATIC	HUVEC_F-Actin_Static_005	338	4.45135	Short	18.9261	-6.67646	0.314146	9.52438
STATIC	HUVEC_F-Actin_Static_005	339	11.4958	Long	44.6778	4.09975	0.264646	23.1272
STATIC	HUVEC_F-Actin_Static_005	340	12.0403	Short	14.2098	16.6313	0.133293	4.14065
STATIC	HUVEC_F-Actin_Static_005	341	12.9549	Short	39.6225	-20.4443	0.186792	5.14216
STATIC	HUVEC_F-Actin_Static_005	342	5.8191	Short	17.1075	-31.6294	0.231617	4.91064
STATIC	HUVEC_F-Actin_Static_005	343	10.459	Short	18.0822	3.66212	0.239605	7.89904
STATIC	HUVEC_F-Actin_Static_005	344	15.6123	Short	63.5426	19.6307	0.20675	4.59618
STATIC	HUVEC_F-Actin_Static_005	345	14.6598	Short	55.7667	20.7745	0.222801	4.97976
STATIC	HUVEC_F-Actin_Static_005	346	4.78294	Short	8.85218	-5.20583	0.190613	2.53811
STATIC	HUVEC_F-Actin_Static_005	347	18.8948	Short	62.3567	5.97545	0.268311	7.77023
STATIC	HUVEC_F-Actin_Static_005	348	11.9801	Long	29.8978	-0.718255	0.233835	27.0439
STATIC	HUVEC_F-Actin_Static_005	349	4.6329	Short	11.7718	-21.2264	0.20737	4.21404
STATIC	HUVEC_F-Actin_Static_005	350	19.9298	Short	41.034	19.3314	0.23692	7.61885
STATIC	HUVEC_F-Actin_Static_005	351	23.8756	Short	26.0023	16.3549	0.206695	7.07183
STATIC	HUVEC_F-Actin_Static_005	352	16.3377	Short	15.4347	-12.9113	0.132184	4.14778
STATIC	HUVEC_F-Actin_Static_005	353	15.1892	Short	69.0288	-1.14734	0.24185	4.26052
STATIC	HUVEC_F-Actin_Static_005	354	35.706	Short	6.8783	11.8002	0.213737	14.4879
STATIC	HUVEC_F-Actin_Static_005	355	5.75858	Short	16.1908	-4.9742	0.223709	11.7266
STATIC	HUVEC_F-Actin_Static_005	356	2.69999	Short	12.8907	-7.87665	0.274653	1.24753
STATIC	HUVEC_F-Actin_Static_005	357	10.144	Long	28.8646	-16.5573	0.316174	29.0919
STATIC	HUVEC_F-Actin_Static_005	358	1.55577	Short	20.9623	-11.6761	0.249059	0.357389
STATIC	HUVEC_F-Actin_Static_005	359	10.5928	Short	76.6316	35.8885	0.206245	4.48379
STATIC	HUVEC_F-Actin_Static_005	360	30.2579	Short	50.2512	41.522	0.137388	5.79936
STATIC	HUVEC_F-Actin_Static_005	361	10.3684	Short	-78.3913	2.66617	0.181131	5.57123
STATIC	HUVEC_F-Actin_Static_005	362	1.01613	Short	13.8521	-5.63196	0.306762	0.263305
STATIC	HUVEC_F-Actin_Static_005	363	6.413	Short	17.9656	-9.8986	0.270938	4.13023
STATIC	HUVEC_F-Actin_Static_005	364	33.4617	Short	-43.1039	-17.693	0.106732	12.1217
STATIC	HUVEC_F-Actin_Static_005	365	12.0793	Short	28.6774	3.18085	0.127682	4.10631
STATIC	HUVEC_F-Actin_Static_005	366	10.8893	Short	27.7598	-16.5028	0.384474	13.5092
STATIC	HUVEC_F-Actin_Static_005	367	7.7359	Short	45.5116	7.09884	0.148403	5.1104
STATIC	HUVEC_F-Actin_Static_005	368	8.27723	Short	37.7688	3.84856	0.214645	1.90953
STATIC	HUVEC_F-Actin_Static_005	369	9.95225	Long	23.4931	6.52973	0.178813	19.4353
STATIC	HUVEC_F-Actin_Static_005	370	36.0532	Short	52.9117	44.8783	0.143707	4.04247
STATIC	HUVEC_F-Actin_Static_005	371	51.2776	Short	19.9796	31.0072	0.20845	10.1942
STATIC	HUVEC_F-Actin_Static_005	372	8.85341	Short	55.5933	4.10504	0.119612	2.98294
STATIC	HUVEC_F-Actin_Static_005	373	16.3485	Short	36.8647	-8.30389	0.246301	12.9056
STATIC	HUVEC_F-Actin_Static_005	374	6.75358	Short	30.5227	-20.8433	0.336009	6.89139
STATIC	HUVEC_F-Actin_Static_005	375	4.57608	Short	19.0671	-23.2023	0.37733	4.4397
STATIC	HUVEC_F-Actin_Static_005	376	14.1018	Short	-1.6598	6.71867	0.171925	5.32718
STATIC	HUVEC_F-Actin_Static_005	377	11.0274	Short	13.9665	1.38671	0.333921	14.3563
STATIC	HUVEC_F-Actin_Static_005	378	22.5493	Short	66.9913	40.6374	0.102604	9.85005
STATIC	HUVEC_F-Actin_Static_005	379	17.1622	Short	30.9966	-7.76117	0.132048	3.81258
STATIC	HUVEC_F-Actin_Static_005	380	29.1388	Short	-28.8247	31.5187	0.121135	4.13569
STATIC	HUVEC_F-Actin_Static_005	381	13.1679	Short	14.6288	-30.9388	0.184696	2.30627
STATIC	HUVEC_F-Actin_Static_005	382	8.36229	Short	11.8906	-17.9619	0.241935	7.25899
STATIC	HUVEC_F-Actin_Static_005	383	11.4918	Short	-14.7274	2.87147	0.169112	4.80948
STATIC	HUVEC_F-Actin_Static_005	384	16.3995	Short	41.4491	-0.0720045	0.156054	6.79029
STATIC	HUVEC_F-Actin_Static_005	385	9.21524	Short	27.7212	-25.6953	0.270902	4.29288
STATIC	HUVEC_F-Actin_Static_005	386	12.5924	Short	13.0509	2.30091	0.324269	5.59962
STATIC	HUVEC_F-Actin_Static_005	387	10.8315	Short	45.6741	1.76789	0.288711	7.21896
STATIC	HUVEC_F-Actin_Static_005	388	12.4992	Short	26.4019	-4.71406	0.152605	4.16162
STATIC	HUVEC_F-Actin_Static_005	389	10.9524	Short	10.3116	-1.44428	0.302024	12.9424
STATIC	HUVEC_F-Actin_Static_005	390	4.38324	Short	32.8131	-9.92172	0.296778	1.89567
STATIC	HUVEC_F-Actin_Static_005	391	15.072	Short	8.77496	-31.2137	0.273583	4.63372
STATIC	HUVEC_F-Actin_Static_005	392	10.9534	Short	44.4918	-2.98717	0.317594	9.73234
STATIC	HUVEC_F-Actin_Static_005	393	7.06366	Short	-23.9481	28.8708	0.296207	5.65309
STATIC	HUVEC_F-Actin_Static_005	394	8.726	Short	-0.732469	8.64392	0.36471	13.4475
STATIC	HUVEC_F-Actin_Static_005	395	7.6241	Short	-18.4678	16.4951	0.391392	14.9614
STATIC	HUVEC_F-Actin_Static_005	396	13.7443	Short	-18.5217	21.2468	0.256578	8.8613
STATIC	HUVEC_F-Actin_Static_005	397	7.16623	Short	23.9029	-9.19477	0.389968	15.0928
STATIC	HUVEC_F-Actin_Static_005	398	3.18579	Short	25.5954	-5.66306	0.392852	3.59179
STATIC	HUVEC_F-Actin_Static_005	399	12.6083	Short	42.1462	-1.58688	0.269655	5.34048
STATIC	HUVEC_F-Actin_Static_005	400	2.81864	Short	23.5789	-4.97028	0.465039	3.18955
STATIC	HUVEC_F-Actin_Static_005	401	6.9225	Short	28.3347	-10.1358	0.41254	15.9426
STATIC	HUVEC_F-Actin_Static_005	402	14.2009	Short	26.8355	-59.6624	0.085646	0.223134
STATIC	HUVEC_F-Actin_Static_005	403	4.88101	Short	21.5924	-14.6382	0.185818	2.14891
STATIC	HUVEC_F-Actin_Static_005	404	8.46361	Short	-13.4054	11.0845	0.314867	3.89513
STATIC	HUVEC_F-Actin_Static_005	405	9.21108	Short	54.0868	7.63794	0.283322	8.12764
STATIC	HUVEC_F-Actin_Static_005	406	9.166	Short	9.08769	-22.0384	0.260954	4.43149
STATIC	HUVEC_F-Actin_Static_005	407	9.87171	Short	35.6309	-17.0425	0.289881	6.59892
STATIC	HUVEC_F-Actin_Static_005	408	13.3403	Short	33.3708	2.8974	0.264568	5.06005
STATIC	HUVEC_F-Actin_Static_005	409	10.5442	Short	20.7881	-7.01312	0.282629	14.4176
STATIC	HUVEC_F-Actin_Static_005	410	8.17077	Short	18.2596	-25.2439	0.156561	3.48854
STATIC	HUVEC_F-Actin_Static_005	411	11.1855	Short	-20.9839	26.0969	0.243052	4.1046
STATIC	HUVEC_F-Actin_Static_005	412	8.06987	Short	36.0009	-8.08869	0.215514	3.82373
STATIC	HUVEC_F-Actin_Static_005	413	11.8275	Short	21.3816	3.83118	0.248718	9.06903
STATIC	HUVEC_F-Actin_Static_005	414	17.8161	Short	48.4311	18.2433	0.228595	2.96101
STATIC	HUVEC_F-Actin_Static_005	415	6.77213	Short	21.8945	-1.18785	0.216546	8.59451
STATIC	HUVEC_F-Actin_Static_005	416	21.3774	Short	5.15859	-26.1821	0.123071	8.55036
STATIC	HUVEC_F-Actin_Static_005	417	13.2714	Short	-6.34399	3.76274	0.180786	7.35288
STATIC	HUVEC_F-Actin_Static_005	418	5.98457	Short	20.1124	-30.2874	0.351159	6.32429
STATIC	HUVEC_F-Actin_Static_005	419	6.99469	Short	-9.40079	5.39146	0.344491	7.02595
STATIC	HUVEC_F-Actin_Static_005	420	9.57882	Short	-7.76982	-42.0321	0.158433	4.12932
STATIC	HUVEC_F-Actin_Static_005	421	3.85662	Short	6.79211	0.932547	0.262668	1.39313
STATIC	HUVEC_F-Actin_Static_005	422	12.0058	Short	14.136	-4.6443	0.235266	6.9333
STATIC	HUVEC_F-Actin_Static_005	423	24.8647	Short	18.5201	-4.44906	0.125947	6.56595
STATIC	HUVEC_F-Actin_Static_005	424	12.8405	Short	-16.502	4.95488	0.275199	4.2821
STATIC	HUVEC_F-Actin_Static_005	425	10.025	Short	29.8366	-30.2665	0.235422	3.66582
STATIC	HUVEC_F-Actin_Static_005	426	6.64805	Short	21.8336	-30.0545	0.325511	2.04192
STATIC	HUVEC_F-Actin_Static_005	427	9.11534	Short	-0.805796	-43.0754	0.225201	2.78124
STATIC	HUVEC_F-Actin_Static_005	428	18.6388	Short	23.2442	7.07642	0.172406	4.12408
STATIC	HUVEC_F-Actin_Static_005	429	7.87979	Short	26.6971	-5.43271	0.224543	5.58571
STATIC	HUVEC_F-Actin_Static_005	430	4.63755	Short	-0.2683	3.55253	0.393266	4.33184
STATIC	HUVEC_F-Actin_Static_005	431	9.14354	Short	53.112	-5.45076	0.266469	8.20858
STATIC	HUVEC_F-Actin_Static_005	432	3.32663	Short	22.727	-34.4414	0.290132	3.00217
STATIC	HUVEC_F-Actin_Static_005	433	5.954	Short	21.4206	-21.1213	0.346734	5.5037
STATIC	HUVEC_F-Actin_Static_005	434	29.6351	Short	40.0675	-22.6036	0.130321	6.26073
STATIC	HUVEC_F-Actin_Static_005	435	7.75408	Short	11.0162	-31.0349	0.185106	4.13322
STATIC	HUVEC_F-Actin_Static_005	436	28.5696	Short	25.267	8.58212	0.103702	2.59611
STATIC	HUVEC_F-Actin_Static_005	437	6.3386	Short	22.4006	-30.1098	0.340558	3.351
STATIC	HUVEC_F-Actin_Static_005	438	13.4297	Short	-16.5808	4.67068	0.154456	2.29351
STATIC	HUVEC_F-Actin_Static_005	439	11.3951	Short	8.60436	-43.6237	0.174383	3.62033
STATIC	HUVEC_F-Actin_Static_005	440	7.34504	Short	36.2994	16.2174	0.16137	1.98958
STATIC	HUVEC_F-Actin_Static_005	441	2.36336	Short	11.5662	-17.0247	0.395003	2.0968
STATIC	HUVEC_F-Actin_Static_005	442	12.1989	Short	-14.0405	11.1368	0.252467	1.82142
STATIC	HUVEC_F-Actin_Static_005	443	2.59613	Short	24.6246	-30.5908	0.382357	2.49264
STATIC	HUVEC_F-Actin_Static_005	444	2.53589	Short	24.8109	-16.7086	0.361888	0.276703
STATIC	HUVEC_F-Actin_Static_005	445	9.75666	Short	27.646	-27.3227	0.17027	2.33887
STATIC	HUVEC_F-Actin_Static_010	1	3.95358	Short	78.7107	-26.1237	0.315843	1.91443
STATIC	HUVEC_F-Actin_Static_010	2	8.58637	Short	70.2991	-18.0906	0.220254	8.00043
STATIC	HUVEC_F-Actin_Static_010	3	6.97069	Short	-89.6203	0.57036	0.330811	4.23943
STATIC	HUVEC_F-Actin_Static_010	4	6.90279	Short	-82.9253	15.8012	0.294698	7.95036
STATIC	HUVEC_F-Actin_Static_010	5	15.3729	Short	73.0906	-17.6539	0.177675	7.27602
STATIC	HUVEC_F-Actin_Static_010	6	4.85922	Short	-88.2721	-64.5289	0.347065	1.35433
STATIC	HUVEC_F-Actin_Static_010	7	11.6804	Short	-58.0137	6.89969	0.165247	3.57226
STATIC	HUVEC_F-Actin_Static_010	8	7.0363	Short	-86.0963	10.8693	0.293679	4.5132
STATIC	HUVEC_F-Actin_Static_010	9	8.37644	Short	-84.2886	-8.75166	0.14837	4.29956
STATIC	HUVEC_F-Actin_Static_010	10	11.2097	Short	80.1538	-7.07957	0.14978	8.64451
STATIC	HUVEC_F-Actin_Static_010	11	19.0726	Short	86.601	5.12883	0.132302	5.27997
STATIC	HUVEC_F-Actin_Static_010	12	10.5676	Short	-77.1681	16.2674	0.321011	13.3135
STATIC	HUVEC_F-Actin_Static_010	13	3.53617	Short	84.3024	-4.49929	0.360327	0.431867
STATIC	HUVEC_F-Actin_Static_010	14	9.63293	Short	77.6238	-18.1713	0.254888	5.54862
STATIC	HUVEC_F-Actin_Static_010	15	18.0563	Short	-89.4842	4.3397	0.084407	2.23706
STATIC	HUVEC_F-Actin_Static_010	16	12.2669	Short	75.88	-1.41867	0.189008	4.37954
STATIC	HUVEC_F-Actin_Static_010	17	6.59906	Short	88.3567	2.11639	0.341765	5.24297
STATIC	HUVEC_F-Actin_Static_010	18	5.96328	Short	-84.1476	-6.54869	0.188701	4.13302
STATIC	HUVEC_F-Actin_Static_010	19	29.0074	Long	-9.96462	43.6817	0.117325	19.0047
STATIC	HUVEC_F-Actin_Static_010	20	11.0819	Long	85.343	3.07549	0.340182	23.1973
STATIC	HUVEC_F-Actin_Static_010	21	14.6905	Short	-82.6021	-11.6494	0.194754	10.9224
STATIC	HUVEC_F-Actin_Static_010	22	22.5814	Short	-38.6183	13.0358	0.141184	16.4266
STATIC	HUVEC_F-Actin_Static_010	23	6.61256	Short	-89.8574	9.70785	0.341745	10.0916
STATIC	HUVEC_F-Actin_Static_010	24	9.27335	Short	-74.543	-5.60804	0.205731	2.26155
STATIC	HUVEC_F-Actin_Static_010	25	8.58627	Short	82.6417	-4.13974	0.375381	12.5069
STATIC	HUVEC_F-Actin_Static_010	26	16.2204	Long	-78.2528	-10.0537	0.253171	17.8139
STATIC	HUVEC_F-Actin_Static_010	27	31.7481	Short	69.1951	32.5258	0.122969	4.99877
STATIC	HUVEC_F-Actin_Static_010	28	12.6746	Short	64.7826	-4.7824	0.185639	5.40548
STATIC	HUVEC_F-Actin_Static_010	29	6.43285	Short	49.2455	-7.43103	0.282709	8.94146
STATIC	HUVEC_F-Actin_Static_010	30	13.964	Short	58.8373	2.97058	0.203007	14.9881
STATIC	HUVEC_F-Actin_Static_010	31	7.14144	Short	88.5686	-9.02641	0.297747	6.40485
STATIC	HUVEC_F-Actin_Static_010	32	5.88965	Short	-83.1184	-3.67248	0.249118	2.72574
STATIC	HUVEC_F-Actin_Static_010	33	11.6026	Short	70.5615	13.9574	0.136147	2.29873
STATIC	HUVEC_F-Actin_Static_010	34	16.8353	Short	-55.3769	0.0936571	0.223863	17.235
STATIC	HUVEC_F-Actin_Static_010	35	14.2721	Long	85.2794	-1.68657	0.321708	30.0686
STATIC	HUVEC_F-Actin_Static_010	36	12.6039	Long	62.0238	9.85007	0.227218	19.6718
STATIC	HUVEC_F-Actin_Static_010	37	15.4479	Short	59.5926	-53.1015	0.105438	7.07728
STATIC	HUVEC_F-Actin_Static_010	38	5.01755	Short	-75.4212	-19.7453	0.21843	4.65332
STATIC	HUVEC_F-Actin_Static_010	39	23.5227	Short	-74.9471	-9.71765	0.140405	9.9154
STATIC	HUVEC_F-Actin_Static_010	40	5.17209	Short	-80.089	-16.7903	0.290667	4.78196
STATIC	HUVEC_F-Actin_Static_010	41	3.4529	Short	71.3596	-10.9903	0.437223	4.57684
STATIC	HUVEC_F-Actin_Static_010	42	3.66165	Short	-84.9903	-17.6423	0.269056	0.589825
STATIC	HUVEC_F-Actin_Static_010	43	9.26829	Short	66.2637	-1.95463	0.2168	5.31122
STATIC	HUVEC_F-Actin_Static_010	44	13.1728	Short	66.1074	13.6387	0.156515	9.36568
STATIC	HUVEC_F-Actin_Static_010	45	10.1279	Short	-66.1563	-13.0048	0.261889	7.21203
STATIC	HUVEC_F-Actin_Static_010	46	4.70984	Short	-77.2452	-27.5169	0.260982	2.12102
STATIC	HUVEC_F-Actin_Static_010	47	26.6452	Short	-47.251	17.8406	0.179004	10.0322
STATIC	HUVEC_F-Actin_Static_010	48	20.9847	Short	51.9974	3.46665	0.166287	3.45901
STATIC	HUVEC_F-Actin_Static_010	49	18.5173	Short	-49.2074	8.24353	0.227325	8.66755
STATIC	HUVEC_F-Actin_Static_010	50	4.66704	Short	70.0128	-8.80139	0.375034	6.35296
STATIC	HUVEC_F-Actin_Static_010	51	18.408	Short	-49.972	-3.68221	0.249182	9.46875
STATIC	HUVEC_F-Actin_Static_010	52	4.09816	Short	-58.1291	2.55504	0.181358	0.233786
STATIC	HUVEC_F-Actin_Static_010	53	12.5268	Short	-46.1121	3.26447	0.277792	6.95419
STATIC	HUVEC_F-Actin_Static_010	54	16.5122	Short	60.1944	-9.33312	0.158405	6.29833
STATIC	HUVEC_F-Actin_Static_010	55	10.1124	Short	-66.3855	-6.61912	0.315776	4.59964
STATIC	HUVEC_F-Actin_Static_010	56	7.83732	Short	55.5936	7.25884	0.225773	3.92189
STATIC	HUVEC_F-Actin_Static_010	57	19.1838	Short	-41.625	3.35403	0.16263	5.25576
STATIC	HUVEC_F-Actin_Static_010	58	5.60539	Short	75.6383	-37.3559	0.323561	0.886178
STATIC	HUVEC_F-Actin_Static_010	59	7.16362	Short	-75.366	-6.77075	0.316801	2.52142
STATIC	HUVEC_F-Actin_Static_010	60	14.0413	Short	80.0235	11.8635	0.285658	11.7048
STATIC	HUVEC_F-Actin_Static_010	61	8.37029	Short	79.3903	-15.9419	0.332877	3.52193
STATIC	HUVEC_F-Actin_Static_010	62	11.3033	Long	56.5342	4.42705	0.240104	17.6173
STATIC	HUVEC_F-Actin_Static_010	63	6.77897	Short	-86.24	-5.92339	0.312375	0.778219
STATIC	HUVEC_F-Actin_Static_010	64	16.1514	Long	-74.6164	-10.3877	0.356427	34.3301
STATIC	HUVEC_F-Actin_Static_010	65	6.7185	Short	88.2472	32.0987	0.303386	0.131173
STATIC	HUVEC_F-Actin_Static_010	66	15.9961	Short	-16.3597	56.8564	0.131431	2.49945
STATIC	HUVEC_F-Actin_Static_010	67	3.95569	Short	-44.1401	7.92302	0.365445	2.90767
STATIC	HUVEC_F-Actin_Static_010	68	12.0104	Short	-61.5373	8.00258	0.37056	9.59486
STATIC	HUVEC_F-Actin_Static_010	69	6.08665	Short	76.7051	-14.3315	0.247773	2.81126
STATIC	HUVEC_F-Actin_Static_010	70	9.768	Short	46.9703	0.349863	0.249938	12.0542
STATIC	HUVEC_F-Actin_Static_010	71	10.6897	Short	71.3905	9.91568	0.160082	1.1747
STATIC	HUVEC_F-Actin_Static_010	72	12.5358	Short	-20.8377	39.6998	0.174155	4.64622
STATIC	HUVEC_F-Actin_Static_010	73	18.7014	Short	74.1678	24.757	0.190103	10.2726
STATIC	HUVEC_F-Actin_Static_010	74	15.2432	Short	-70.2221	4.07018	0.315377	9.46044
STATIC	HUVEC_F-Actin_Static_010	75	8.19067	Short	71.4541	4.56395	0.326622	10.087
STATIC	HUVEC_F-Actin_Static_010	76	22.0735	Short	55.1942	-37.0047	0.159643	5.1029
STATIC	HUVEC_F-Actin_Static_010	77	9.91366	Short	47.1323	-2.81427	0.242098	10.9469
STATIC	HUVEC_F-Actin_Static_010	78	10.4829	Short	36.2097	-5.2369	0.368509	10.7939
STATIC	HUVEC_F-Actin_Static_010	79	16.0457	Short	-62.7549	15.259	0.243288	9.15429
STATIC	HUVEC_F-Actin_Static_010	80	16.2537	Short	-78.1182	-17.2162	0.205867	8.37485
STATIC	HUVEC_F-Actin_Static_010	81	8.03211	Short	59.7922	6.66797	0.149274	0.936549
STATIC	HUVEC_F-Actin_Static_010	82	17.6563	Short	-1.8385	0.688545	0.176972	6.39902
STATIC	HUVEC_F-Actin_Static_010	83	12.382	Short	53.1459	2.99345	0.265438	2.30673
STATIC	HUVEC_F-Actin_Static_010	84	34.3239	Short	-31.0056	23.0372	0.0889801	4.82237
STATIC	HUVEC_F-Actin_Static_010	85	9.10433	Long	38.0346	-1.82089	0.383744	18.9724
STATIC	HUVEC_F-Actin_Static_010	86	7.9648	Long	-88.4723	-26.9313	0.334021	20.7308
STATIC	HUVEC_F-Actin_Static_010	87	4.92608	Short	58.8251	11.6308	0.310251	1.57053
STATIC	HUVEC_F-Actin_Static_010	88	9.78626	Short	37.6781	-3.40305	0.336181	9.25723
STATIC	HUVEC_F-Actin_Static_010	89	10.1106	Short	32.13	-15.9068	0.229913	4.41737
STATIC	HUVEC_F-Actin_Static_010	90	21.3604	Short	-89.2898	-2.4275	0.122772	5.16548
STATIC	HUVEC_F-Actin_Static_010	91	5.2398	Short	51.1363	14.585	0.229067	0.352778
STATIC	HUVEC_F-Actin_Static_010	92	6.56672	Short	48.3006	3.40788	0.33337	7.72767
STATIC	HUVEC_F-Actin_Static_010	93	16.5709	Short	-85.8347	20.8401	0.156236	4.67074
STATIC	HUVEC_F-Actin_Static_010	94	16.5254	Short	43.148	5.67381	0.234331	5.36951
STATIC	HUVEC_F-Actin_Static_010	95	21.706	Short	51.6456	-12.0431	0.1139	7.39391
STATIC	HUVEC_F-Actin_Static_010	96	4.72507	Short	41.6526	-4.68785	0.247705	0.78099
STATIC	HUVEC_F-Actin_Static_010	97	24.5697	Short	79.0477	8.41416	0.151455	13.9526
STATIC	HUVEC_F-Actin_Static_010	98	6.43754	Short	52.6526	3.50523	0.391423	3.08172
STATIC	HUVEC_F-Actin_Static_010	99	11.8605	Short	58.7467	17.1871	0.181388	8.3103
STATIC	HUVEC_F-Actin_Static_010	100	2.45483	Short	42.4234	8.89684	0.410828	5.41157
STATIC	HUVEC_F-Actin_Static_010	101	4.14806	Short	41.9509	-1.24395	0.363765	9.93183
STATIC	HUVEC_F-Actin_Static_010	102	7.25557	Short	83.3947	-35.8887	0.288966	10.3428
STATIC	HUVEC_F-Actin_Static_010	103	2.19451	Short	32.5462	-3.89344	0.334322	0.416
STATIC	HUVEC_F-Actin_Static_010	104	6.04487	Short	39.0621	-2.90248	0.336728	14.3002
STATIC	HUVEC_F-Actin_Static_010	105	14.8625	Short	70.0235	8.10616	0.123857	1.85681
STATIC	HUVEC_F-Actin_Static_010	106	12.0702	Short	82.92	-3.63529	0.239188	4.3303
STATIC	HUVEC_F-Actin_Static_010	107	2.52315	Short	44.4771	10.6306	0.383245	3.46417
STATIC	HUVEC_F-Actin_Static_010	108	6.24914	Short	-44.2283	13.1007	0.366738	5.08878
STATIC	HUVEC_F-Actin_Static_010	109	19.2468	Short	64.8035	-8.78396	0.168014	17.2996
STATIC	HUVEC_F-Actin_Static_010	110	4.19598	Short	42.3325	6.9895	0.366451	8.53762
STATIC	HUVEC_F-Actin_Static_010	111	10.9409	Short	51.6744	-9.89468	0.331816	4.1901
STATIC	HUVEC_F-Actin_Static_010	112	6.49984	Short	39.7204	-2.49048	0.323182	10.1046
STATIC	HUVEC_F-Actin_Static_010	113	11.6872	Short	84.6621	-55.9744	0.161345	4.40623
STATIC	HUVEC_F-Actin_Static_010	114	17.2313	Short	72.4219	-2.58431	0.316813	16.4059
STATIC	HUVEC_F-Actin_Static_010	115	4.59995	Short	40.4937	6.03629	0.307757	6.29542
STATIC	HUVEC_F-Actin_Static_010	116	12.6497	Short	-28.3945	-5.31888	0.199456	15.3595
STATIC	HUVEC_F-Actin_Static_010	117	8.60975	Short	68.4735	-37.2934	0.320118	6.57947
STATIC	HUVEC_F-Actin_Static_010	118	16.705	Short	77.2606	-29.8965	0.152056	4.33751
STATIC	HUVEC_F-Actin_Static_010	119	13.0754	Short	-48.6876	7.45897	0.150123	4.70299
STATIC	HUVEC_F-Actin_Static_010	120	34.3754	Short	-68.8747	2.43161	0.24817	12.3144
STATIC	HUVEC_F-Actin_Static_010	121	8.69557	Short	-42.4075	8.96949	0.420151	9.21489
STATIC	HUVEC_F-Actin_Static_010	122	5.9083	Short	44.701	1.44251	0.326043	6.56424
STATIC	HUVEC_F-Actin_Static_010	123	8.39722	Short	-68.0128	4.38341	0.358693	9.12037
STATIC	HUVEC_F-Actin_Static_010	124	11.2444	Short	71.6946	0.307107	0.239215	7.88172
STATIC	HUVEC_F-Actin_Static_010	125	3.80885	Short	-56.4181	9.19547	0.327682	5.76418
STATIC	HUVEC_F-Actin_Static_010	126	4.31218	Short	43.6309	5.61506	0.311158	4.81044
STATIC	HUVEC_F-Actin_Static_010	127	22.0224	Short	44.3257	13.1592	0.152832	14.5827
STATIC	HUVEC_F-Actin_Static_010	128	14.4939	Short	30.1989	-15.1084	0.159254	4.98699
STATIC	HUVEC_F-Actin_Static_010	129	10.7642	Short	62.3644	-3.06436	0.350292	4.96906
STATIC	HUVEC_F-Actin_Static_010	130	10.1136	Short	86.8824	7.8442	0.256211	3.35503
STATIC	HUVEC_F-Actin_Static_010	131	4.46534	Short	34.1977	8.29739	0.337169	7.37673
STATIC	HUVEC_F-Actin_Static_010	132	8.02261	Short	44.1014	16.3109	0.229614	8.99661
STATIC	HUVEC_F-Actin_Static_010	133	7.00269	Short	34.5464	2.27969	0.298665	6.65244
STATIC	HUVEC_F-Actin_Static_010	134	8.1177	Short	53.7764	-5.92863	0.306218	13.6389
STATIC	HUVEC_F-Actin_Static_010	135	29.9925	Short	-80.6692	-19.2751	0.294474	16.5688
STATIC	HUVEC_F-Actin_Static_010	136	12.883	Short	38.8247	-10.3327	0.217038	4.05354
STATIC	HUVEC_F-Actin_Static_010	137	20.9776	Short	-88.457	29.8852	0.142035	4.00691
STATIC	HUVEC_F-Actin_Static_010	138	3.53473	Short	-50.5537	-6.18877	0.412737	2.5438
STATIC	HUVEC_F-Actin_Static_010	139	23.9796	Short	49.5012	5.80999	0.149598	4.37281
STATIC	HUVEC_F-Actin_Static_010	140	9.24486	Short	-89.2493	12.0293	0.264613	7.60177
STATIC	HUVEC_F-Actin_Static_010	141	6.70853	Short	81.2729	7.46603	0.292489	8.35083
STATIC	HUVEC_F-Actin_Static_010	142	21.3484	Short	55.7967	11.8462	0.144688	9.08599
STATIC	HUVEC_F-Actin_Static_010	143	6.42493	Short	64.4017	4.71527	0.373629	3.44451
STATIC	HUVEC_F-Actin_Static_010	144	17.4427	Short	66.796	2.69344	0.112147	1.85448
STATIC	HUVEC_F-Actin_Static_010	145	4.00597	Short	-58.2642	28.302	0.34321	1.52596
STATIC	HUVEC_F-Actin_Static_010	146	6.35004	Short	86.1988	4.63722	0.397239	10.4953
STATIC	HUVEC_F-Actin_Static_010	147	4.44084	Short	-50.2529	-3.49124	0.424063	4.78808
STATIC	HUVEC_F-Actin_Static_010	148	11.6287	Short	81.3082	-15.9911	0.319506	13.4631
STATIC	HUVEC_F-Actin_Static_010	149	6.50096	Short	58.0173	-12.7812	0.353783	2.54029
STATIC	HUVEC_F-Actin_Static_010	150	9.76527	Short	54.1477	-8.29433	0.270935	4.66214
STATIC	HUVEC_F-Actin_Static_010	151	5.92611	Short	56.6538	0.142059	0.326824	4.11382
STATIC	HUVEC_F-Actin_Static_010	152	17.1597	Short	-27.054	10.462	0.162944	3.96405
STATIC	HUVEC_F-Actin_Static_010	153	5.03614	Short	87.0346	3.56677	0.382749	10.0197
STATIC	HUVEC_F-Actin_Static_010	154	9.80252	Short	61.2031	-8.09109	0.294406	7.8231
STATIC	HUVEC_F-Actin_Static_010	155	9.55868	Short	82.3699	18.4732	0.236814	3.16238
STATIC	HUVEC_F-Actin_Static_010	156	8.40689	Short	60.0609	-7.19038	0.281577	11.8828
STATIC	HUVEC_F-Actin_Static_010	157	7.5987	Short	80.0234	-22.735	0.20746	6.91676
STATIC	HUVEC_F-Actin_Static_010	158	5.85502	Short	87.1248	6.51199	0.313867	6.41492
STATIC	HUVEC_F-Actin_Static_010	159	6.16076	Short	59.9119	-15.964	0.237111	1.3701
STATIC	HUVEC_F-Actin_Static_010	160	4.32003	Short	-50.5018	-0.694728	0.385772	4.16259
STATIC	HUVEC_F-Actin_Static_010	161	5.005	Short	55.3828	-7.86685	0.27529	1.08162
STATIC	HUVEC_F-Actin_Static_010	162	8.64138	Short	59.2659	-1.58516	0.22751	5.14101
STATIC	HUVEC_F-Actin_Static_010	163	9.97537	Short	65.3647	-3.51476	0.236791	10.669
STATIC	HUVEC_F-Actin_Static_010	164	22.9223	Short	66.2704	-60.516	0.102981	9.01826
STATIC	HUVEC_F-Actin_Static_010	165	14.9614	Short	-89.4498	-6.78144	0.2163	8.46382
STATIC	HUVEC_F-Actin_Static_010	166	9.80309	Short	70.9578	-25.547	0.256014	5.09436
STATIC	HUVEC_F-Actin_Static_010	167	12.8238	Short	-83.862	-9.24726	0.268003	14.2646
STATIC	HUVEC_F-Actin_Static_010	168	5.48627	Short	-71.1375	-2.53155	0.237211	8.21042
STATIC	HUVEC_F-Actin_Static_010	169	7.22378	Short	79.8178	-8.73126	0.243598	2.42473
STATIC	HUVEC_F-Actin_Static_010	170	4.11869	Short	82.9232	81.3386	0.26375	0.212505
STATIC	HUVEC_F-Actin_Static_010	171	6.72555	Short	67.4429	0.215985	0.248369	9.71224
STATIC	HUVEC_F-Actin_Static_010	172	38.2762	Short	-87.8869	-22.9208	0.101733	2.4344
STATIC	HUVEC_F-Actin_Static_010	173	8.31761	Short	-81.6221	-6.83522	0.199898	3.88636
STATIC	HUVEC_F-Actin_Static_010	174	35.1005	Short	58.672	14.1134	0.151377	4.16293
STATIC	HUVEC_F-Actin_Static_010	175	12.9415	Short	79.8384	5.05509	0.198181	4.20026
STATIC	HUVEC_F-Actin_Static_010	176	5.77769	Short	-70.2825	12.7311	0.280196	3.0484
STATIC	HUVEC_F-Actin_Static_010	177	13.4144	Short	69.81	1.1791	0.159901	4.62566
STATIC	HUVEC_F-Actin_Static_010	178	24.6605	Short	76.4698	26.1674	0.0952975	4.1459
STATIC	HUVEC_F-Actin_Static_010	179	7.84742	Short	-71.1685	3.83632	0.3209	5.60982
STATIC	HUVEC_F-Actin_Static_010	180	0.553034	Short	-80.3097	-33.2911	0.2615	0.15299
STATIC	HUVEC_F-Actin_Static_010	181	11.3666	Short	-70.1547	-17.3605	0.167195	5.90675
STATIC	HUVEC_F-Actin_Static_010	182	5.94757	Short	70.1569	23.0934	0.214618	1.83145
STATIC	HUVEC_F-Actin_Static_010	183	11.0134	Short	79.7996	9.89179	0.196986	6.44263
STATIC	HUVEC_F-Actin_Static_010	184	4.96909	Short	-73.2466	17.9935	0.291223	3.10247
STATIC	HUVEC_F-Actin_Static_010	185	5.4355	Short	-71.581	11.3513	0.336815	7.83938
STATIC	HUVEC_F-Actin_Static_010	186	11.031	Short	50.1607	-29.9224	0.145717	0.819451
STATIC	HUVEC_F-Actin_Static_010	187	5.52833	Short	-73.1841	7.2371	0.295546	9.39994
STATIC	HUVEC_F-Actin_Static_010	188	4.1891	Short	-73.4661	6.55675	0.262777	13.2489
STATIC	HUVEC_F-Actin_Static_010	189	18.7793	Long	78.6946	-7.43533	0.204636	30.2144
STATIC	HUVEC_F-Actin_Static_010	190	20.7502	Short	66.322	-20.2885	0.100205	4.43461
STATIC	HUVEC_F-Actin_Static_010	191	7.9219	Short	64.5197	-5.81661	0.252202	6.45305
STATIC	HUVEC_F-Actin_Static_010	192	3.2281	Short	-73.5746	8.6924	0.219713	1.006
STATIC	HUVEC_F-Actin_Static_010	193	9.92729	Short	-76.6368	7.52003	0.190518	5.81365
STATIC	HUVEC_F-Actin_Static_010	194	11.3393	Short	-87.8449	29.3625	0.161028	0.471482
STATIC	HUVEC_F-Actin_Static_010	195	12.3911	Short	67.1318	2.80323	0.223788	8.01002
STATIC	HUVEC_F-Actin_Static_010	196	4.16518	Short	-65.1753	10.4061	0.274544	4.59419
STATIC	HUVEC_F-Actin_Static_010	197	19.7171	Short	46.4911	-10.477	0.146333	3.53112
STATIC	HUVEC_F-Actin_Static_010	198	15.1741	Short	-82.5422	-0.510051	0.108267	4.13695
STATIC	HUVEC_F-Actin_Static_010	199	10.5361	Short	76.1705	-12.7571	0.180227	4.65723
STATIC	HUVEC_F-Actin_Static_010	200	6.83881	Short	-66.7215	10.5315	0.235471	8.83095
STATIC	HUVEC_F-Actin_Static_010	201	11.1981	Short	85.1322	-11.1479	0.275612	3.9776
STATIC	HUVEC_F-Actin_Static_010	202	8.77578	Long	-70.5087	9.66315	0.268471	19.6602
STATIC	HUVEC_F-Actin_Static_010	203	4.96423	Short	-71.8438	8.73639	0.209545	4.19954
STATIC	HUVEC_F-Actin_Static_010	204	11.4219	Short	59.4836	-82.2184	0.231757	5.04185
STATIC	HUVEC_F-Actin_Static_010	205	12.4066	Short	-74.5849	23.2794	0.208642	3.71142
STATIC	HUVEC_F-Actin_Static_010	206	17.2876	Short	49.2672	12.4597	0.116966	8.56714
STATIC	HUVEC_F-Actin_Static_010	207	17.5845	Short	74.2321	13.1943	0.168676	2.32429
STATIC	HUVEC_F-Actin_Static_010	208	2.76446	Short	-64.3297	11.0775	0.341595	8.19934
STATIC	HUVEC_F-Actin_Static_010	209	6.3328	Short	-75.9825	2.91572	0.199791	4.20444
STATIC	HUVEC_F-Actin_Static_010	210	10.6574	Short	-61.744	-11.3031	0.212043	7.7556
STATIC	HUVEC_F-Actin_Static_010	211	8.31298	Short	-89.1181	-21.8378	0.165147	4.14631
STATIC	HUVEC_F-Actin_Static_010	212	36.5939	Short	71.0987	-38.9829	0.0644902	4.18845
STATIC	HUVEC_F-Actin_Static_010	213	7.78286	Short	71.9853	-2.50392	0.298765	2.45622
STATIC	HUVEC_F-Actin_Static_010	214	26.1393	Short	-86.3897	-13.5386	0.140764	6.31166
STATIC	HUVEC_F-Actin_Static_010	215	6.4075	Short	-69.8756	7.06588	0.252617	7.45948
STATIC	HUVEC_F-Actin_Static_010	216	14.5347	Short	33.378	3.81868	0.131414	7.46066
STATIC	HUVEC_F-Actin_Static_010	217	28.5822	Short	33.9815	5.11658	0.101853	10.6145
STATIC	HUVEC_F-Actin_Static_010	218	9.90051	Short	63.4618	-14.938	0.306218	11.8059
STATIC	HUVEC_F-Actin_Static_010	219	3.18864	Short	-61.7115	1.04356	0.248826	1.6474
STATIC	HUVEC_F-Actin_Static_010	220	9.76792	Short	71.2086	-0.905866	0.282541	12.1854
STATIC	HUVEC_F-Actin_Static_010	221	11.8776	Short	61.7983	-23.6847	0.219437	4.12074
STATIC	HUVEC_F-Actin_Static_010	222	21.5562	Short	-88.4488	-15.3818	0.130842	8.12888
STATIC	HUVEC_F-Actin_Static_010	223	30.6928	Short	42.29	-85.9645	0.074598	1.00044
STATIC	HUVEC_F-Actin_Static_010	224	10.6355	Short	62.167	-16.7085	0.211059	3.10097
STATIC	HUVEC_F-Actin_Static_010	225	18.4683	Short	50.3673	13.2163	0.0933341	0.792087
STATIC	HUVEC_F-Actin_Static_010	226	24.2683	Short	85.5482	-33.771	0.142184	5.27693
STATIC	HUVEC_F-Actin_Static_010	227	5.61591	Short	-84.7412	12.7641	0.297112	3.40727
STATIC	HUVEC_F-Actin_Static_010	228	6.13317	Short	83.6327	-6.08477	0.389114	6.68735
STATIC	HUVEC_F-Actin_Static_010	229	10.8588	Short	-80.4772	-33.3443	0.221753	4.1046
STATIC	HUVEC_F-Actin_Static_010	230	4.68834	Short	85.5923	19.1619	0.23125	0.959213
STATIC	HUVEC_F-Actin_Static_010	231	2.86987	Short	77.9127	-9.40117	0.398888	0.223472
STATIC	HUVEC_F-Actin_Static_010	232	3.33216	Short	-80.327	19.0254	0.355239	2.23707
STATIC	HUVEC_F-Actin_Static_010	233	7.03325	Short	-73.6077	-10.7221	0.203673	4.56559
STATIC	HUVEC_F-Actin_Static_010	234	4.54186	Short	87.0676	1.23086	0.385079	9.12591
STATIC	HUVEC_F-Actin_Static_010	235	38.2113	Short	52.2024	18.2419	0.0731273	9.75216
STATIC	HUVEC_F-Actin_Static_010	236	6.013	Short	77.3007	-0.0052966	0.272736	2.37835
STATIC	HUVEC_F-Actin_Static_010	237	21.045	Short	69.0726	-1.77111	0.302053	14.7783
STATIC	HUVEC_F-Actin_Static_010	238	3.05414	Short	72.6292	-17.3708	0.203745	0.611034
STATIC	HUVEC_F-Actin_Static_010	239	10.5478	Short	-75.4525	-7.12456	0.196807	4.11726
STATIC	HUVEC_F-Actin_Static_010	240	16.8114	Short	66.5616	-20.816	0.170654	5.44164
STATIC	HUVEC_F-Actin_Static_010	241	9.10828	Short	75.9684	3.038	0.242871	4.88812
STATIC	HUVEC_F-Actin_Static_010	242	7.1234	Short	75.3279	-19.8673	0.302061	7.91237
STATIC	HUVEC_F-Actin_Static_010	243	8.37254	Short	-89.1967	0.830426	0.213114	4.05756
STATIC	HUVEC_F-Actin_Static_010	244	18.9005	Short	64.1591	-28.6487	0.156105	4.1964
STATIC	HUVEC_F-Actin_Static_010	245	12.8506	Short	80.616	-17.8922	0.26158	4.3171
STATIC	HUVEC_F-Actin_Static_010	246	36.0426	Short	65.968	-14.2897	0.153525	4.4966
STATIC	HUVEC_F-Actin_Static_010	247	3.96325	Short	42.243	-47.757	0.289811	0.66966
STATIC	HUVEC_F-Actin_Static_010	248	12.1601	Short	67.3375	-20.6748	0.19447	8.85046
STATIC	HUVEC_F-Actin_Static_010	249	12.8152	Short	81.2806	-12.2414	0.26177	13.1288
STATIC	HUVEC_F-Actin_Static_010	250	9.75543	Short	64.7056	-27.5934	0.302947	5.4874
STATIC	HUVEC_F-Actin_Static_010	251	7.96926	Short	68.594	-9.54652	0.209343	2.77226
STATIC	HUVEC_F-Actin_Static_010	252	10.5243	Short	79.9193	-8.80435	0.260585	6.4735
STATIC	HUVEC_F-Actin_Static_010	253	11.2026	Short	87.1828	5.2034	0.177194	4.29919
STATIC	HUVEC_F-Actin_Static_010	254	10.1568	Short	83.9271	-11.4482	0.267265	11.3992
STATIC	HUVEC_F-Actin_Static_010	255	25.9703	Short	57.2358	-15.1364	0.137135	4.71144
STATIC	HUVEC_F-Actin_Static_010	256	20.8969	Short	12.4222	6.91065	0.156514	4.11841
STATIC	HUVEC_F-Actin_Static_010	257	8.72541	Long	78.9916	-10.2831	0.287476	18.5687
STATIC	HUVEC_F-Actin_Static_010	258	9.4341	Short	71.4981	-11.1692	0.28772	9.19315
STATIC	HUVEC_F-Actin_Static_010	259	8.48138	Short	70.7892	-14.0135	0.328211	10.5265
STATIC	HUVEC_F-Actin_Static_010	260	15.1114	Short	-71.2506	18.1004	0.199779	6.86126
STATIC	HUVEC_F-Actin_Static_010	261	9.18216	Short	-33.5952	45.175	0.161748	0.353439
STATIC	HUVEC_F-Actin_Static_010	262	5.55927	Short	73.6469	-2.45855	0.290463	5.58855
STATIC	HUVEC_F-Actin_Static_010	263	8.34691	Short	58.0386	9.56165	0.163615	7.67176
STATIC	HUVEC_F-Actin_Static_010	264	9.52847	Short	69.834	-14.2409	0.290625	5.34832
STATIC	HUVEC_F-Actin_Static_010	265	2.72107	Short	83.7297	-6.27032	0.257724	0.482416
STATIC	HUVEC_F-Actin_Static_010	266	18.5777	Short	65.8094	-23.999	0.143246	3.5341
STATIC	HUVEC_F-Actin_Static_010	267	24.4271	Short	79.1076	-61.2021	0.106808	4.74316
STATIC	HUVEC_F-Actin_Static_010	268	19.7525	Short	-71.1061	9.61541	0.233177	11.8526
STATIC	HUVEC_F-Actin_Static_010	269	11.9322	Long	-81.1646	-12.5617	0.295824	30.9689
STATIC	HUVEC_F-Actin_Static_010	270	11.0504	Short	75.6206	-20.5379	0.258038	1.89208
STATIC	HUVEC_F-Actin_Static_010	271	13.2006	Short	87.7544	-19.5574	0.366117	5.71625
STATIC	HUVEC_F-Actin_Static_010	272	7.28039	Short	66.7395	2.03299	0.267894	0.994807
STATIC	HUVEC_F-Actin_Static_010	273	15.4771	Long	60.8715	-14.9818	0.223133	19.6393
STATIC	HUVEC_F-Actin_Static_010	274	4.41047	Short	71.3228	-15.5598	0.360551	1.14089
STATIC	HUVEC_F-Actin_Static_010	275	7.03603	Short	69.9053	-18.6803	0.276287	4.29065
STATIC	HUVEC_F-Actin_Static_010	276	29.8266	Short	-88.4143	-9.22421	0.181391	14.67
STATIC	HUVEC_F-Actin_Static_010	277	20.5177	Long	-87.5829	-2.43757	0.303182	33.7987
STATIC	HUVEC_F-Actin_Static_010	278	23.2263	Short	65.1726	12.7874	0.175276	3.75518
STATIC	HUVEC_F-Actin_Static_010	279	10.4577	Short	71.5538	-12.7965	0.315975	8.7347
STATIC	HUVEC_F-Actin_Static_010	280	21.3927	Long	-73.8929	-4.11485	0.232524	29.2496
STATIC	HUVEC_F-Actin_Static_010	281	13.8597	Short	-89.1896	-28.4382	0.270292	5.32768
STATIC	HUVEC_F-Actin_Static_010	282	4.88336	Short	-77.0717	0.839776	0.265182	7.90486
STATIC	HUVEC_F-Actin_Static_010	283	13.1223	Short	84.3344	14.3724	0.253937	11.4094
STATIC	HUVEC_F-Actin_Static_010	284	12.6021	Short	-77.9952	20.16	0.217826	5.50524
STATIC	HUVEC_F-Actin_Static_010	285	12.5327	Short	-61.7428	-14.455	0.270421	8.80183
STATIC	HUVEC_F-Actin_Static_010	286	29.1885	Short	67.2137	-37.7213	0.0940906	1.10559
STATIC	HUVEC_F-Actin_Static_010	287	9.31655	Short	78.3951	-3.11806	0.214416	2.99819
STATIC	HUVEC_F-Actin_Static_010	288	13.9734	Long	68.0414	0.0077969	0.313657	23.783
STATIC	HUVEC_F-Actin_Static_010	289	2.98704	Short	-67.4413	27.4675	0.20424	0.799837
STATIC	HUVEC_F-Actin_Static_010	290	6.33386	Long	76.0659	6.31564	0.32027	21.2349
STATIC	HUVEC_F-Actin_Static_010	291	20.0029	Long	64.921	-19.0933	0.170608	19.354
STATIC	HUVEC_F-Actin_Static_010	292	25.4174	Short	84.4418	-32.9281	0.137174	6.61321
STATIC	HUVEC_F-Actin_Static_010	293	17.6716	Short	83.4837	-18.9727	0.153874	3.03686
STATIC	HUVEC_F-Actin_Static_010	294	15.4666	Short	82.1524	13.1422	0.19173	12.0067
STATIC	HUVEC_F-Actin_Static_010	295	15.6263	Long	-75.9005	-4.82886	0.301154	27.2171
STATIC	HUVEC_F-Actin_Static_010	296	24.7157	Short	-77.4946	-12.8416	0.319754	10.5782
STATIC	HUVEC_F-Actin_Static_010	297	11.2134	Short	-89.7273	-0.737552	0.252435	7.08478
STATIC	HUVEC_F-Actin_Static_010	298	11.1113	Short	-70.3529	-20.5865	0.226626	4.69619
STATIC	HUVEC_F-Actin_Static_010	299	27.7678	Short	-87.217	-15.5	0.179723	7.92208
STATIC	HUVEC_F-Actin_Static_010	300	22.4298	Long	-71.1663	-3.25513	0.265723	21.6579
STATIC	HUVEC_F-Actin_Static_010	301	6.93721	Short	-80.383	-29.1164	0.180963	1.37045
STATIC	HUVEC_F-Actin_Static_010	302	2.61082	Short	-57.428	21.4997	0.328854	0.218396
STATIC	HUVEC_F-Actin_Static_010	303	11.7463	Short	-43.6242	-16.1768	0.154741	5.10378
STATIC	HUVEC_F-Actin_Static_010	304	9.82975	Short	-84.4572	-4.01692	0.359448	3.25198
STATIC	HUVEC_F-Actin_Static_010	305	5.02033	Short	89.9259	-23.196	0.235454	2.58852
STATIC	HUVEC_F-Actin_Static_010	306	21.6905	Short	65.0643	-5.45564	0.156429	2.34738
STATIC	HUVEC_F-Actin_Static_010	307	4.64395	Short	-63.2722	-31.6644	0.250734	3.95642
STATIC	HUVEC_F-Actin_Static_010	308	13.1302	Short	-53.3393	4.88649	0.237501	10.3578
STATIC	HUVEC_F-Actin_Static_010	309	7.32079	Short	72.2555	10.1818	0.2416	11.0182
STATIC	HUVEC_F-Actin_Static_010	310	5.62255	Short	63.9671	6.03919	0.304314	2.70678
STATIC	HUVEC_F-Actin_Static_010	311	12.7255	Short	-77.2366	-11.0858	0.356793	4.86351
STATIC	HUVEC_F-Actin_Static_010	312	11.4658	Short	-83.7087	-20.5932	0.229777	4.41201
STATIC	HUVEC_F-Actin_Static_010	313	5.44915	Short	67.2052	8.94588	0.298499	4.15506
STATIC	HUVEC_F-Actin_Static_010	314	5.89156	Short	49.4931	-0.49859	0.317411	4.47928
STATIC	HUVEC_F-Actin_Static_010	315	20.9643	Short	-76.6468	-7.10103	0.222501	12.7011
STATIC	HUVEC_F-Actin_Static_010	316	3.50803	Short	-67.4488	-0.432699	0.410637	5.19624
STATIC	HUVEC_F-Actin_Static_010	317	9.09706	Short	65.7035	9.48912	0.180144	4.30374
STATIC	HUVEC_F-Actin_Static_010	318	2.92342	Short	-75.4728	9.93418	0.362519	1.94088
STATIC	HUVEC_F-Actin_Static_010	319	6.64188	Short	-72.4335	-3.83393	0.286552	6.38642
STATIC	HUVEC_F-Actin_Static_010	320	8.74319	Short	-87.3292	-16.485	0.235021	4.4858
STATIC	HUVEC_F-Actin_Static_010	321	16.1294	Short	-74.7566	-11.0665	0.183447	4.10193
STATIC	HUVEC_F-Actin_Static_010	322	13.3651	Short	-74.8301	-0.907124	0.12834	2.09108
STATIC	HUVEC_F-Actin_Static_010	323	23.0159	Short	-72.5227	-4.87591	0.166665	4.70539
STATIC	HUVEC_F-Actin_Static_010	324	4.70074	Short	-66.0778	0.496815	0.402643	6.27937
STATIC	HUVEC_F-Actin_Static_010	325	15.3673	Short	78.9554	-13.883	0.295898	16.1478
STATIC	HUVEC_F-Actin_Static_010	326	18.2118	Short	75.2789	-8.37844	0.167702	5.13504
STATIC	HUVEC_F-Actin_Static_010	327	6.47922	Short	-77.2922	-15.4261	0.291297	2.24602
STATIC	HUVEC_F-Actin_Static_010	328	15.8751	Short	-81.9194	-6.77166	0.285075	8.27259
STATIC	HUVEC_F-Actin_Static_010	329	6.95052	Short	-51.2399	-3.07563	0.311269	11.8829
STATIC	HUVEC_F-Actin_Static_010	330	8.07705	Short	77.4114	-3.70865	0.378672	13.1868
STATIC	HUVEC_F-Actin_Static_010	331	12.8111	Long	-60.5621	0.693836	0.219319	17.8586
STATIC	HUVEC_F-Actin_Static_010	332	9.66017	Short	-85.1487	8.42564	0.282591	8.79185
STATIC	HUVEC_F-Actin_Static_010	333	13.316	Long	73.5095	-12.7475	0.302561	40.2562
STATIC	HUVEC_F-Actin_Static_010	334	8.9234	Short	80.474	-5.43437	0.345794	9.36388
STATIC	HUVEC_F-Actin_Static_010	335	10.4289	Short	-81.5405	8.11729	0.293741	12.3072
STATIC	HUVEC_F-Actin_Static_010	336	21.1815	Short	89.7828	0.302936	0.150795	2.55443
STATIC	HUVEC_F-Actin_Static_010	337	9.86129	Long	83.4994	-0.067832	0.299994	40.2588
STATIC	HUVEC_F-Actin_Static_010	338	16.6414	Short	-31.0769	5.05514	0.136053	4.24777
STATIC	HUVEC_F-Actin_Static_010	339	9.8878	Short	83.0518	-17.9243	0.145749	5.13662
STATIC	HUVEC_F-Actin_Static_010	340	4.4562	Short	71.0548	-10.0015	0.421073	2.24889
STATIC	HUVEC_F-Actin_Static_010	341	16.42	Short	-39.6367	12.7561	0.18448	8.11924
STATIC	HUVEC_F-Actin_Static_010	342	11.126	Short	79.5747	-9.60089	0.282119	16.3421
STATIC	HUVEC_F-Actin_Static_010	343	13.9246	Short	51.1555	-7.65909	0.246673	2.36205
STATIC	HUVEC_F-Actin_Static_010	344	2.87448	Short	76.7338	19.6371	0.416836	0.207682
STATIC	HUVEC_F-Actin_Static_010	345	7.73863	Short	-68.4912	9.74423	0.189451	5.26461
STATIC	HUVEC_F-Actin_Static_010	346	7.44083	Short	53.1091	-20.0894	0.325275	5.73708
STATIC	HUVEC_F-Actin_Static_010	347	21.8153	Short	75.3627	-2.17046	0.160728	4.83212
STATIC	HUVEC_F-Actin_Static_010	348	18.0486	Long	34.813	-6.22317	0.283779	27.028
STATIC	HUVEC_F-Actin_Static_010	349	8.42929	Short	55.3946	-2.50363	0.293567	4.67822
STATIC	HUVEC_F-Actin_Static_010	350	7.23309	Short	86.2043	1.22289	0.285539	16.807
STATIC	HUVEC_F-Actin_Static_010	351	44.6897	Short	15.3222	83.7707	0.0712405	2.49801
STATIC	HUVEC_F-Actin_Static_010	352	21.6145	Short	88.3536	-5.43366	0.141966	5.61339
STATIC	HUVEC_F-Actin_Static_010	353	12.0398	Short	52.3532	-23.3651	0.224694	2.70864
STATIC	HUVEC_F-Actin_Static_010	354	20.7291	Long	82.4008	11.1494	0.283767	19.6578
STATIC	HUVEC_F-Actin_Static_010	355	5.95339	Short	-61.3328	9.48639	0.276113	4.03801
STATIC	HUVEC_F-Actin_Static_010	356	6.39745	Short	83.9968	8.9606	0.269943	10.3229
STATIC	HUVEC_F-Actin_Static_010	357	6.01269	Short	-62.8219	27.8259	0.243999	3.63607
STATIC	HUVEC_F-Actin_Static_010	358	14.9134	Short	53.2133	-24.8405	0.211393	3.39576
STATIC	HUVEC_F-Actin_Static_010	359	9.58929	Short	74.1955	4.7705	0.226514	3.24744
STATIC	HUVEC_F-Actin_Static_010	360	25.9923	Short	74.7692	-13.4789	0.084536	4.00506
STATIC	HUVEC_F-Actin_Static_010	361	15.433	Short	53.9194	-14.9052	0.138888	6.47927
STATIC	HUVEC_F-Actin_Static_010	362	4.45692	Short	60.4227	-23.9115	0.244181	2.35662
STATIC	HUVEC_F-Actin_Static_010	363	11.2817	Long	34.34	-4.54612	0.312431	19.26
STATIC	HUVEC_F-Actin_Static_010	364	17.3395	Short	44.6366	-23.6736	0.155087	6.20594
STATIC	HUVEC_F-Actin_Static_010	365	14.2294	Short	-74.8785	14.4751	0.165596	11.4473
STATIC	HUVEC_F-Actin_Static_010	366	10.7315	Long	32.4009	-3.17254	0.355405	18.9897
STATIC	HUVEC_F-Actin_Static_010	367	6.98075	Short	22.8637	-21.0237	0.185955	4.4801
STATIC	HUVEC_F-Actin_Static_010	368	5.86922	Short	-53.7529	-3.26259	0.142805	4.4693
STATIC	HUVEC_F-Actin_Static_010	369	6.40311	Short	45.9622	-22.015	0.312101	3.42295
STATIC	HUVEC_F-Actin_Static_010	370	10.8584	Short	-51.6081	3.68178	0.115121	6.60156
STATIC	HUVEC_F-Actin_Static_010	371	10.6925	Short	-38.7188	-1.63333	0.198655	8.74506
STATIC	HUVEC_F-Actin_Static_010	372	8.81321	Short	-42.7841	3.85886	0.18456	7.03978
STATIC	HUVEC_F-Actin_Static_010	373	3.72932	Short	-54.8813	-9.37046	0.188999	3.6783
STATIC	HUVEC_F-Actin_Static_010	374	16.7732	Short	61.0384	4.07453	0.150777	2.26581
STATIC	HUVEC_F-Actin_Static_010	375	7.1269	Short	-57.5918	5.4752	0.21704	5.79056
STATIC	HUVEC_F-Actin_Static_010	376	5.71859	Short	-55.0796	0.696351	0.233213	5.14419
STATIC	HUVEC_F-Actin_Static_010	377	26.8192	Short	31.8915	-7.43787	0.185715	13.891
STATIC	HUVEC_F-Actin_Static_010	378	7.28636	Short	37.715	10.267	0.323834	5.48226
STATIC	HUVEC_F-Actin_Static_010	379	24.2999	Short	55.9308	-23.9529	0.126343	10.5209
STATIC	HUVEC_F-Actin_Static_010	380	13.2481	Short	-52.2951	7.00543	0.153442	11.318
STATIC	HUVEC_F-Actin_Static_010	381	7.16688	Short	46.5997	71.3121	0.144669	4.24634
STATIC	HUVEC_F-Actin_Static_010	382	4.24372	Short	-54.9405	4.65564	0.185888	2.821
STATIC	HUVEC_F-Actin_Static_010	383	4.65675	Short	-53.2602	-5.1859	0.243276	10.3067
STATIC	HUVEC_F-Actin_Static_010	384	15.8495	Short	35.1863	7.68668	0.33586	7.21025
STATIC	HUVEC_F-Actin_Static_010	385	4.13535	Short	22.3644	7.56961	0.234061	2.53235
STATIC	HUVEC_F-Actin_Static_010	386	9.43116	Short	-62.1697	3.50705	0.140456	4.29229
STATIC	HUVEC_F-Actin_Static_010	387	7.68427	Short	-50.3608	-28.8241	0.161656	2.65291
STATIC	HUVEC_F-Actin_Static_010	388	15.2196	Short	4.55698	20.6878	0.136477	4.1143
STATIC	HUVEC_F-Actin_Static_010	389	5.50663	Short	44.9573	7.14099	0.269742	5.0195
STATIC	HUVEC_F-Actin_Static_010	390	25.5518	Short	12.4239	-19.144	0.15927	6.8066
STATIC	HUVEC_F-Actin_Static_010	391	18.4691	Short	-9.6729	8.14225	0.170357	3.94304
STATIC	HUVEC_F-Actin_Static_010	392	13.1902	Short	58.9417	-36.1886	0.108707	2.75303
STATIC	HUVEC_F-Actin_Static_010	393	27.5275	Long	70.1033	-6.54778	0.175053	22.9834
STATIC	HUVEC_F-Actin_Static_010	394	14.8868	Short	64.4844	-44.2404	0.123952	5.14223
STATIC	HUVEC_F-Actin_Static_010	395	22.4363	Short	22.563	-12.1188	0.181293	7.18379
STATIC	HUVEC_F-Actin_Static_010	396	20.2504	Short	36.3853	-8.30649	0.199501	7.09254
STATIC	HUVEC_F-Actin_Static_010	397	11.7276	Short	-32.3419	13.3033	0.146354	4.75921
STATIC	HUVEC_F-Actin_Static_010	398	6.11173	Long	-58.5891	2.78044	0.338453	19.3749
STATIC	HUVEC_F-Actin_Static_010	399	7.90705	Long	-63.5556	-0.995124	0.34024	27.604
STATIC	HUVEC_F-Actin_Static_010	400	12.4343	Long	62.4155	-12.706	0.265376	31.5125
STATIC	HUVEC_F-Actin_Static_010	401	13.5035	Short	-61.0586	-1.86137	0.167072	8.12617
STATIC	HUVEC_F-Actin_Static_010	402	3.56529	Short	-58.8245	-1.97238	0.313146	6.28914
STATIC	HUVEC_F-Actin_Static_010	403	27.9231	Short	38.8891	-23.7804	0.109789	7.91631
STATIC	HUVEC_F-Actin_Static_010	404	19.7093	Short	-18.0829	0.698084	0.160474	6.02189
STATIC	HUVEC_F-Actin_Static_010	405	6.04717	Short	59.9793	-3.28154	0.396307	3.57289
STATIC	HUVEC_F-Actin_Static_010	406	8.58373	Short	-45.1623	11.9607	0.215296	4.71896
STATIC	HUVEC_F-Actin_Static_010	407	13.6323	Long	67.5059	-2.61479	0.253217	28.5536
STATIC	HUVEC_F-Actin_Static_010	408	22.3263	Short	-83.5948	13.6294	0.12005	8.20494
STATIC	HUVEC_F-Actin_Static_010	409	8.34647	Short	13.0204	-17.1868	0.296516	2.07569
STATIC	HUVEC_F-Actin_Static_010	410	26.2522	Short	18.0436	51.7532	0.0964084	2.47919
STATIC	HUVEC_F-Actin_Static_010	411	9.66122	Short	-57.6922	39.478	0.0841853	0.216728
STATIC	HUVEC_F-Actin_Static_010	412	27.7573	Short	62.2652	7.39153	0.125093	4.51027
STATIC	HUVEC_F-Actin_Static_010	413	42.409	Short	-38.4949	86.488	0.0769744	3.54703
STATIC	HUVEC_F-Actin_Static_010	414	26.9363	Long	-89.0114	-10.9763	0.128829	24.9417
STATIC	HUVEC_F-Actin_Static_010	415	27.6669	Short	18.1384	-21.6648	0.145005	3.44671
STATIC	HUVEC_F-Actin_Static_010	416	26.273	Short	64.4734	24.8182	0.145776	4.07657
STATIC	HUVEC_F-Actin_Static_010	417	15.5409	Short	-35.3587	-0.765299	0.167079	7.51257
STATIC	HUVEC_F-Actin_Static_010	418	5.392	Short	23.8199	-6.04938	0.210498	0.244737
STATIC	HUVEC_F-Actin_Static_010	419	36.233	Short	-42.1956	-1.6776	0.0861785	6.87123
STATIC	HUVEC_F-Actin_Static_010	420	22.8269	Short	-82.3775	-25.2887	0.10168	1.33783
STATIC	HUVEC_F-Actin_Static_010	421	12.0086	Short	-64.0282	20.8309	0.114089	4.27065
STATIC	HUVEC_F-Actin_Static_010	422	21.7785	Short	37.8154	29.1345	0.147787	7.60094
STATIC	HUVEC_F-Actin_Static_010	423	29.4936	Short	-47.1152	33.0354	0.0866759	4.6643
STATIC	HUVEC_F-Actin_Static_010	424	17.8291	Short	53.0774	-23.0241	0.17756	11.0264
STATIC	HUVEC_F-Actin_Static_010	425	16.0637	Short	-61.1706	-14.9394	0.188329	8.34551
STATIC	HUVEC_F-Actin_Static_010	426	19.7629	Short	81.7931	18.6943	0.127218	2.41992
STATIC	HUVEC_F-Actin_Static_010	427	14.2932	Short	71.651	12.3576	0.263428	5.42995
STATIC	HUVEC_F-Actin_Static_010	428	16.7836	Long	66.0556	-13.9762	0.172333	18.5698
STATIC	HUVEC_F-Actin_Static_010	429	22.363	Short	42.1486	21.3111	0.119625	3.17214
STATIC	HUVEC_F-Actin_Static_010	430	7.37891	Short	-69.413	16.4206	0.16978	4.49094
STATIC	HUVEC_F-Actin_Static_010	431	2.73134	Short	-62.4453	-0.71445	0.31054	5.80646
STATIC	HUVEC_F-Actin_Static_010	432	12.024	Short	89.9991	-24.5861	0.148581	4.38742
STATIC	HUVEC_F-Actin_Static_010	433	4.41995	Short	-66.751	-1.26619	0.214342	8.77892
STATIC	HUVEC_F-Actin_Static_010	434	6.86602	Short	-84.4513	3.09628	0.349105	12.7427
STATIC	HUVEC_F-Actin_Static_010	435	16.9383	Short	88.761	5.57844	0.148442	5.28435
STATIC	HUVEC_F-Actin_Static_010	436	6.14487	Short	78.3206	-72.6409	0.123409	0.232317
STATIC	HUVEC_F-Actin_Static_010	437	11.7242	Short	54.2506	-25.0721	0.0940851	0.280731
STATIC	HUVEC_F-Actin_Static_010	438	4.80426	Short	-48.0511	-2.50519	0.300348	2.79973
STATIC	HUVEC_F-Actin_Static_010	439	5.56971	Short	85.2142	-0.282348	0.352089	4.51971
STATIC	HUVEC_F-Actin_Static_010	440	14.9362	Short	-88.7518	78.7663	0.0960847	0.524027
STATIC	HUVEC_F-Actin_Static_010	441	22.472	Short	-48.4341	-2.43783	0.180158	2.56697
STATIC	HUVEC_F-Actin_Static_010	442	4.22745	Short	-48.9722	4.02057	0.258114	2.40074
STATIC	HUVEC_F-Actin_Static_010	443	7.01911	Short	60.6313	-3.70125	0.3743	2.77364
STATIC	HUVEC_F-Actin_Static_010	444	12.5542	Short	81.3865	-23.8315	0.121842	1.45693
STATIC	HUVEC_F-Actin_Static_010	445	3.50252	Short	-85.6583	7.04575	0.345088	2.02023
STATIC	HUVEC_F-Actin_Static_010	446	17.6578	Short	-80.517	12.2659	0.141774	10.7101
STATIC	HUVEC_F-Actin_Static_010	447	10.1361	Short	84.6242	-6.81753	0.169543	4.66599
STATIC	HUVEC_F-Actin_Static_015	1	12.977	Short	-31.71	-4.17483	0.142988	1.79156
STATIC	HUVEC_F-Actin_Static_015	2	16.5348	Short	-56.8322	-5.93249	0.133243	10.4238
STATIC	HUVEC_F-Actin_Static_015	3	20.3602	Short	-42.2358	6.96064	0.125219	3.9237
STATIC	HUVEC_F-Actin_Static_015	4	34.8412	Short	48.7568	-11.6288	0.0816721	4.52568
STATIC	HUVEC_F-Actin_Static_015	5	11.1062	Short	46.2618	-17.7024	0.134239	3.23991
STATIC	HUVEC_F-Actin_Static_015	6	13.4573	Long	16.7028	2.9926	0.282622	17.9735
STATIC	HUVEC_F-Actin_Static_015	7	11.6267	Short	58.0088	10.4074	0.141904	2.17837
STATIC	HUVEC_F-Actin_Static_015	8	17.2436	Short	-49.935	5.24544	0.158175	6.15793
STATIC	HUVEC_F-Actin_Static_015	9	12.7143	Short	5.781	2.61815	0.168471	4.90951
STATIC	HUVEC_F-Actin_Static_015	10	7.02424	Short	-29.7189	1.53119	0.201446	6.0294
STATIC	HUVEC_F-Actin_Static_015	11	13.2727	Long	-4.99622	-5.00238	0.2147	33.3662
STATIC	HUVEC_F-Actin_Static_015	12	13.9705	Short	3.56885	10.0323	0.142956	2.6923
STATIC	HUVEC_F-Actin_Static_015	13	10.4801	Short	74.4984	-19.7006	0.137082	6.68104
STATIC	HUVEC_F-Actin_Static_015	14	5.73434	Short	-57.1358	-6.74831	0.220599	1.7156
STATIC	HUVEC_F-Actin_Static_015	15	16.349	Short	-19.4344	16.2579	0.189658	4.10088
STATIC	HUVEC_F-Actin_Static_015	16	3.85404	Short	-53.9648	-74.8351	0.245136	0.118758
STATIC	HUVEC_F-Actin_Static_015	17	10.0719	Short	-79.4941	-13.2746	0.155221	6.10161
STATIC	HUVEC_F-Actin_Static_015	18	4.63504	Short	47.7911	-17.633	0.164585	5.61597
STATIC	HUVEC_F-Actin_Static_015	19	11.21	Short	-50.0637	-2.97635	0.199435	4.23268
STATIC	HUVEC_F-Actin_Static_015	20	16	Short	16.4904	-8.20863	0.141965	2.20737
STATIC	HUVEC_F-Actin_Static_015	21	11.6864	Short	-60.3351	-5.9216	0.119645	2.05397
STATIC	HUVEC_F-Actin_Static_015	22	12.2671	Short	29.4327	17.2021	0.149376	8.92084
STATIC	HUVEC_F-Actin_Static_015	23	15.5934	Short	-48.9093	-22.1737	0.181404	4.31774
STATIC	HUVEC_F-Actin_Static_015	24	6.75318	Short	42.4829	-10.7178	0.193666	10.9383
STATIC	HUVEC_F-Actin_Static_015	25	23.8307	Short	-62.6057	-9.27013	0.123919	7.67096
STATIC	HUVEC_F-Actin_Static_015	26	10.4456	Short	-78.3019	-11.9543	0.146967	4.43524
STATIC	HUVEC_F-Actin_Static_015	27	16.4451	Short	52.9868	21.4937	0.170848	5.10041
STATIC	HUVEC_F-Actin_Static_015	28	6.01238	Short	6.60227	-6.28622	0.167273	4.29657
STATIC	HUVEC_F-Actin_Static_015	29	21.4151	Long	-20.6145	-10.8635	0.144381	21.0306
STATIC	HUVEC_F-Actin_Static_015	30	53.7734	Short	-45.0978	17.5558	0.0516659	4.59689
STATIC	HUVEC_F-Actin_Static_015	31	8.93248	Short	11.4684	0.865535	0.191219	6.52523
STATIC	HUVEC_F-Actin_Static_015	32	18.8848	Short	-71.249	-0.113078	0.128059	9.28972
STATIC	HUVEC_F-Actin_Static_015	33	26.8923	Short	18.8939	8.89498	0.129492	5.85123
STATIC	HUVEC_F-Actin_Static_015	34	18.442	Short	4.11638	16.4548	0.0993505	4.38915
STATIC	HUVEC_F-Actin_Static_015	35	23.3126	Short	69.76	21.1792	0.133989	4.98605
STATIC	HUVEC_F-Actin_Static_015	36	8.95751	Short	-78.8709	11.4989	0.201706	5.20513
STATIC	HUVEC_F-Actin_Static_015	37	22.9296	Short	19.4078	6.38701	0.0951324	8.30923
STATIC	HUVEC_F-Actin_Static_015	38	7.51069	Short	-0.717806	24.6602	0.197332	2.37064
STATIC	HUVEC_F-Actin_Static_015	39	8.11582	Short	8.02186	8.71092	0.290676	17.3594
STATIC	HUVEC_F-Actin_Static_015	40	8.47411	Short	-70.932	2.68859	0.158045	4.22894
STATIC	HUVEC_F-Actin_Static_015	41	8.77584	Short	-3.81038	10.1587	0.302361	5.09649
STATIC	HUVEC_F-Actin_Static_015	42	11.0762	Short	-58.8612	18.2584	0.112826	4.03463
STATIC	HUVEC_F-Actin_Static_015	43	4.27283	Short	2.63095	0.14531	0.346697	4.44595
STATIC	HUVEC_F-Actin_Static_015	44	5.00035	Short	-69.2364	-3.33218	0.244598	1.99265
STATIC	HUVEC_F-Actin_Static_015	45	6.42315	Short	-71.8578	-2.79052	0.511076	11.9384
STATIC	HUVEC_F-Actin_Static_015	46	5.35111	Short	-64.4773	-12.7507	0.243727	1.68767
STATIC	HUVEC_F-Actin_Static_015	47	8.24266	Short	-59.9718	7.27268	0.16061	2.97553
STATIC	HUVEC_F-Actin_Static_015	48	8.55845	Long	-75.1217	-1.13746	0.392308	31.6256
STATIC	HUVEC_F-Actin_Static_015	49	7.12096	Short	-64.7398	-0.299433	0.215357	10.1623
STATIC	HUVEC_F-Actin_Static_015	50	10.9133	Short	11.8349	-1.68185	0.248144	5.02212
STATIC	HUVEC_F-Actin_Static_015	51	11.3566	Short	-2.04182	-3.84886	0.191687	3.93213
STATIC	HUVEC_F-Actin_Static_015	52	7.805	Short	-1.54411	2.7793	0.211999	3.27464
STATIC	HUVEC_F-Actin_Static_015	53	7.34527	Short	-6.37892	6.344	0.252696	10.21
STATIC	HUVEC_F-Actin_Static_015	54	3.38985	Short	-67.4106	15.7219	0.259202	2.34495
STATIC	HUVEC_F-Actin_Static_015	55	8.59038	Short	-1.911	7.82561	0.175485	4.87027
STATIC	HUVEC_F-Actin_Static_015	56	15.876	Short	23.9203	6.45725	0.122171	6.31037
STATIC	HUVEC_F-Actin_Static_015	57	5.2166	Long	-80.4123	0.402199	0.433232	17.8783
STATIC	HUVEC_F-Actin_Static_015	58	19.3565	Short	-73.0262	4.14641	0.198158	7.01787
STATIC	HUVEC_F-Actin_Static_015	59	12.5279	Short	-65.5169	0.282199	0.106273	0.755971
STATIC	HUVEC_F-Actin_Static_015	60	10.0732	Short	-38.7643	-16.4627	0.147561	4.51776
STATIC	HUVEC_F-Actin_Static_015	61	4.17541	Short	-81.0681	-2.50016	0.401331	13.6528
STATIC	HUVEC_F-Actin_Static_015	62	4.069	Short	-80.1964	4.82671	0.29301	8.15923
STATIC	HUVEC_F-Actin_Static_015	63	10.3272	Short	-12.2406	-36.7377	0.173017	0.866534
STATIC	HUVEC_F-Actin_Static_015	64	11.5211	Short	-63.9727	9.4746	0.191589	6.4651
STATIC	HUVEC_F-Actin_Static_015	65	6.39313	Short	-74.0448	-3.18519	0.319984	9.6041
STATIC	HUVEC_F-Actin_Static_015	66	2.61258	Short	-78.5917	-2.20068	0.443243	6.69609
STATIC	HUVEC_F-Actin_Static_015	67	5.06634	Short	-87.1208	11.6483	0.301753	2.41563
STATIC	HUVEC_F-Actin_Static_015	68	3.60037	Short	-82.8286	-6.1014	0.292113	5.4375
STATIC	HUVEC_F-Actin_Static_015	69	22.7966	Short	-62.3658	11.7489	0.117891	4.04513
STATIC	HUVEC_F-Actin_Static_015	70	3.29746	Short	-74.0255	-2.68754	0.366193	4.69932
STATIC	HUVEC_F-Actin_Static_015	71	5.37456	Short	-81.656	-11.776	0.375915	6.02009
STATIC	HUVEC_F-Actin_Static_015	72	9.85901	Short	0.768816	4.72638	0.230251	7.55496
STATIC	HUVEC_F-Actin_Static_015	73	6.52452	Short	6.73771	-12.7835	0.206084	3.75065
STATIC	HUVEC_F-Actin_Static_015	74	43.3335	Short	-73.5913	9.62892	0.0708715	2.41363
STATIC	HUVEC_F-Actin_Static_015	75	4.80043	Short	-79.464	-8.5001	0.42184	4.05595
STATIC	HUVEC_F-Actin_Static_015	76	3.5798	Short	-75.4313	4.78056	0.33261	3.10156
STATIC	HUVEC_F-Actin_Static_015	77	5.921	Short	-84.3367	-10.4993	0.249687	2.2159
STATIC	HUVEC_F-Actin_Static_015	78	6.27644	Long	-85.7053	-3.24062	0.334346	18.9103
STATIC	HUVEC_F-Actin_Static_015	79	2.14145	Short	-76.7188	9.04771	0.409415	0.75529
STATIC	HUVEC_F-Actin_Static_015	80	5.16866	Long	-83.6434	-4.29475	0.379334	24.3697
STATIC	HUVEC_F-Actin_Static_015	81	13.3224	Short	14.8121	10.0277	0.166577	4.68166
STATIC	HUVEC_F-Actin_Static_015	82	15.0805	Short	-13.9883	-6.97609	0.125493	3.19493
STATIC	HUVEC_F-Actin_Static_015	83	8.10997	Short	-66.3215	-6.23719	0.192037	4.28168
STATIC	HUVEC_F-Actin_Static_015	84	5.86643	Short	-80.3271	-4.06562	0.309104	9.99928
STATIC	HUVEC_F-Actin_Static_015	85	8.07686	Short	-33.943	9.75938	0.206603	2.49574
STATIC	HUVEC_F-Actin_Static_015	86	14.586	Long	1.56745	0.27473	0.206355	76.2045
STATIC	HUVEC_F-Actin_Static_015	87	4.69632	Short	-87.4412	-8.33401	0.257035	8.6547
STATIC	HUVEC_F-Actin_Static_015	88	12.0796	Short	-82.9973	-10.4226	0.176954	5.10297
STATIC	HUVEC_F-Actin_Static_015	89	6.82052	Short	12.1692	3.35187	0.351646	17.1924
STATIC	HUVEC_F-Actin_Static_015	90	4.38598	Short	-81.685	-5.09091	0.233425	5.6922
STATIC	HUVEC_F-Actin_Static_015	91	4.61329	Short	-82.3503	-0.326113	0.344326	5.07347
STATIC	HUVEC_F-Actin_Static_015	92	16.046	Short	-1.81105	2.01961	0.137022	3.66857
STATIC	HUVEC_F-Actin_Static_015	93	15.6718	Short	-83.8771	7.38746	0.174512	5.77095
STATIC	HUVEC_F-Actin_Static_015	94	2.68597	Short	-37.4369	8.50573	0.236269	0.669709
STATIC	HUVEC_F-Actin_Static_015	95	8.58461	Short	-3.048	3.39452	0.214902	12.0213
STATIC	HUVEC_F-Actin_Static_015	96	2.7826	Short	-83.7679	-2.76448	0.373592	6.34477
STATIC	HUVEC_F-Actin_Static_015	97	22.9382	Short	64.9954	1.24922	0.0944044	3.75644
STATIC	HUVEC_F-Actin_Static_015	98	4.25054	Short	-87.4139	-10.4265	0.300358	9.2606
STATIC	HUVEC_F-Actin_Static_015	99	4.12642	Short	-86.9271	-7.27679	0.298918	7.58058
STATIC	HUVEC_F-Actin_Static_015	100	8.5122	Short	28.0985	1.98206	0.256447	10.7089
STATIC	HUVEC_F-Actin_Static_015	101	3.97798	Short	-26.7268	13.0914	0.289954	2.36478
STATIC	HUVEC_F-Actin_Static_015	102	2.29572	Short	-85.3775	-71.2311	0.223548	0.177343
STATIC	HUVEC_F-Actin_Static_015	103	5.84199	Short	80.0048	9.69789	0.30047	10.2173
STATIC	HUVEC_F-Actin_Static_015	104	4.10294	Short	-86.331	-0.396005	0.226492	2.47186
STATIC	HUVEC_F-Actin_Static_015	105	4.33914	Short	-85.5003	-6.95655	0.292705	6.92222
STATIC	HUVEC_F-Actin_Static_015	106	4.82898	Short	-85.0482	-11.8035	0.182616	3.6561
STATIC	HUVEC_F-Actin_Static_015	107	1.80794	Short	-89.7252	-12.223	0.374675	0.941506
STATIC	HUVEC_F-Actin_Static_015	108	2.04	Short	-85.1919	-13.5715	0.400706	0.879096
STATIC	HUVEC_F-Actin_Static_015	109	4.18222	Short	-85.554	4.16153	0.331025	4.46233
STATIC	HUVEC_F-Actin_Static_015	110	25.5507	Short	-19.0743	-15.3314	0.0811142	2.00321
STATIC	HUVEC_F-Actin_Static_015	111	4.95629	Short	-79.9824	-14.4142	0.305513	2.30655
STATIC	HUVEC_F-Actin_Static_015	112	3.51283	Short	-89.8777	-2.2178	0.38791	4.21348
STATIC	HUVEC_F-Actin_Static_015	113	4.87919	Short	88.9722	-2.05572	0.202393	3.92233
STATIC	HUVEC_F-Actin_Static_015	114	4.1527	Short	-88.5837	3.53417	0.318062	11.5442
STATIC	HUVEC_F-Actin_Static_015	115	5.6044	Short	-28.0432	12.3122	0.24602	11.9664
STATIC	HUVEC_F-Actin_Static_015	116	7.3924	Short	-84.1275	-5.27165	0.219463	6.01793
STATIC	HUVEC_F-Actin_Static_015	117	18.561	Short	25.1736	13.099	0.139405	7.7706
STATIC	HUVEC_F-Actin_Static_015	118	22.5704	Short	6.66158	3.25527	0.112111	4.06812
STATIC	HUVEC_F-Actin_Static_015	119	25.8094	Short	-64.06	-10.8026	0.118898	4.33599
STATIC	HUVEC_F-Actin_Static_015	120	5.65645	Short	86.8284	0.193244	0.278465	4.74578
STATIC	HUVEC_F-Actin_Static_015	121	3.37677	Short	85.0906	3.9668	0.329966	1.16673
STATIC	HUVEC_F-Actin_Static_015	122	5.37127	Short	-39.1433	6.24852	0.255854	0.388056
STATIC	HUVEC_F-Actin_Static_015	123	8.40031	Short	-81.5953	1.0685	0.289208	13.1206
STATIC	HUVEC_F-Actin_Static_015	124	5.69766	Short	85.0368	-1.68519	0.243223	4.08667
STATIC	HUVEC_F-Actin_Static_015	125	10.9817	Short	81.8209	-4.40046	0.148655	3.60995
STATIC	HUVEC_F-Actin_Static_015	126	7.67533	Short	21.9778	65.1865	0.0915046	0.204791
STATIC	HUVEC_F-Actin_Static_015	127	10.5816	Short	-53.3424	-8.28377	0.224055	15.1164
STATIC	HUVEC_F-Actin_Static_015	128	8.85539	Short	22.0532	-7.51588	0.215474	8.61907
STATIC	HUVEC_F-Actin_Static_015	129	12.018	Short	26.7563	-21.1596	0.243075	8.77511
STATIC	HUVEC_F-Actin_Static_015	130	17.7945	Short	5.89283	0.34255	0.215416	13.6338
STATIC	HUVEC_F-Actin_Static_015	131	8.45497	Short	83.7201	-3.96046	0.25094	9.66697
STATIC	HUVEC_F-Actin_Static_015	132	9.92603	Long	30.2838	2.00527	0.315094	22.0717
STATIC	HUVEC_F-Actin_Static_015	133	4.69972	Short	83.2283	-1.14103	0.354441	9.61426
STATIC	HUVEC_F-Actin_Static_015	134	3.66434	Short	85.9153	13.3585	0.323776	2.38167
STATIC	HUVEC_F-Actin_Static_015	135	3.09636	Short	86.1714	3.4472	0.320841	10.2806
STATIC	HUVEC_F-Actin_Static_015	136	23.2364	Short	28.3716	26.4691	0.139695	2.50747
STATIC	HUVEC_F-Actin_Static_015	137	6.40209	Short	9.97538	7.96166	0.176441	3.94719
STATIC	HUVEC_F-Actin_Static_015	138	13.4469	Short	-58.6823	-13.6141	0.207564	10.0102
STATIC	HUVEC_F-Actin_Static_015	139	11.5007	Short	-13.3075	26.8318	0.270643	4.50005
STATIC	HUVEC_F-Actin_Static_015	140	0.884962	Short	13.5028	14.3957	0.467138	0.247123
STATIC	HUVEC_F-Actin_Static_015	141	4.8342	Short	-70.024	1.79612	0.284609	4.81083
STATIC	HUVEC_F-Actin_Static_015	142	4.57749	Short	79.5137	-3.78891	0.219098	2.80604
STATIC	HUVEC_F-Actin_Static_015	143	1.30363	Short	10.2105	57.2293	0.467518	0.15299
STATIC	HUVEC_F-Actin_Static_015	144	5.11018	Short	-87.3336	2.80525	0.323399	9.21903
STATIC	HUVEC_F-Actin_Static_015	145	4.40754	Short	84.7846	5.71065	0.31281	1.67377
STATIC	HUVEC_F-Actin_Static_015	146	6.54547	Long	89.6426	0.956047	0.342433	30.7774
STATIC	HUVEC_F-Actin_Static_015	147	8.0734	Long	27.4857	-0.128964	0.337486	20.0579
STATIC	HUVEC_F-Actin_Static_015	148	25.7426	Short	-63.3341	-24.6647	0.11474	6.95656
STATIC	HUVEC_F-Actin_Static_015	149	6.49335	Long	81.775	0.426443	0.34233	28.5419
STATIC	HUVEC_F-Actin_Static_015	150	2.44014	Short	-89.7375	1.17997	0.300198	1.49583
STATIC	HUVEC_F-Actin_Static_015	151	2.91883	Short	87.52	-2.47999	0.317194	0.482416
STATIC	HUVEC_F-Actin_Static_015	152	7.13697	Short	-9.65536	9.59285	0.163573	4.60794
STATIC	HUVEC_F-Actin_Static_015	153	8.03805	Short	89.36	-4.49658	0.219903	10.3031
STATIC	HUVEC_F-Actin_Static_015	154	24.3715	Short	10.119	-1.30615	0.136604	4.6781
STATIC	HUVEC_F-Actin_Static_015	155	8.4988	Short	-45.3688	6.16355	0.194491	4.06205
STATIC	HUVEC_F-Actin_Static_015	156	16.5087	Short	-85.9163	-1.83217	0.159411	11.4164
STATIC	HUVEC_F-Actin_Static_015	157	11.9029	Long	78.8958	-3.52078	0.351274	22.3118
STATIC	HUVEC_F-Actin_Static_015	158	5.17693	Short	87.5669	-4.59003	0.245864	7.50404
STATIC	HUVEC_F-Actin_Static_015	159	9.09646	Short	-24.4428	5.68878	0.166557	6.51895
STATIC	HUVEC_F-Actin_Static_015	160	21.5969	Short	-62.7388	-6.02743	0.103775	6.00411
STATIC	HUVEC_F-Actin_Static_015	161	5.60645	Short	24.6608	-5.32918	0.210591	4.20203
STATIC	HUVEC_F-Actin_Static_015	162	4.83112	Short	17.8135	33.199	0.233278	1.81989
STATIC	HUVEC_F-Actin_Static_015	163	25.4434	Short	73.0559	55.1898	0.109649	5.21351
STATIC	HUVEC_F-Actin_Static_015	164	8.50411	Short	17.4828	-2.61366	0.292613	16.2008
STATIC	HUVEC_F-Actin_Static_015	165	7.6261	Short	69.1839	4.91701	0.200006	4.71312
STATIC	HUVEC_F-Actin_Static_015	166	10.5285	Short	-31.4837	5.47755	0.171617	8.27242
STATIC	HUVEC_F-Actin_Static_015	167	6.50897	Short	-28.0304	3.45143	0.162752	1.53295
STATIC	HUVEC_F-Actin_Static_015	168	6.77376	Short	31.7633	5.85873	0.226479	6.98353
STATIC	HUVEC_F-Actin_Static_015	169	24.4955	Short	0.314473	1.35631	0.117292	7.38161
STATIC	HUVEC_F-Actin_Static_015	170	26.4028	Short	28.4225	15.814	0.121889	4.03137
STATIC	HUVEC_F-Actin_Static_015	171	1.77311	Short	76.943	-12.6579	0.323215	0.255962
STATIC	HUVEC_F-Actin_Static_015	172	12.5991	Short	44.3684	4.28781	0.2361	7.90995
STATIC	HUVEC_F-Actin_Static_015	173	12.7617	Short	25.2483	13.7486	0.187038	9.8161
STATIC	HUVEC_F-Actin_Static_015	174	31.8939	Short	-11.6219	4.9179	0.133025	3.27574
STATIC	HUVEC_F-Actin_Static_015	175	13.0518	Short	43.3526	14.6366	0.140321	4.62995
STATIC	HUVEC_F-Actin_Static_015	176	13.6205	Short	72.4269	4.95189	0.154477	7.52247
STATIC	HUVEC_F-Actin_Static_015	177	4.77133	Short	11.4981	-0.511313	0.308696	13.1004
STATIC	HUVEC_F-Actin_Static_015	178	8.31877	Short	54.6911	-6.53299	0.176174	11.4654
STATIC	HUVEC_F-Actin_Static_015	179	13.0403	Short	-42.0188	-6.82192	0.110294	8.26195
STATIC	HUVEC_F-Actin_Static_015	180	9.3023	Short	54.9503	18.2565	0.201595	1.41399
STATIC	HUVEC_F-Actin_Static_015	181	7.07549	Short	78.7242	-8.04644	0.183181	5.92665
STATIC	HUVEC_F-Actin_Static_015	182	6.28537	Short	64.6795	3.65293	0.184487	4.52814
STATIC	HUVEC_F-Actin_Static_015	183	10.9509	Short	34.3012	12.9845	0.227537	12.089
STATIC	HUVEC_F-Actin_Static_015	184	24.3618	Short	65.9571	56.7539	0.0568731	2.87033
STATIC	HUVEC_F-Actin_Static_015	185	8.25676	Short	27.3869	13.4982	0.187009	8.41556
STATIC	HUVEC_F-Actin_Static_015	186	9.38912	Short	83.3032	-3.2659	0.284716	11.2611
STATIC	HUVEC_F-Actin_Static_015	187	6.27858	Short	31.1824	0.195319	0.28573	12.0993
STATIC	HUVEC_F-Actin_Static_015	188	8.11451	Short	-8.66896	1.79473	0.177103	6.66129
STATIC	HUVEC_F-Actin_Static_015	189	20.0098	Short	54.1046	23.3844	0.112482	11.8268
STATIC	HUVEC_F-Actin_Static_015	190	52.0587	Short	-43.3663	-31.4513	0.0755188	3.75352
STATIC	HUVEC_F-Actin_Static_015	191	12.2726	Short	-89.0121	-11.4469	0.0871416	2.49723
STATIC	HUVEC_F-Actin_Static_015	192	14.2208	Short	52.7154	7.96574	0.185778	12.1442
STATIC	HUVEC_F-Actin_Static_015	193	20.9785	Short	62.7083	-25.1807	0.135304	4.45561
STATIC	HUVEC_F-Actin_Static_015	194	12.6262	Short	48.4083	11.3067	0.234993	17.1613
STATIC	HUVEC_F-Actin_Static_015	195	20.3541	Short	14.9444	2.85148	0.127567	4.27841
STATIC	HUVEC_F-Actin_Static_015	196	12.2932	Short	-82.9419	-50.1	0.123907	4.60578
STATIC	HUVEC_F-Actin_Static_015	197	9.06754	Short	59.3729	8.97938	0.142564	6.74417
STATIC	HUVEC_F-Actin_Static_015	198	18.016	Short	-61.7063	-16.9472	0.139707	3.87727
STATIC	HUVEC_F-Actin_Static_015	199	10.4774	Short	86.3763	-1.50125	0.158975	4.4682
STATIC	HUVEC_F-Actin_Static_015	200	5.8435	Short	28.4101	3.48848	0.155821	0.408538
STATIC	HUVEC_F-Actin_Static_015	201	10.4314	Short	-5.87338	32.2291	0.15868	4.0754
STATIC	HUVEC_F-Actin_Static_015	202	8.70525	Short	44.3209	15.9568	0.20991	10.1778
STATIC	HUVEC_F-Actin_Static_015	203	10.1574	Short	16.4703	-6.64156	0.188806	6.95999
STATIC	HUVEC_F-Actin_Static_015	204	13.3892	Short	89.3756	-5.14561	0.171379	7.83785
STATIC	HUVEC_F-Actin_Static_015	205	22.0282	Short	57.6727	54.8765	0.0776229	4.27313
STATIC	HUVEC_F-Actin_Static_015	206	9.6588	Short	43.1784	6.98494	0.20106	5.29277
STATIC	HUVEC_F-Actin_Static_015	207	10.5014	Short	49.4174	9.01762	0.189426	15.234
STATIC	HUVEC_F-Actin_Static_015	208	4.17436	Short	3.15125	7.49625	0.358528	12.4084
STATIC	HUVEC_F-Actin_Static_015	209	19.9369	Short	-0.161936	-8.25423	0.280459	9.71454
STATIC	HUVEC_F-Actin_Static_015	210	8.78124	Short	32.0301	4.08118	0.272316	5.27605
STATIC	HUVEC_F-Actin_Static_015	211	6.68769	Short	84.8877	-2.74527	0.193834	3.68554
STATIC	HUVEC_F-Actin_Static_015	212	10.4721	Short	-81.7398	4.77751	0.209285	8.71823
STATIC	HUVEC_F-Actin_Static_015	213	11.301	Short	64.5411	-4.9793	0.149654	11.0248
STATIC	HUVEC_F-Actin_Static_015	214	10.2702	Short	60.5973	-2.24228	0.148154	4.52952
STATIC	HUVEC_F-Actin_Static_015	215	6.5446	Short	49.5466	11.102	0.203133	0.219745
STATIC	HUVEC_F-Actin_Static_015	216	6.08123	Short	15.049	7.40154	0.293143	8.85087
STATIC	HUVEC_F-Actin_Static_015	217	13.4243	Short	-55.2095	-5.10464	0.187504	5.53292
STATIC	HUVEC_F-Actin_Static_015	218	6.66037	Short	-85.149	5.36516	0.275786	4.95856
STATIC	HUVEC_F-Actin_Static_015	219	19.6559	Short	8.23349	8.98236	0.193222	6.96122
STATIC	HUVEC_F-Actin_Static_015	220	10.4679	Short	-67.7016	-0.269531	0.216431	3.67662
STATIC	HUVEC_F-Actin_Static_015	221	13.2367	Short	2.15365	10.8581	0.364516	8.05718
STATIC	HUVEC_F-Actin_Static_015	222	30.3836	Short	12.0848	16.9895	0.0813675	6.66743
STATIC	HUVEC_F-Actin_Static_015	223	14.6861	Long	3.5812	3.64337	0.278183	20.9039
STATIC	HUVEC_F-Actin_Static_015	224	20.344	Short	15.5733	13.7213	0.203877	5.09161
STATIC	HUVEC_F-Actin_Static_015	225	6.19993	Short	-81.4395	-4.67091	0.345237	11.1609
STATIC	HUVEC_F-Actin_Static_015	226	19.5024	Short	61.8051	15.7202	0.106068	4.7508
STATIC	HUVEC_F-Actin_Static_015	227	24.0236	Short	5.00427	8.88643	0.150968	1.6754
STATIC	HUVEC_F-Actin_Static_015	228	8.75234	Short	-66.356	-7.63974	0.216042	14.8404
STATIC	HUVEC_F-Actin_Static_015	229	9.14858	Short	42.5535	-4.02964	0.154848	6.31778
STATIC	HUVEC_F-Actin_Static_015	230	42.0281	Short	74.1646	-31.4667	0.0494405	1.81987
STATIC	HUVEC_F-Actin_Static_015	231	30.9266	Short	23.6973	17.2367	0.0740882	4.48484
STATIC	HUVEC_F-Actin_Static_015	232	8.2186	Short	64.2275	14.3972	0.191247	6.67202
STATIC	HUVEC_F-Actin_Static_015	233	5.62893	Short	17.6594	1.93022	0.124411	0.50736
STATIC	HUVEC_F-Actin_Static_015	234	15.7006	Short	1.46992	15.8257	0.146654	10.9971
STATIC	HUVEC_F-Actin_Static_015	235	11.1657	Short	-0.864879	-1.67857	0.262852	2.73121
STATIC	HUVEC_F-Actin_Static_015	236	10.4526	Short	60.1908	18.8815	0.126194	6.59074
STATIC	HUVEC_F-Actin_Static_015	237	24.625	Short	57.6321	58.0689	0.117582	3.03707
STATIC	HUVEC_F-Actin_Static_015	238	21.1801	Short	-22.6048	-10.0021	0.17581	10.1044
STATIC	HUVEC_F-Actin_Static_015	239	16.4662	Short	46.2147	8.86264	0.124493	5.28476
STATIC	HUVEC_F-Actin_Static_015	240	16.0992	Short	5.43455	11.4242	0.156774	2.98534
STATIC	HUVEC_F-Actin_Static_015	241	9.24436	Short	10.8289	3.46225	0.244518	9.17484
STATIC	HUVEC_F-Actin_Static_015	242	14.5362	Long	-82.3723	-7.06991	0.220741	18.4865
STATIC	HUVEC_F-Actin_Static_015	243	8.62175	Short	63.4242	22.3937	0.234995	4.45957
STATIC	HUVEC_F-Actin_Static_015	244	6.88186	Short	41.6807	5.5815	0.197603	3.41369
STATIC	HUVEC_F-Actin_Static_015	245	6.76586	Short	-70.2329	-5.2484	0.260192	6.31449
STATIC	HUVEC_F-Actin_Static_015	246	8.06533	Short	50.3875	10.7871	0.201748	5.51389
STATIC	HUVEC_F-Actin_Static_015	247	14.7772	Short	22.1473	8.94697	0.148101	2.99986
STATIC	HUVEC_F-Actin_Static_015	248	8.37988	Short	48.6831	3.64058	0.244045	4.13378
STATIC	HUVEC_F-Actin_Static_015	249	12.3277	Short	51.7842	23.6678	0.133993	4.62033
STATIC	HUVEC_F-Actin_Static_015	250	11.074	Short	60.792	12.7018	0.159246	5.48678
STATIC	HUVEC_F-Actin_Static_015	251	25.7357	Short	23.6488	21.4385	0.111556	2.48424
STATIC	HUVEC_F-Actin_Static_015	252	6.94182	Short	-12.3614	18.121	0.270947	8.88206
STATIC	HUVEC_F-Actin_Static_015	253	10.0331	Short	27.7301	-9.85717	0.215267	2.39869
STATIC	HUVEC_F-Actin_Static_015	254	38.974	Short	44.6232	48.9855	0.0993138	5.01503
STATIC	HUVEC_F-Actin_Static_015	255	47.336	Short	64.6854	79.4742	0.0734344	4.666
STATIC	HUVEC_F-Actin_Static_015	256	6.96676	Short	62.7734	21.3159	0.242003	3.93467
STATIC	HUVEC_F-Actin_Static_015	257	2.99284	Short	-66.8595	-5.33981	0.242011	1.17263
STATIC	HUVEC_F-Actin_Static_015	258	28.1512	Short	61.1749	16.1349	0.107062	2.25836
STATIC	HUVEC_F-Actin_Static_015	259	17.9952	Short	58.6854	9.77001	0.180028	5.28013
STATIC	HUVEC_F-Actin_Static_015	260	8.32369	Short	67.537	10.4005	0.0884999	0.805732
STATIC	HUVEC_F-Actin_Static_015	261	15.4347	Long	33.711	-0.861354	0.227128	23.4111
STATIC	HUVEC_F-Actin_Static_015	262	13.6826	Short	19.0032	7.54618	0.16468	9.08372
STATIC	HUVEC_F-Actin_Static_015	263	42.5837	Short	-56.9587	-46.1931	0.120722	2.79809
STATIC	HUVEC_F-Actin_Static_015	264	10.3507	Short	54.2876	5.46702	0.246861	7.89802
STATIC	HUVEC_F-Actin_Static_015	265	17.4102	Short	-62.1574	-4.88218	0.128251	2.0584
STATIC	HUVEC_F-Actin_Static_015	266	7.68326	Short	81.7249	8.17041	0.227234	6.91051
STATIC	HUVEC_F-Actin_Static_015	267	38.0797	Short	-27.2611	-38.6234	0.0640375	3.77555
STATIC	HUVEC_F-Actin_Static_015	268	7.14357	Short	44.6663	8.72377	0.242157	9.37272
STATIC	HUVEC_F-Actin_Static_015	269	7.6729	Short	62.8893	12.9673	0.353289	10.0798
STATIC	HUVEC_F-Actin_Static_015	270	13.6434	Short	35.8047	-6.2478	0.178548	5.37137
STATIC	HUVEC_F-Actin_Static_015	271	9.34216	Short	45.2305	15.8212	0.232268	8.97031
STATIC	HUVEC_F-Actin_Static_015	272	13.011	Short	5.58377	4.31363	0.14545	6.14316
STATIC	HUVEC_F-Actin_Static_015	273	19.106	Short	-39.2963	15.2187	0.122998	3.66203
STATIC	HUVEC_F-Actin_Static_015	274	20.2137	Short	46.6428	15.3396	0.133836	2.81604
STATIC	HUVEC_F-Actin_Static_015	275	18.213	Short	33.2853	-0.307813	0.120696	5.27644
STATIC	HUVEC_F-Actin_Static_015	276	3.77791	Short	23.4072	4.90402	0.233878	0.280044
STATIC	HUVEC_F-Actin_Static_015	277	4.06297	Short	19.5638	25.7186	0.198959	1.42979
STATIC	HUVEC_F-Actin_Static_015	278	17.7015	Short	-43.4929	8.3004	0.164157	5.58589
STATIC	HUVEC_F-Actin_Static_015	279	13.7813	Short	21.3569	2.89572	0.182465	4.81135
STATIC	HUVEC_F-Actin_Static_015	280	15.3713	Short	-88.3948	3.70222	0.172817	6.8484
STATIC	HUVEC_F-Actin_Static_015	281	8.50226	Short	-52.2274	12.4659	0.183551	4.79384
STATIC	HUVEC_F-Actin_Static_015	282	6.64175	Short	66.3933	21.722	0.257252	5.11084
STATIC	HUVEC_F-Actin_Static_015	283	13.2942	Short	-89.9334	-11.2738	0.177017	7.03318
STATIC	HUVEC_F-Actin_Static_015	284	16.1491	Short	21.8901	-14.0893	0.167125	11.4296
STATIC	HUVEC_F-Actin_Static_015	285	12.7682	Short	65.6701	4.8021	0.168442	4.27867
STATIC	HUVEC_F-Actin_Static_015	286	9.54625	Short	34.0176	-4.78147	0.253074	3.83468
STATIC	HUVEC_F-Actin_Static_015	287	14.8877	Short	39.4824	7.93121	0.198746	16.6484
STATIC	HUVEC_F-Actin_Static_015	288	9.9542	Short	-10.2173	5.0836	0.177423	3.32338
STATIC	HUVEC_F-Actin_Static_015	289	4.97136	Short	65.0721	-6.15069	0.246503	1.55843
STATIC	HUVEC_F-Actin_Static_015	290	12.1226	Short	42.9854	7.08653	0.192227	4.77387
STATIC	HUVEC_F-Actin_Static_015	291	22.0099	Short	-36.3525	9.76502	0.159228	4.17128
STATIC	HUVEC_F-Actin_Static_015	292	6.43637	Short	-1.91484	4.50979	0.228753	2.91002
STATIC	HUVEC_F-Actin_Static_015	293	12.0949	Short	-71.6852	23.1861	0.120729	1.9476
STATIC	HUVEC_F-Actin_Static_015	294	16.766	Short	82.8509	-6.79769	0.209737	10.5033
STATIC	HUVEC_F-Actin_Static_015	295	28.0989	Short	-48.6333	-30.7926	0.14626	2.63208
STATIC	HUVEC_F-Actin_Static_015	296	11.6453	Short	42.5461	2.31682	0.211984	6.88248
STATIC	HUVEC_F-Actin_Static_015	297	16.343	Short	24.1052	-9.41767	0.251477	10.9172
STATIC	HUVEC_F-Actin_Static_015	298	21.3931	Short	-48.0182	0.500689	0.100675	2.73655
STATIC	HUVEC_F-Actin_Static_015	299	5.55423	Short	72.8408	5.58872	0.345537	5.36889
STATIC	HUVEC_F-Actin_Static_015	300	28.0763	Short	-27.5368	-23.4858	0.0970346	8.2217
STATIC	HUVEC_F-Actin_Static_015	301	13.398	Short	83.6816	-4.55999	0.212002	5.05876
STATIC	HUVEC_F-Actin_Static_015	302	4.58221	Short	82.6307	-0.0495309	0.306887	4.85281
STATIC	HUVEC_F-Actin_Static_015	303	8.29485	Short	-65.5038	6.83209	0.141056	1.78429
STATIC	HUVEC_F-Actin_Static_015	304	4.61105	Short	75.531	10.9551	0.333191	12.1708
STATIC	HUVEC_F-Actin_Static_015	305	17.6355	Short	46.9327	-4.74791	0.162507	6.42334
STATIC	HUVEC_F-Actin_Static_015	306	8.33702	Short	-52.2771	8.31228	0.163399	2.05352
STATIC	HUVEC_F-Actin_Static_015	307	25.8762	Short	-36.9094	18.4973	0.157089	6.26713
STATIC	HUVEC_F-Actin_Static_015	308	7.52704	Short	-4.33116	3.62377	0.234935	12.0251
STATIC	HUVEC_F-Actin_Static_015	309	3.4423	Short	76.3078	9.66956	0.389934	4.33653
STATIC	HUVEC_F-Actin_Static_015	310	14.4757	Short	48.0459	-20.2565	0.107514	5.08601
STATIC	HUVEC_F-Actin_Static_015	311	8.29934	Short	-67.3012	-4.16426	0.170614	3.23546
STATIC	HUVEC_F-Actin_Static_015	312	4.72762	Short	-57.1766	-5.57448	0.197653	1.68405
STATIC	HUVEC_F-Actin_Static_015	313	7.5137	Short	84.6875	4.45369	0.299399	8.97536
STATIC	HUVEC_F-Actin_Static_015	314	15.6996	Short	-42.8556	3.75884	0.160676	5.34775
STATIC	HUVEC_F-Actin_Static_015	315	9.83273	Short	81.6324	34.5067	0.125971	4.28274
STATIC	HUVEC_F-Actin_Static_015	316	6.44431	Short	83.984	9.78191	0.252252	5.4364
STATIC	HUVEC_F-Actin_Static_015	317	9.06294	Short	47.6892	1.73743	0.183701	4.55188
STATIC	HUVEC_F-Actin_Static_015	318	9.29417	Short	62.5191	24.2878	0.227493	6.69442
STATIC	HUVEC_F-Actin_Static_015	319	13.6902	Short	-48.0509	-4.57254	0.208754	7.11782
STATIC	HUVEC_F-Actin_Static_015	320	13.2363	Short	25.2477	4.21018	0.224245	7.78699
STATIC	HUVEC_F-Actin_Static_015	321	9.17869	Short	63.944	28.2638	0.234809	4.94049
STATIC	HUVEC_F-Actin_Static_015	322	10.0785	Short	30.9722	9.54234	0.239904	14.8139
STATIC	HUVEC_F-Actin_Static_015	323	8.89347	Short	-56.279	-19.6583	0.128236	0.534209
STATIC	HUVEC_F-Actin_Static_015	324	13.4385	Short	-44.1399	5.28661	0.159186	4.97006
STATIC	HUVEC_F-Actin_Static_015	325	18.3725	Short	53.0732	23.5241	0.135612	4.15992
STATIC	HUVEC_F-Actin_Static_015	326	4.45003	Short	-55.1318	31.4708	0.143019	0.239845
STATIC	HUVEC_F-Actin_Static_015	327	11.041	Short	58.8144	16.4551	0.264589	6.05286
STATIC	HUVEC_F-Actin_Static_015	328	13.5213	Short	61.6392	13.647	0.151648	9.19593
STATIC	HUVEC_F-Actin_Static_015	329	14.0067	Short	65.1746	0.422086	0.197565	5.21493
STATIC	HUVEC_F-Actin_Static_015	330	9.32033	Short	24.4784	0.27437	0.210291	4.60045
STATIC	HUVEC_F-Actin_Static_015	331	18.1898	Short	-52.3256	-9.33659	0.143916	3.27477
STATIC	HUVEC_F-Actin_Static_015	332	10.6081	Short	70.6525	17.1994	0.216322	4.6371
STATIC	HUVEC_F-Actin_Static_015	333	13.9797	Short	55.4917	19.0991	0.203319	7.56515
STATIC	HUVEC_F-Actin_Static_015	334	13.1743	Short	59.3846	17.1466	0.225964	5.84519
STATIC	HUVEC_F-Actin_Static_015	335	45.2404	Short	88.8822	-81.7415	0.104351	6.90401
STATIC	HUVEC_F-Actin_Static_015	336	32.7623	Short	0.284009	1.60197	0.136789	13.7551
STATIC	HUVEC_F-Actin_Static_015	337	17.3895	Short	48.7477	5.02059	0.120295	7.09288
STATIC	HUVEC_F-Actin_Static_015	338	35.8434	Short	45.4867	24.7896	0.0819267	6.31341
STATIC	HUVEC_F-Actin_Static_015	339	23.7282	Short	-1.09962	4.94283	0.145501	11.0568
STATIC	HUVEC_F-Actin_Static_015	340	10.5905	Short	41.7924	4.16626	0.269084	9.85815
STATIC	HUVEC_F-Actin_Static_015	341	20.4237	Short	27.205	-1.92184	0.139291	9.14351
STATIC	HUVEC_F-Actin_Static_015	342	5.71289	Short	36.7197	-6.70502	0.247952	5.47868
STATIC	HUVEC_F-Actin_Static_015	343	9.2645	Short	45.0668	13.6134	0.222004	8.17557
STATIC	HUVEC_F-Actin_Static_015	344	19.497	Short	40.7281	-0.181655	0.142246	2.17311
STATIC	HUVEC_F-Actin_Static_015	345	11.2924	Short	-13.294	-5.54264	0.201195	17.4882
STATIC	HUVEC_F-Actin_Static_015	346	29.7738	Short	-0.180606	0.822169	0.0910801	10.2901
STATIC	HUVEC_F-Actin_Static_015	347	8.68587	Short	44.7323	9.99679	0.258481	7.19503
STATIC	HUVEC_F-Actin_Static_015	348	9.24511	Short	42.8149	-1.92444	0.246687	13.6299
STATIC	HUVEC_F-Actin_Static_015	349	9.38682	Short	46.4218	6.23328	0.269811	11.3537
STATIC	HUVEC_F-Actin_Static_015	350	35.1452	Short	13.2005	-8.06134	0.21707	11.9524
STATIC	HUVEC_F-Actin_Static_015	351	7.32166	Short	-14.6271	0.97693	0.186118	4.22112
STATIC	HUVEC_F-Actin_Static_015	352	9.51717	Short	28.9464	2.71128	0.229559	9.24259
STATIC	HUVEC_F-Actin_Static_015	353	5.02964	Short	-12.3646	-53.302	0.204196	0.114107
STATIC	HUVEC_F-Actin_Static_015	354	14.7634	Short	-46.2107	5.19038	0.255938	2.04104
STATIC	HUVEC_F-Actin_Static_015	355	14.8209	Short	61.0974	-7.86848	0.147462	4.64471
STATIC	HUVEC_F-Actin_Static_015	356	7.95868	Short	67.6294	4.55497	0.212914	4.56701
STATIC	HUVEC_F-Actin_Static_015	357	9.12811	Short	5.43097	-2.64886	0.202434	13.7226
STATIC	HUVEC_F-Actin_Static_015	358	8.81169	Short	40.8886	-2.39331	0.164856	1.99257
STATIC	HUVEC_F-Actin_Static_015	359	27.4322	Short	56.2619	42.3496	0.0901309	4.08854
STATIC	HUVEC_F-Actin_Static_015	360	5.32168	Short	8.79527	6.50984	0.164147	2.29714
STATIC	HUVEC_F-Actin_Static_015	361	17.3651	Short	66.6369	6.04914	0.300135	11.7375
STATIC	HUVEC_F-Actin_Static_015	362	12.2921	Short	49.5053	-14.8285	0.132431	4.53032
STATIC	HUVEC_F-Actin_Static_015	363	3.83905	Short	9.11179	-13.316	0.223071	4.19454
STATIC	HUVEC_F-Actin_Static_015	364	6.46864	Short	22.665	1.91626	0.199652	6.97966
STATIC	HUVEC_F-Actin_Static_015	365	6.24578	Short	54.7276	12.3601	0.227702	5.23759
STATIC	HUVEC_F-Actin_Static_015	366	45.8025	Short	-45.5034	-36.803	0.0845315	5.22922
STATIC	HUVEC_F-Actin_Static_015	367	5.57794	Short	11.2574	1.83299	0.305393	11.5872
STATIC	HUVEC_F-Actin_Static_015	368	11.6475	Short	33.0634	-0.553448	0.176515	4.12154
STATIC	HUVEC_F-Actin_Static_015	369	18.3664	Short	49.9252	1.62405	0.0988305	5.04407
STATIC	HUVEC_F-Actin_Static_015	370	9.36176	Short	0.301651	1.76743	0.19103	8.42594
STATIC	HUVEC_F-Actin_Static_015	371	7.4442	Short	41.1362	1.63597	0.271781	16.5936
STATIC	HUVEC_F-Actin_Static_015	372	10.4837	Short	-26.1733	-9.69932	0.224693	4.58389
STATIC	HUVEC_F-Actin_Static_015	373	9.18359	Long	32.8862	2.1155	0.251425	18.7914
STATIC	HUVEC_F-Actin_Static_015	374	9.18735	Short	-2.00811	-2.20814	0.213648	11.5033
STATIC	HUVEC_F-Actin_Static_015	375	24.455	Short	-78.3301	-16.1043	0.246879	6.34155
STATIC	HUVEC_F-Actin_Static_015	376	11.9251	Short	32.0847	3.89655	0.141701	7.11114
STATIC	HUVEC_F-Actin_Static_015	377	2.45333	Short	13.2594	3.41705	0.288589	3.06659
STATIC	HUVEC_F-Actin_Static_015	378	5.70667	Short	38.6238	3.00124	0.270141	11.2274
STATIC	HUVEC_F-Actin_Static_015	379	6.46296	Short	38.7571	-0.713774	0.292903	10.8111
STATIC	HUVEC_F-Actin_Static_015	380	7.3534	Short	17.6389	1.13714	0.3007	3.79055
STATIC	HUVEC_F-Actin_Static_015	381	9.50306	Short	32.8796	-3.90018	0.190109	4.4754
STATIC	HUVEC_F-Actin_Static_015	382	4.90165	Short	42.8788	-2.62682	0.219264	1.27065
STATIC	HUVEC_F-Actin_Static_015	383	53.3261	Short	37.759	33.4113	0.0709335	4.55694
STATIC	HUVEC_F-Actin_Static_015	384	6.60441	Long	14.506	3.83956	0.309113	22.344
STATIC	HUVEC_F-Actin_Static_015	385	5.69527	Short	44.5569	8.96179	0.197966	0.988053
STATIC	HUVEC_F-Actin_Static_015	386	25.0986	Short	74.5191	6.35745	0.114616	4.21373
STATIC	HUVEC_F-Actin_Static_015	387	7.77595	Short	54.3973	7.81752	0.183229	2.71892
STATIC	HUVEC_F-Actin_Static_015	388	7.4569	Short	0.392672	2.88283	0.216713	10.9792
STATIC	HUVEC_F-Actin_Static_015	389	11.1952	Short	39.5404	1.8854	0.186256	3.59902
STATIC	HUVEC_F-Actin_Static_015	390	11.1668	Short	8.06495	3.80815	0.193643	14.4147
STATIC	HUVEC_F-Actin_Static_015	391	10.1729	Short	77.1987	0.404222	0.237262	9.77535
STATIC	HUVEC_F-Actin_Static_015	392	23.1908	Short	31.8367	13.3458	0.131428	8.22501
STATIC	HUVEC_F-Actin_Static_015	393	5.51469	Long	9.99864	1.0362	0.270267	20.6604
STATIC	HUVEC_F-Actin_Static_015	394	14.5266	Short	-33.758	-21.0377	0.107649	4.64679
STATIC	HUVEC_F-Actin_Static_015	395	5.75105	Short	-3.96771	0.585008	0.267372	4.5193
STATIC	HUVEC_F-Actin_Static_015	396	10.9346	Short	62.3281	12.9855	0.188532	6.23003
STATIC	HUVEC_F-Actin_Static_015	397	11.8452	Short	-9.66893	3.72823	0.273862	9.0667
STATIC	HUVEC_F-Actin_Static_015	398	6.13509	Short	28.0545	-14.8265	0.24595	3.83751
STATIC	HUVEC_F-Actin_Static_015	399	8.19047	Short	-17.3363	2.88087	0.256733	4.44431
STATIC	HUVEC_F-Actin_Static_015	400	9.28084	Short	-21.0348	2.95462	0.287671	8.53595
STATIC	HUVEC_F-Actin_Static_015	401	12.9522	Short	20.0469	0.458661	0.1945	3.84734
STATIC	HUVEC_F-Actin_Static_015	402	33.687	Short	4.71351	3.73981	0.11148	5.3379
STATIC	HUVEC_F-Actin_Static_015	403	23.0056	Short	-13.576	-2.86909	0.190315	5.81812
STATIC	HUVEC_F-Actin_Static_015	404	12.0808	Short	25.1834	0.983837	0.217609	5.11261
STATIC	HUVEC_F-Actin_Static_015	405	30.4758	Short	50.7693	20.5108	0.0806074	3.25842
STATIC	HUVEC_F-Actin_Static_015	406	6.55114	Short	22.4092	-0.0901044	0.240852	4.61207
STATIC	HUVEC_F-Actin_Static_015	407	12.8549	Short	-30.8874	-13.9251	0.199555	16.6967
STATIC	HUVEC_F-Actin_Static_015	408	19.7645	Short	-21.33	-9.0922	0.24311	13.5735
STATIC	HUVEC_F-Actin_Static_015	409	5.33538	Short	-3.73123	-3.68631	0.272214	1.32682
STATIC	HUVEC_F-Actin_Static_015	410	11.6513	Short	-28.4477	-10.6665	0.25112	12.5006
STATIC	HUVEC_F-Actin_Static_015	411	10.4466	Short	34.5988	2.67087	0.170019	12.4187
STATIC	HUVEC_F-Actin_Static_015	412	5.81752	Short	16.1906	4.33141	0.272405	5.29782
STATIC	HUVEC_F-Actin_Static_015	413	7.13982	Short	41.7723	-0.0180357	0.220555	5.68621
STATIC	HUVEC_F-Actin_Static_015	414	3.50308	Short	3.19128	3.44949	0.300162	1.39305
STATIC	HUVEC_F-Actin_Static_015	415	37.1616	Short	-20.9547	-25.0586	0.111583	3.97997
STATIC	HUVEC_F-Actin_Static_015	416	24.0803	Short	78.0107	50.9572	0.119823	4.14849
STATIC	HUVEC_F-Actin_Static_015	417	21.6184	Short	18.2114	6.86161	0.195094	6.66326
STATIC	HUVEC_F-Actin_Static_015	418	3.73055	Short	12.3074	-5.3983	0.219974	4.51149
STATIC	HUVEC_F-Actin_Static_015	419	33.3514	Short	6.19114	5.7555	0.124999	2.27497
STATIC	HUVEC_F-Actin_Static_015	420	27.1416	Short	3.59946	5.61649	0.14324	10.9956
STATIC	HUVEC_F-Actin_Static_015	421	7.72815	Short	38.8219	-1.60461	0.125848	3.72501
STATIC	HUVEC_F-Actin_Static_015	422	39.1387	Short	-35.5666	-21.9756	0.10627	4.78173
STATIC	HUVEC_F-Actin_Static_015	423	7.33367	Short	-5.12765	5.53921	0.254284	3.96798
STATIC	HUVEC_F-Actin_Static_015	424	7.81741	Short	-19.7663	-8.38482	0.229037	5.37705
STATIC	HUVEC_F-Actin_Static_015	425	20.155	Short	55.1857	11.9125	0.116336	6.96125
STATIC	HUVEC_F-Actin_Static_015	426	8.61961	Short	16.9987	-0.632468	0.240099	5.47357
STATIC	HUVEC_F-Actin_Static_015	427	5.26455	Short	10.6074	-0.559448	0.227006	3.80509
STATIC	HUVEC_F-Actin_Static_015	428	7.19218	Short	15.5287	-2.39249	0.260299	4.4858
STATIC	HUVEC_F-Actin_Static_015	429	7.00012	Short	8.39188	7.85257	0.123063	0.670168
STATIC	HUVEC_F-Actin_Static_015	430	13.1062	Short	41.3972	-7.67098	0.128958	8.29956
STATIC	HUVEC_F-Actin_Static_015	431	12.2193	Short	25.7205	2.69751	0.23676	15.2221
STATIC	HUVEC_F-Actin_Static_015	432	4.07039	Short	14.6697	5.34557	0.23949	3.23914
STATIC	HUVEC_F-Actin_Static_015	433	15.3584	Short	31.565	0.972689	0.225348	9.1658
STATIC	HUVEC_F-Actin_Static_015	434	10.138	Short	-0.629949	-3.96219	0.190916	5.73991
STATIC	HUVEC_F-Actin_Static_015	435	14.3547	Short	40.15	5.4615	0.25582	7.23414
STATIC	HUVEC_F-Actin_Static_015	436	16.6189	Short	32.413	7.15792	0.21652	5.17459
STATIC	HUVEC_F-Actin_Static_015	437	16.2268	Short	59.5756	-30.331	0.138553	4.49689
STATIC	HUVEC_F-Actin_Static_015	438	11.132	Short	25.2896	-23.1426	0.18274	4.69167
STATIC	HUVEC_F-Actin_Static_015	439	20.8408	Short	41.3786	3.44215	0.0942476	4.30002
STATIC	HUVEC_F-Actin_Static_015	440	13.9313	Short	26.1723	-1.64065	0.190037	3.88695
STATIC	HUVEC_F-Actin_Static_015	441	20.6663	Short	22.7336	38.212	0.0593884	0.209702
STATIC	HUVEC_F-Actin_Static_015	442	16.974	Short	82.2589	-8.33803	0.122906	5.81174
STATIC	HUVEC_F-Actin_Static_015	443	4.40445	Short	13.7303	-4.84333	0.290987	3.11178
STATIC	HUVEC_F-Actin_Static_015	444	36.8372	Short	-65.7902	-1.7524	0.138486	4.10638
STATIC	HUVEC_F-Actin_Static_015	445	15.2991	Short	24.7763	9.04719	0.169825	2.58502
STATIC	HUVEC_F-Actin_Static_015	446	17.728	Short	-9.91515	-11.9753	0.118937	2.19074
STATIC	HUVEC_F-Actin_Static_015	447	17.528	Short	74.5185	-10.8558	0.121911	5.70215
STATIC	HUVEC_F-Actin_Static_015	448	6.85645	Short	32.6091	-20.4411	0.305335	3.52119
STATIC	HUVEC_F-Actin_Static_015	449	35.8803	Short	43.0883	25.1465	0.0821595	1.88609
STATIC	HUVEC_F-Actin_Static_015	450	3.93956	Short	-81.7175	-8.92183	0.338961	3.25619
STATIC	HUVEC_F-Actin_Static_015	451	19.5662	Short	-32.9854	14.4232	0.269456	2.70384
STATIC	HUVEC_F-Actin_Static_015	452	7.46949	Short	-66.5538	2.88587	0.175363	1.95862
STATIC	HUVEC_F-Actin_Static_020	1	12.8673	Long	22.2104	-0.628056	0.284681	29.0396
STATIC	HUVEC_F-Actin_Static_020	2	12.0877	Short	17.209	-3.06981	0.309932	17.3285
STATIC	HUVEC_F-Actin_Static_020	3	6.45026	Short	14.8017	-18.1788	0.158504	1.70762
STATIC	HUVEC_F-Actin_Static_020	4	6.92224	Short	-10.5209	-5.56617	0.216624	4.31278
STATIC	HUVEC_F-Actin_Static_020	5	15.8622	Short	-4.09857	-10.7716	0.176209	5.1236
STATIC	HUVEC_F-Actin_Static_020	6	2.1914	Short	16.6438	16.406	0.358163	0.393759
STATIC	HUVEC_F-Actin_Static_020	7	10.7073	Short	24.4616	3.91899	0.242371	8.18499
STATIC	HUVEC_F-Actin_Static_020	8	2.34357	Short	23.4431	22.0799	0.38437	2.87528
STATIC	HUVEC_F-Actin_Static_020	9	12.4998	Long	38.1605	2.12519	0.173243	23.5473
STATIC	HUVEC_F-Actin_Static_020	10	6.98539	Short	37.2442	38.7887	0.16088	1.98211
STATIC	HUVEC_F-Actin_Static_020	11	11.3831	Short	-14.1418	-12.1062	0.214073	17.0664
STATIC	HUVEC_F-Actin_Static_020	12	5.62723	Long	-3.45711	-8.98646	0.286841	18.962
STATIC	HUVEC_F-Actin_Static_020	13	9.86556	Short	-4.21639	0.928443	0.197135	5.40885
STATIC	HUVEC_F-Actin_Static_020	14	2.85054	Short	30.7235	5.13151	0.331077	3.88334
STATIC	HUVEC_F-Actin_Static_020	15	4.40676	Short	25.5769	7.92767	0.265019	8.60379
STATIC	HUVEC_F-Actin_Static_020	16	4.27626	Short	22.9203	32.5002	0.188506	2.50186
STATIC	HUVEC_F-Actin_Static_020	17	10.7202	Long	17.715	-3.49166	0.326078	22.0597
STATIC	HUVEC_F-Actin_Static_020	18	33.5057	Short	32.4974	54.5896	0.125748	14.1841
STATIC	HUVEC_F-Actin_Static_020	19	7.66463	Short	37.1579	2.23367	0.139485	1.71597
STATIC	HUVEC_F-Actin_Static_020	20	12.235	Short	-21.9718	-14.2217	0.112451	4.0857
STATIC	HUVEC_F-Actin_Static_020	21	11.7958	Short	-12.3242	17.0721	0.228687	13.5341
STATIC	HUVEC_F-Actin_Static_020	22	10.2463	Long	16.4706	3.26214	0.361449	27.6146
STATIC	HUVEC_F-Actin_Static_020	23	6.81203	Short	20.4896	10.0352	0.343248	10.8863
STATIC	HUVEC_F-Actin_Static_020	24	7.52241	Short	32.1807	-4.34391	0.168612	4.80554
STATIC	HUVEC_F-Actin_Static_020	25	31.4233	Short	7.22128	62.0888	0.0492322	4.38961
STATIC	HUVEC_F-Actin_Static_020	26	32.8046	Short	40.3698	72.778	0.0857813	2.91516
STATIC	HUVEC_F-Actin_Static_020	27	16.71	Short	-22.1408	-16.8405	0.14842	8.39035
STATIC	HUVEC_F-Actin_Static_020	28	3.46176	Short	-4.26719	-9.56104	0.322881	10.135
STATIC	HUVEC_F-Actin_Static_020	29	17.5228	Short	23.0425	-1.14102	0.125909	10.1053
STATIC	HUVEC_F-Actin_Static_020	30	11.274	Short	8.57447	-12.538	0.233912	14.2613
STATIC	HUVEC_F-Actin_Static_020	31	3.09254	Short	29.465	19.0395	0.390801	5.53207
STATIC	HUVEC_F-Actin_Static_020	32	6.53144	Short	-9.88287	-9.54346	0.205461	4.21481
STATIC	HUVEC_F-Actin_Static_020	33	5.56742	Short	28.2673	12.6678	0.204854	4.35104
STATIC	HUVEC_F-Actin_Static_020	34	7.27798	Short	-12.2423	18.3063	0.178608	7.00605
STATIC	HUVEC_F-Actin_Static_020	35	11.0182	Short	-19.4394	1.66457	0.170611	15.439
STATIC	HUVEC_F-Actin_Static_020	36	7.96038	Short	9.68473	-9.70833	0.257662	11.8419
STATIC	HUVEC_F-Actin_Static_020	37	8.58134	Short	29.9698	10.9608	0.193064	2.89986
STATIC	HUVEC_F-Actin_Static_020	38	9.20176	Short	21.1589	-15.2072	0.168309	9.35322
STATIC	HUVEC_F-Actin_Static_020	39	12.7669	Short	9.57926	-10.7952	0.149424	5.32317
STATIC	HUVEC_F-Actin_Static_020	40	30.4585	Short	-59.25	-63.0575	0.0734123	5.04291
STATIC	HUVEC_F-Actin_Static_020	41	3.31567	Short	47.4928	-13.0464	0.281018	4.1704
STATIC	HUVEC_F-Actin_Static_020	42	7.27949	Short	29.8764	1.13612	0.261373	15.9995
STATIC	HUVEC_F-Actin_Static_020	43	6.81894	Short	21.7028	2.97471	0.267227	8.10318
STATIC	HUVEC_F-Actin_Static_020	44	11.9609	Short	18.6386	-11.6334	0.214534	10.1516
STATIC	HUVEC_F-Actin_Static_020	45	4.08803	Short	21.7582	3.49656	0.323379	5.53218
STATIC	HUVEC_F-Actin_Static_020	46	14.4597	Short	43.5746	5.72829	0.139534	4.27385
STATIC	HUVEC_F-Actin_Static_020	47	43.1056	Short	-65.4686	0.247931	0.217188	16.925
STATIC	HUVEC_F-Actin_Static_020	48	9.35989	Short	47.9155	5.07209	0.141243	6.18131
STATIC	HUVEC_F-Actin_Static_020	49	9.22438	Short	-18.8469	1.08066	0.259822	4.78639
STATIC	HUVEC_F-Actin_Static_020	50	7.79397	Long	30.4098	4.70637	0.197268	18.1722
STATIC	HUVEC_F-Actin_Static_020	51	12.2082	Short	17.4624	-2.82657	0.249629	13.7333
STATIC	HUVEC_F-Actin_Static_020	52	11.808	Short	-73.1932	-30.5214	0.178701	4.16537
STATIC	HUVEC_F-Actin_Static_020	53	5.89212	Short	29.6212	-1.41329	0.191024	6.27302
STATIC	HUVEC_F-Actin_Static_020	54	18.0829	Short	5.3329	0.792567	0.191964	5.42396
STATIC	HUVEC_F-Actin_Static_020	55	5.69321	Short	6.12256	-19.0609	0.254531	9.57293
STATIC	HUVEC_F-Actin_Static_020	56	10.7674	Short	41.8938	-3.00437	0.153774	5.79315
STATIC	HUVEC_F-Actin_Static_020	57	4.93246	Short	-1.72118	-50.4897	0.241934	2.92613
STATIC	HUVEC_F-Actin_Static_020	58	16.4816	Short	0.387048	3.75259	0.140883	4.93168
STATIC	HUVEC_F-Actin_Static_020	59	23.1643	Short	25.1511	-6.13098	0.0866722	3.50007
STATIC	HUVEC_F-Actin_Static_020	60	7.51786	Short	27.3604	-0.329857	0.238617	9.21551
STATIC	HUVEC_F-Actin_Static_020	61	7.1423	Short	13.7646	1.3971	0.267625	8.38007
STATIC	HUVEC_F-Actin_Static_020	62	13.3579	Short	-5.52278	-28.4819	0.131807	4.16487
STATIC	HUVEC_F-Actin_Static_020	63	17.4451	Short	25.6555	-7.48014	0.154646	5.58535
STATIC	HUVEC_F-Actin_Static_020	64	11.2967	Short	7.52591	-12.0948	0.19003	15.9794
STATIC	HUVEC_F-Actin_Static_020	65	9.19638	Short	31.0505	11.7322	0.264313	13.0968
STATIC	HUVEC_F-Actin_Static_020	66	53.3956	Short	-48.8987	-11.45	0.0640772	4.22728
STATIC	HUVEC_F-Actin_Static_020	67	20.8048	Short	-42.8927	4.17477	0.100943	4.71714
STATIC	HUVEC_F-Actin_Static_020	68	3.94733	Long	18.1353	-1.49582	0.264879	20.6956
STATIC	HUVEC_F-Actin_Static_020	69	29.5656	Short	-0.147091	-23.5572	0.0750352	5.10783
STATIC	HUVEC_F-Actin_Static_020	70	14.1967	Short	7.71502	-12.6395	0.227464	13.5967
STATIC	HUVEC_F-Actin_Static_020	71	9.81564	Short	14.5868	-0.604968	0.238906	6.02213
STATIC	HUVEC_F-Actin_Static_020	72	3.14437	Long	16.6902	-4.40993	0.30062	18.6273
STATIC	HUVEC_F-Actin_Static_020	73	8.31407	Short	0.238804	71.497	0.24816	4.78265
STATIC	HUVEC_F-Actin_Static_020	74	16.7987	Short	29.062	2.17287	0.223496	11.1277
STATIC	HUVEC_F-Actin_Static_020	75	4.73127	Short	16.3562	-7.41739	0.340884	6.32842
STATIC	HUVEC_F-Actin_Static_020	76	6.01092	Short	45.9375	14.9527	0.299988	5.43676
STATIC	HUVEC_F-Actin_Static_020	77	10.338	Short	48.8845	0.641943	0.205567	5.46948
STATIC	HUVEC_F-Actin_Static_020	78	15.6	Short	-45.4851	12.9661	0.120105	2.13969
STATIC	HUVEC_F-Actin_Static_020	79	3.20849	Short	22.7933	2.14958	0.260552	4.28811
STATIC	HUVEC_F-Actin_Static_020	80	10.1648	Long	1.62543	4.72499	0.251803	39.8343
STATIC	HUVEC_F-Actin_Static_020	81	11.5533	Short	53.1676	-3.06507	0.152883	5.29148
STATIC	HUVEC_F-Actin_Static_020	82	27.9531	Short	22.3321	78.7616	0.130946	6.55655
STATIC	HUVEC_F-Actin_Static_020	83	9.2104	Short	38.0714	-3.94676	0.206517	4.71591
STATIC	HUVEC_F-Actin_Static_020	84	7.74181	Short	33.1491	12.5008	0.224897	4.33521
STATIC	HUVEC_F-Actin_Static_020	85	32.9125	Short	-58.2888	73.9652	0.0653639	2.02409
STATIC	HUVEC_F-Actin_Static_020	86	9.71426	Short	14.7433	8.4127	0.206949	8.92859
STATIC	HUVEC_F-Actin_Static_020	87	6.4887	Short	54.3093	-6.24816	0.166274	2.47767
STATIC	HUVEC_F-Actin_Static_020	88	9.89048	Short	-29.943	1.32204	0.226704	8.63824
STATIC	HUVEC_F-Actin_Static_020	89	9.69058	Short	43.0751	-15.539	0.14179	0.350367
STATIC	HUVEC_F-Actin_Static_020	90	14.7225	Short	18.7352	-11.0391	0.164111	4.34135
STATIC	HUVEC_F-Actin_Static_020	91	12.6895	Short	-75.5808	7.21576	0.107727	4.11841
STATIC	HUVEC_F-Actin_Static_020	92	4.31728	Short	-3.68953	0.528598	0.344158	4.75453
STATIC	HUVEC_F-Actin_Static_020	93	19.1936	Short	81.6835	-32.2305	0.13086	3.83103
STATIC	HUVEC_F-Actin_Static_020	94	11.2962	Short	15.6782	-7.42543	0.235372	16.2264
STATIC	HUVEC_F-Actin_Static_020	95	10.4123	Short	48.349	8.7716	0.168874	10.6551
STATIC	HUVEC_F-Actin_Static_020	96	13.5745	Short	-27.704	11.5876	0.127438	4.25813
STATIC	HUVEC_F-Actin_Static_020	97	42.6449	Short	-81.3083	-18.7255	0.115435	9.72814
STATIC	HUVEC_F-Actin_Static_020	98	20.7663	Short	6.75287	-13.6949	0.0757812	1.29865
STATIC	HUVEC_F-Actin_Static_020	99	14.1936	Long	60.9928	3.42584	0.181791	33.1365
STATIC	HUVEC_F-Actin_Static_020	100	1.96829	Short	22.2314	5.02431	0.302556	4.39179
STATIC	HUVEC_F-Actin_Static_020	101	7.60824	Short	9.72858	-8.56335	0.210737	6.32584
STATIC	HUVEC_F-Actin_Static_020	102	3.38897	Short	33.8994	4.9617	0.269115	3.50855
STATIC	HUVEC_F-Actin_Static_020	103	8.23775	Short	40.8218	7.55381	0.161081	2.36615
STATIC	HUVEC_F-Actin_Static_020	104	32.5133	Short	59.0936	-10.9466	0.109529	5.12869
STATIC	HUVEC_F-Actin_Static_020	105	6.97251	Short	-13.3418	33.0879	0.185137	3.329
STATIC	HUVEC_F-Actin_Static_020	106	5.09641	Short	39.1544	-8.0137	0.298331	7.5772
STATIC	HUVEC_F-Actin_Static_020	107	6.30928	Short	30.908	2.81762	0.243175	5.63265
STATIC	HUVEC_F-Actin_Static_020	108	3.42573	Short	22.5882	-6.23355	0.270814	4.76522
STATIC	HUVEC_F-Actin_Static_020	109	13.2239	Long	-27.4105	5.54827	0.2638	20.3794
STATIC	HUVEC_F-Actin_Static_020	110	11.3187	Short	-38.0601	2.93903	0.138572	3.62345
STATIC	HUVEC_F-Actin_Static_020	111	10.6446	Short	38.7155	-14.262	0.148161	3.74832
STATIC	HUVEC_F-Actin_Static_020	112	9.92811	Short	45.8078	17.4176	0.156994	0.90967
STATIC	HUVEC_F-Actin_Static_020	113	9.29797	Short	11.0955	-8.78749	0.213638	7.3963
STATIC	HUVEC_F-Actin_Static_020	114	10.2874	Short	47.2247	27.5331	0.13932	5.40705
STATIC	HUVEC_F-Actin_Static_020	115	6.98991	Short	29.9645	-12.4365	0.179015	7.82733
STATIC	HUVEC_F-Actin_Static_020	116	8.4044	Short	37.7993	13.5028	0.165199	12.2107
STATIC	HUVEC_F-Actin_Static_020	117	5.98862	Short	18.2228	12.4707	0.178051	3.66874
STATIC	HUVEC_F-Actin_Static_020	118	11.0122	Long	37.5871	5.21351	0.278227	55.9545
STATIC	HUVEC_F-Actin_Static_020	119	4.97806	Short	-28.85	1.43806	0.317881	8.2917
STATIC	HUVEC_F-Actin_Static_020	120	12.0325	Short	42.6754	13.0422	0.179108	4.82821
STATIC	HUVEC_F-Actin_Static_020	121	31.2841	Short	69.0155	-9.799	0.0678887	6.11088
STATIC	HUVEC_F-Actin_Static_020	122	5.91518	Short	-4.15712	-5.4295	0.246193	7.44227
STATIC	HUVEC_F-Actin_Static_020	123	6.84221	Short	30.0777	-8.23	0.290778	5.58689
STATIC	HUVEC_F-Actin_Static_020	124	17.6565	Short	-12.8723	-0.0350967	0.121116	2.60087
STATIC	HUVEC_F-Actin_Static_020	125	12.0351	Short	-20.4358	2.00904	0.128111	1.83017
STATIC	HUVEC_F-Actin_Static_020	126	8.53707	Short	-23.2836	4.63557	0.269939	4.79626
STATIC	HUVEC_F-Actin_Static_020	127	17.407	Short	33.379	7.11238	0.219954	16.6817
STATIC	HUVEC_F-Actin_Static_020	128	9.17941	Short	39.6035	4.30758	0.152244	4.69775
STATIC	HUVEC_F-Actin_Static_020	129	16.6233	Short	-23.3487	4.94713	0.276053	17.4887
STATIC	HUVEC_F-Actin_Static_020	130	5.81877	Short	22.5491	11.3969	0.207762	4.01516
STATIC	HUVEC_F-Actin_Static_020	131	7.851	Short	15.7699	25.9333	0.206043	9.78721
STATIC	HUVEC_F-Actin_Static_020	132	19.039	Short	-32.1316	19.9357	0.175094	13.9372
STATIC	HUVEC_F-Actin_Static_020	133	6.01017	Short	3.20687	-15.3947	0.238054	4.6663
STATIC	HUVEC_F-Actin_Static_020	134	17.4477	Short	-5.0852	29.5575	0.217468	6.41066
STATIC	HUVEC_F-Actin_Static_020	135	3.34485	Short	17.6904	-14.6452	0.213993	0.271725
STATIC	HUVEC_F-Actin_Static_020	136	8.54916	Short	13.9555	-7.15408	0.176157	6.6571
STATIC	HUVEC_F-Actin_Static_020	137	8.82922	Short	30.1078	2.53431	0.143444	5.2028
STATIC	HUVEC_F-Actin_Static_020	138	36.6565	Short	-69.9203	30.3433	0.10559	2.02505
STATIC	HUVEC_F-Actin_Static_020	139	10.484	Short	9.12883	-9.154	0.21471	4.09447
STATIC	HUVEC_F-Actin_Static_020	140	16.5871	Short	35.7743	8.0891	0.0807924	4.64408
STATIC	HUVEC_F-Actin_Static_020	141	9.63936	Short	7.91621	-9.45395	0.198333	6.71738
STATIC	HUVEC_F-Actin_Static_020	142	18.0053	Short	35.6593	-22.2701	0.105248	4.21378
STATIC	HUVEC_F-Actin_Static_020	143	6.77147	Short	7.80398	-2.81387	0.183954	6.13864
STATIC	HUVEC_F-Actin_Static_020	144	8.20272	Short	-15.1761	19.8536	0.199264	6.07386
STATIC	HUVEC_F-Actin_Static_020	145	5.21746	Short	-0.175903	0.139566	0.293873	5.80711
STATIC	HUVEC_F-Actin_Static_020	146	11.8091	Short	11.8849	-16.999	0.138749	5.13329
STATIC	HUVEC_F-Actin_Static_020	147	11.1883	Short	-25.8097	6.53496	0.193186	4.46366
STATIC	HUVEC_F-Actin_Static_020	148	21.17	Short	30.2587	-13.2246	0.0781919	3.4122
STATIC	HUVEC_F-Actin_Static_020	149	19.2708	Short	57.8001	-3.97021	0.175333	4.47966
STATIC	HUVEC_F-Actin_Static_020	150	7.13323	Short	35.6323	-10.4157	0.152373	4.10736
STATIC	HUVEC_F-Actin_Static_020	151	8.24211	Short	-22.5242	2.05442	0.323896	2.70356
STATIC	HUVEC_F-Actin_Static_020	152	9.75044	Short	16.5308	0.840943	0.235501	5.88454
STATIC	HUVEC_F-Actin_Static_020	153	8.13611	Short	25.4449	14.879	0.253615	6.95307
STATIC	HUVEC_F-Actin_Static_020	154	2.10014	Short	23.5362	-7.8491	0.198795	0.988228
STATIC	HUVEC_F-Actin_Static_020	155	3.82551	Short	20.0061	-7.48754	0.186508	2.06818
STATIC	HUVEC_F-Actin_Static_020	156	24.3764	Short	77.9412	4.85351	0.196354	8.72607
STATIC	HUVEC_F-Actin_Static_020	157	5.04318	Short	21.6007	-2.40747	0.23797	7.06514
STATIC	HUVEC_F-Actin_Static_020	158	24.7486	Short	74.2313	24.3527	0.094119	2.64367
STATIC	HUVEC_F-Actin_Static_020	159	3.31997	Short	20.138	6.90578	0.187959	4.69462
STATIC	HUVEC_F-Actin_Static_020	160	8.44093	Short	-21.7107	14.1117	0.227144	8.3068
STATIC	HUVEC_F-Actin_Static_020	161	37.9667	Short	59.5618	-11.1426	0.0660715	1.91283
STATIC	HUVEC_F-Actin_Static_020	162	5.631	Long	4.33336	0.3643	0.284194	18.7901
STATIC	HUVEC_F-Actin_Static_020	163	25.1331	Short	-61.4597	13.2451	0.0926917	6.18745
STATIC	HUVEC_F-Actin_Static_020	164	1.59854	Short	25.3894	-17.8072	0.307203	1.60909
STATIC	HUVEC_F-Actin_Static_020	165	6.18715	Short	-75.3339	4.29717	0.217339	3.91095
STATIC	HUVEC_F-Actin_Static_020	166	3.28141	Short	-26.4429	4.73506	0.279341	4.53653
STATIC	HUVEC_F-Actin_Static_020	167	2.56733	Short	-20.9138	-16.1912	0.239995	0.153562
STATIC	HUVEC_F-Actin_Static_020	168	4.01334	Short	-26.7898	52.9117	0.244104	0.0690899
STATIC	HUVEC_F-Actin_Static_020	169	18.5287	Short	35.1771	-22.1155	0.0921481	2.6226
STATIC	HUVEC_F-Actin_Static_020	170	14.7245	Short	44.2116	14.7923	0.207836	15.6089
STATIC	HUVEC_F-Actin_Static_020	171	3.89099	Short	-19.7279	15.7635	0.23999	3.45124
STATIC	HUVEC_F-Actin_Static_020	172	2.92432	Short	25.245	-4.65842	0.30928	2.80594
STATIC	HUVEC_F-Actin_Static_020	173	16.4817	Short	-79.8518	-8.17886	0.151627	4.18093
STATIC	HUVEC_F-Actin_Static_020	174	6.40925	Short	36.2282	6.14547	0.251958	6.99283
STATIC	HUVEC_F-Actin_Static_020	175	6.50045	Short	9.54762	-1.98139	0.250639	4.07739
STATIC	HUVEC_F-Actin_Static_020	176	7.72414	Short	41.8146	-5.65064	0.200417	1.89494
STATIC	HUVEC_F-Actin_Static_020	177	8.95755	Long	30.217	19.23	0.25366	19.8749
STATIC	HUVEC_F-Actin_Static_020	178	3.54001	Short	30.8768	-3.23296	0.221315	1.45443
STATIC	HUVEC_F-Actin_Static_020	179	5.88747	Long	8.41158	4.7752	0.269672	27.9622
STATIC	HUVEC_F-Actin_Static_020	180	9.20195	Short	-23.0414	18.4441	0.183777	7.20891
STATIC	HUVEC_F-Actin_Static_020	181	12.894	Short	16.0573	-5.24241	0.138437	0.8055
STATIC	HUVEC_F-Actin_Static_020	182	20.4323	Short	51.3849	-11.4964	0.159592	9.02189
STATIC	HUVEC_F-Actin_Static_020	183	17.1965	Long	42.7802	-1.01936	0.200943	21.4421
STATIC	HUVEC_F-Actin_Static_020	184	5.68276	Short	15.6448	-7.13549	0.230207	4.34333
STATIC	HUVEC_F-Actin_Static_020	185	8.89392	Short	-8.24023	-10.1	0.271583	4.89481
STATIC	HUVEC_F-Actin_Static_020	186	36.574	Short	80.2885	25.8385	0.108249	9.40352
STATIC	HUVEC_F-Actin_Static_020	187	5.36291	Short	27.1495	-2.25232	0.226936	6.42338
STATIC	HUVEC_F-Actin_Static_020	188	8.38563	Short	42.8175	-2.35226	0.306088	2.85661
STATIC	HUVEC_F-Actin_Static_020	189	5.78562	Short	5.51369	-0.515943	0.171357	8.24131
STATIC	HUVEC_F-Actin_Static_020	190	13.7221	Short	30.7205	2.92925	0.199805	12.9321
STATIC	HUVEC_F-Actin_Static_020	191	6.37978	Short	10.3715	8.70515	0.208645	4.9992
STATIC	HUVEC_F-Actin_Static_020	192	7.96592	Short	11.5908	1.81892	0.182113	4.90786
STATIC	HUVEC_F-Actin_Static_020	193	7.7172	Long	15.386	11.5922	0.217233	21.657
STATIC	HUVEC_F-Actin_Static_020	194	3.79975	Short	82.3004	-5.36839	0.278524	7.65627
STATIC	HUVEC_F-Actin_Static_020	195	7.48553	Short	11.6797	5.18259	0.202918	9.87284
STATIC	HUVEC_F-Actin_Static_020	196	8.89956	Short	-11.9806	0.423205	0.214428	0.477391
STATIC	HUVEC_F-Actin_Static_020	197	11.4338	Short	16.2031	8.87722	0.152893	7.68766
STATIC	HUVEC_F-Actin_Static_020	198	5.7532	Short	61.4174	-11.6227	0.199728	5.75185
STATIC	HUVEC_F-Actin_Static_020	199	18.1236	Short	13.1118	12.94	0.242979	5.44401
STATIC	HUVEC_F-Actin_Static_020	200	3.6676	Short	28.9935	8.83002	0.24541	0.48959
STATIC	HUVEC_F-Actin_Static_020	201	16.3074	Long	40.8146	3.03091	0.208487	31.6697
STATIC	HUVEC_F-Actin_Static_020	202	7.74758	Short	19.7346	13.8067	0.169547	8.96018
STATIC	HUVEC_F-Actin_Static_020	203	16.1148	Short	70.7798	-25.7617	0.12991	4.45264
STATIC	HUVEC_F-Actin_Static_020	204	9.31324	Long	43.5682	-1.44045	0.249454	28.6724
STATIC	HUVEC_F-Actin_Static_020	205	26.8072	Short	-81.9079	-1.24858	0.12781	7.32072
STATIC	HUVEC_F-Actin_Static_020	206	9.49063	Short	33.449	-6.39176	0.214509	5.52613
STATIC	HUVEC_F-Actin_Static_020	207	11.5311	Short	40.1306	0.928013	0.248872	13.5202
STATIC	HUVEC_F-Actin_Static_020	208	5.35916	Short	1.86338	-8.61306	0.185702	2.4283
STATIC	HUVEC_F-Actin_Static_020	209	21.2479	Short	55.931	22.4626	0.0794181	3.67185
STATIC	HUVEC_F-Actin_Static_020	210	7.90667	Short	-0.583516	6.6327	0.284928	7.30922
STATIC	HUVEC_F-Actin_Static_020	211	15.6025	Short	53.5369	-20.8878	0.185156	16.0517
STATIC	HUVEC_F-Actin_Static_020	212	12.7744	Short	1.25276	6.06815	0.145207	9.0034
STATIC	HUVEC_F-Actin_Static_020	213	21.0257	Short	-5.31868	-8.86545	0.127987	4.78557
STATIC	HUVEC_F-Actin_Static_020	214	2.65926	Short	32.6653	3.08575	0.280887	4.15992
STATIC	HUVEC_F-Actin_Static_020	215	10.1157	Short	31.6719	-10.0414	0.235887	5.35206
STATIC	HUVEC_F-Actin_Static_020	216	3.35884	Short	30.3294	17.2746	0.270658	4.03137
STATIC	HUVEC_F-Actin_Static_020	217	7.62072	Short	31.3512	33.7609	0.206512	7.34727
STATIC	HUVEC_F-Actin_Static_020	218	7.85055	Short	-3.48875	4.27587	0.287733	6.83273
STATIC	HUVEC_F-Actin_Static_020	219	5.26023	Short	5.37131	-0.160755	0.249477	14.6641
STATIC	HUVEC_F-Actin_Static_020	220	4.77876	Short	41.9141	2.11953	0.329068	10.7924
STATIC	HUVEC_F-Actin_Static_020	221	4.16193	Short	10.6262	25.843	0.203865	0.207332
STATIC	HUVEC_F-Actin_Static_020	222	13.9928	Long	17.404	-2.44231	0.229638	18.339
STATIC	HUVEC_F-Actin_Static_020	223	21.6373	Short	-2.47307	-12.5237	0.117367	5.65948
STATIC	HUVEC_F-Actin_Static_020	224	7.28554	Short	22.4785	-16.054	0.301008	4.57239
STATIC	HUVEC_F-Actin_Static_020	225	11.4234	Short	2.54758	10.7571	0.242182	9.82384
STATIC	HUVEC_F-Actin_Static_020	226	7.62579	Short	33.5853	-15.5013	0.238984	7.02101
STATIC	HUVEC_F-Actin_Static_020	227	30.7809	Short	12.2023	38.7577	0.0969317	6.31739
STATIC	HUVEC_F-Actin_Static_020	228	1.70729	Short	43.4052	-7.43897	0.329869	0.598847
STATIC	HUVEC_F-Actin_Static_020	229	6.12417	Short	33.8883	-8.46036	0.286299	8.53462
STATIC	HUVEC_F-Actin_Static_020	230	6.45154	Short	43.6278	1.30621	0.240888	4.53577
STATIC	HUVEC_F-Actin_Static_020	231	12.1958	Short	1.58126	1.11061	0.205757	4.11065
STATIC	HUVEC_F-Actin_Static_020	232	3.96272	Short	5.55046	8.63314	0.278807	4.39003
STATIC	HUVEC_F-Actin_Static_020	233	9.929	Short	48.3232	-19.1338	0.199328	3.52212
STATIC	HUVEC_F-Actin_Static_020	234	3.90765	Short	19.7133	12.7395	0.230089	6.78906
STATIC	HUVEC_F-Actin_Static_020	235	4.77562	Short	-3.68525	-9.66549	0.210583	1.60007
STATIC	HUVEC_F-Actin_Static_020	236	10.735	Short	40.8863	-1.98181	0.244191	5.29275
STATIC	HUVEC_F-Actin_Static_020	237	5.61542	Short	48.0207	2.46243	0.351542	16.3288
STATIC	HUVEC_F-Actin_Static_020	238	7.63956	Long	29.6817	6.40906	0.251604	23.9612
STATIC	HUVEC_F-Actin_Static_020	239	10.4366	Short	11.1404	12.602	0.177054	14.9024
STATIC	HUVEC_F-Actin_Static_020	240	3.6404	Short	15.1795	-6.77267	0.215758	5.48749
STATIC	HUVEC_F-Actin_Static_020	241	3.9743	Short	50.629	8.37117	0.307733	5.02288
STATIC	HUVEC_F-Actin_Static_020	242	7.15608	Short	1.13416	16.1759	0.224939	4.87848
STATIC	HUVEC_F-Actin_Static_020	243	13.3406	Short	51.3681	-1.08231	0.17977	6.1408
STATIC	HUVEC_F-Actin_Static_020	244	7.11934	Short	31.3887	12.8742	0.172063	4.12015
STATIC	HUVEC_F-Actin_Static_020	245	1.49926	Short	18.5905	-5.88557	0.241912	0.266114
STATIC	HUVEC_F-Actin_Static_020	246	17.4257	Short	25.2313	6.36184	0.159421	10.4703
STATIC	HUVEC_F-Actin_Static_020	247	6.08194	Short	5.31857	0.577742	0.201525	7.57878
STATIC	HUVEC_F-Actin_Static_020	248	11.6423	Long	22.0545	-0.384235	0.261228	24.412
STATIC	HUVEC_F-Actin_Static_020	249	8.02214	Short	30.239	13.3659	0.170542	8.16282
STATIC	HUVEC_F-Actin_Static_020	250	5.6353	Short	29.764	-2.77032	0.200625	14.6272
STATIC	HUVEC_F-Actin_Static_020	251	1.64814	Short	30.8648	-17.0624	0.339058	0.398726
STATIC	HUVEC_F-Actin_Static_020	252	10.785	Short	23.6259	43.4475	0.183196	2.62397
STATIC	HUVEC_F-Actin_Static_020	253	2.03835	Short	50.556	9.77715	0.408403	4.62257
STATIC	HUVEC_F-Actin_Static_020	254	23.8098	Short	38.7823	-37.3307	0.0991814	5.90891
STATIC	HUVEC_F-Actin_Static_020	255	3.53143	Short	33.506	-10.0304	0.225028	1.10168
STATIC	HUVEC_F-Actin_Static_020	256	2.10149	Short	52.527	3.30093	0.381412	3.83833
STATIC	HUVEC_F-Actin_Static_020	257	23.3192	Short	-52.1312	6.48283	0.148678	4.15807
STATIC	HUVEC_F-Actin_Static_020	258	6.9272	Short	47.8888	-6.14274	0.176844	7.71927
STATIC	HUVEC_F-Actin_Static_020	259	11.6726	Short	-5.00143	-2.88407	0.10125	1.69275
STATIC	HUVEC_F-Actin_Static_020	260	2.79501	Short	40.5476	-0.333441	0.301077	5.54185
STATIC	HUVEC_F-Actin_Static_020	261	3.50095	Short	1.95008	1.74215	0.242127	2.34427
STATIC	HUVEC_F-Actin_Static_020	262	1.02909	Short	54.3233	2.21052	0.352686	0.732113
STATIC	HUVEC_F-Actin_Static_020	263	6.00218	Short	36.6943	8.06314	0.269556	4.53762
STATIC	HUVEC_F-Actin_Static_020	264	7.92774	Short	41.4511	-34.9245	0.233889	2.48961
STATIC	HUVEC_F-Actin_Static_020	265	9.81586	Short	-48.1595	11.7369	0.187974	4.65783
STATIC	HUVEC_F-Actin_Static_020	266	1.64216	Short	49.1774	-82.2597	0.39969	0.425115
STATIC	HUVEC_F-Actin_Static_020	267	10.7786	Short	29.8942	-13.5564	0.175077	5.62935
STATIC	HUVEC_F-Actin_Static_020	268	30.0067	Short	-54.8009	-6.80882	0.0841634	4.592
STATIC	HUVEC_F-Actin_Static_020	269	1.74782	Short	46.4062	-10.4369	0.40291	4.08548
STATIC	HUVEC_F-Actin_Static_020	270	3.48166	Short	45.3101	1.57398	0.397091	4.55044
STATIC	HUVEC_F-Actin_Static_020	271	8.94135	Short	-42.0256	8.6317	0.147674	2.19004
STATIC	HUVEC_F-Actin_Static_020	272	6.13066	Short	22.1441	-3.95937	0.233614	7.04337
STATIC	HUVEC_F-Actin_Static_020	273	4.88854	Short	40.7836	7.44666	0.253632	13.1608
STATIC	HUVEC_F-Actin_Static_020	274	8.67387	Short	-49.7742	-1.57128	0.16866	4.03431
STATIC	HUVEC_F-Actin_Static_020	275	26.5341	Short	-0.631601	1.7713	0.101753	6.24144
STATIC	HUVEC_F-Actin_Static_020	276	18.1391	Short	20.5085	8.76103	0.151319	14.7023
STATIC	HUVEC_F-Actin_Static_020	277	6.24769	Short	49.8907	3.87057	0.181551	4.46476
STATIC	HUVEC_F-Actin_Static_020	278	9.86036	Short	-53.934	-6.80801	0.208653	3.18534
STATIC	HUVEC_F-Actin_Static_020	279	7.44382	Short	46.8224	-3.79011	0.256638	9.70471
STATIC	HUVEC_F-Actin_Static_020	280	77.0895	Short	-11.5692	53.7274	0.0633777	5.64056
STATIC	HUVEC_F-Actin_Static_020	281	6.87343	Short	28.379	-8.95636	0.207257	4.81837
STATIC	HUVEC_F-Actin_Static_020	282	8.68085	Short	27.1891	15.6577	0.257144	9.68269
STATIC	HUVEC_F-Actin_Static_020	283	23.3666	Short	1.77922	3.35434	0.198088	5.58752
STATIC	HUVEC_F-Actin_Static_020	284	14.8002	Short	27.5694	-6.77131	0.150628	5.49617
STATIC	HUVEC_F-Actin_Static_020	285	20.6211	Short	20.3119	-3.37755	0.302833	12.8689
STATIC	HUVEC_F-Actin_Static_020	286	4.31375	Short	0.129756	17.1071	0.245324	5.47556
STATIC	HUVEC_F-Actin_Static_020	287	13.3443	Short	59.8471	-6.26907	0.162253	9.73947
STATIC	HUVEC_F-Actin_Static_020	288	4.52813	Short	43.9606	-8.44748	0.218833	2.89011
STATIC	HUVEC_F-Actin_Static_020	289	33.9939	Short	27.9213	55.8762	0.11328	2.38021
STATIC	HUVEC_F-Actin_Static_020	290	9.90007	Short	25.5188	-1.47859	0.220794	6.92081
STATIC	HUVEC_F-Actin_Static_020	291	12.4847	Short	-29.9248	11.4112	0.21144	4.59481
STATIC	HUVEC_F-Actin_Static_020	292	9.1636	Short	37.7584	-4.29473	0.26726	14.1629
STATIC	HUVEC_F-Actin_Static_020	293	17.3772	Short	71.4152	2.27423	0.221238	5.80835
STATIC	HUVEC_F-Actin_Static_020	294	3.11729	Short	30.2804	-6.09233	0.191398	1.17404
STATIC	HUVEC_F-Actin_Static_020	295	6.28096	Short	-66.4046	15.7706	0.227447	4.10599
STATIC	HUVEC_F-Actin_Static_020	296	8.43312	Short	32.8082	-4.04442	0.184833	5.52079
STATIC	HUVEC_F-Actin_Static_020	297	5.0879	Short	10.644	14.4	0.191365	4.56016
STATIC	HUVEC_F-Actin_Static_020	298	6.28543	Short	3.01446	8.04745	0.270099	4.58328
STATIC	HUVEC_F-Actin_Static_020	299	12.904	Short	-77.9393	33.4287	0.164953	1.87476
STATIC	HUVEC_F-Actin_Static_020	300	41.8304	Short	82.9644	-72.3689	0.0884421	1.25249
STATIC	HUVEC_F-Actin_Static_020	301	12.3039	Short	-50.2157	11.6341	0.139557	2.50735
STATIC	HUVEC_F-Actin_Static_020	302	31.5423	Short	5.54573	-16.5197	0.0887351	2.12176
STATIC	HUVEC_F-Actin_Static_020	303	22.5477	Short	31.622	-14.3201	0.164728	15.4647
STATIC	HUVEC_F-Actin_Static_020	304	10.159	Short	34.5744	0.869235	0.242545	13.6335
STATIC	HUVEC_F-Actin_Static_020	305	13.6429	Short	43.4481	15.7736	0.168214	2.28187
STATIC	HUVEC_F-Actin_Static_020	306	15.4788	Short	-88.2193	-8.52342	0.169689	10.1378
STATIC	HUVEC_F-Actin_Static_020	307	19.6394	Short	16.0881	-15.6927	0.127897	5.62334
STATIC	HUVEC_F-Actin_Static_020	308	13.3106	Short	7.30252	14.0369	0.262143	14.7956
STATIC	HUVEC_F-Actin_Static_020	309	4.61209	Short	24.996	-15.1809	0.238414	5.90562
STATIC	HUVEC_F-Actin_Static_020	310	19.1925	Short	37.4356	-1.1127	0.107375	0.339764
STATIC	HUVEC_F-Actin_Static_020	311	22.1409	Short	80.5717	20.1032	0.119826	0.694887
STATIC	HUVEC_F-Actin_Static_020	312	18.9067	Short	67.7112	-6.55372	0.104329	6.7363
STATIC	HUVEC_F-Actin_Static_020	313	8.57377	Short	26.0218	-8.84914	0.239315	8.90221
STATIC	HUVEC_F-Actin_Static_020	314	10.7568	Short	19.2563	20.8905	0.219262	4.02286
STATIC	HUVEC_F-Actin_Static_020	315	17.0418	Short	27.3357	-0.919321	0.231158	5.68084
STATIC	HUVEC_F-Actin_Static_020	316	11.3561	Short	5.14075	13.6611	0.206372	4.22621
STATIC	HUVEC_F-Actin_Static_020	317	8.42562	Short	32.9705	2.77657	0.238097	4.21029
STATIC	HUVEC_F-Actin_Static_020	318	16.1003	Long	22.3544	-5.60002	0.229315	20.3775
STATIC	HUVEC_F-Actin_Static_020	319	11.0958	Short	38.1627	3.7293	0.180064	9.28521
STATIC	HUVEC_F-Actin_Static_020	320	23.6479	Short	64.6381	-36.54	0.120559	2.73122
STATIC	HUVEC_F-Actin_Static_020	321	7.36136	Short	39.9881	13.5378	0.316159	4.28435
STATIC	HUVEC_F-Actin_Static_020	322	5.15941	Short	11.8959	0.966491	0.173039	2.23518
STATIC	HUVEC_F-Actin_Static_020	323	24.3567	Short	-9.22502	13.6911	0.154286	10.897
STATIC	HUVEC_F-Actin_Static_020	324	13.6018	Long	76.3825	-6.21629	0.246007	23.1036
STATIC	HUVEC_F-Actin_Static_020	325	4.25899	Short	45.3788	-2.71157	0.389947	3.90857
STATIC	HUVEC_F-Actin_Static_020	326	10.7452	Short	32.9424	-0.128785	0.232987	7.39088
STATIC	HUVEC_F-Actin_Static_020	327	4.71046	Short	23.5482	2.5309	0.228964	6.12237
STATIC	HUVEC_F-Actin_Static_020	328	58.3132	Short	41.3888	-79.4913	0.0603992	2.20547
STATIC	HUVEC_F-Actin_Static_020	329	17.4489	Short	7.47468	-29.1234	0.100527	5.14451
STATIC	HUVEC_F-Actin_Static_020	330	20.3451	Short	82.575	-24.4357	0.0856142	1.57734
STATIC	HUVEC_F-Actin_Static_020	331	13.0169	Short	-2.28853	-2.24772	0.17191	4.19426
STATIC	HUVEC_F-Actin_Static_020	332	11.1552	Short	22.9977	-6.12799	0.198503	4.08671
STATIC	HUVEC_F-Actin_Static_020	333	5.80877	Short	77.8848	2.634	0.167262	1.49628
STATIC	HUVEC_F-Actin_Static_020	334	7.80975	Short	-89.8655	-13.4717	0.163384	3.1268
STATIC	HUVEC_F-Actin_Static_020	335	7.9836	Short	29.3133	-15.6264	0.185267	5.89048
STATIC	HUVEC_F-Actin_Static_020	336	2.01112	Short	74.3083	3.90283	0.257775	0.813419
STATIC	HUVEC_F-Actin_Static_020	337	15.0432	Short	33.6263	0.30572	0.234425	10.2195
STATIC	HUVEC_F-Actin_Static_020	338	2.83146	Short	71.5441	5.69932	0.226158	0.90313
STATIC	HUVEC_F-Actin_Static_020	339	19.8647	Long	43.1121	6.26985	0.180089	19.5458
STATIC	HUVEC_F-Actin_Static_020	340	15.7244	Short	63.2401	-15.0229	0.129839	12.2695
STATIC	HUVEC_F-Actin_Static_020	341	32.3158	Short	35.0134	-5.92388	0.0848567	5.67917
STATIC	HUVEC_F-Actin_Static_020	342	25.0732	Short	11.5864	-5.96412	0.126263	4.5633
STATIC	HUVEC_F-Actin_Static_020	343	13.9538	Short	-0.609389	-28.7841	0.135582	1.35085
STATIC	HUVEC_F-Actin_Static_020	344	12.5654	Short	76.1164	-14.1747	0.124103	1.95734
STATIC	HUVEC_F-Actin_Static_020	345	8.16907	Short	16.726	-37.5427	0.134998	5.76989
STATIC	HUVEC_F-Actin_Static_020	346	2.48368	Short	35.4801	8.26437	0.249356	1.61609
STATIC	HUVEC_F-Actin_Static_020	347	7.89344	Short	38.3067	-3.00886	0.225323	10.123
STATIC	HUVEC_F-Actin_Static_020	348	28.8227	Short	75.2743	-27.3043	0.085659	4.77341
STATIC	HUVEC_F-Actin_Static_020	349	26.3323	Short	-23.0252	-8.86608	0.0985082	4.55609
STATIC	HUVEC_F-Actin_Static_020	350	21.8709	Short	24.839	1.74787	0.127476	7.3884
STATIC	HUVEC_F-Actin_Static_020	351	9.92519	Short	70.1025	-14.1726	0.201725	5.56921
STATIC	HUVEC_F-Actin_Static_020	352	17.1737	Long	77.4848	-12.9931	0.136975	18.3374
STATIC	HUVEC_F-Actin_Static_020	353	34.0438	Short	-12.4072	1.45144	0.0731728	0.29143
STATIC	HUVEC_F-Actin_Static_020	354	26.9662	Short	35.3461	-41.4613	0.153065	5.43058
STATIC	HUVEC_F-Actin_Static_020	355	17.8273	Short	-3.96888	12.226	0.117713	4.27392
STATIC	HUVEC_F-Actin_Static_020	356	37.9441	Long	10.256	-2.32405	0.16757	19.8122
STATIC	HUVEC_F-Actin_Static_020	357	29.6482	Short	38.8885	-0.792488	0.232316	16.4359
STATIC	HUVEC_F-Actin_Static_020	358	33.2815	Short	-87.6056	-19.7789	0.102326	7.50437
STATIC	HUVEC_F-Actin_Static_020	359	28.2005	Short	-89.3663	-28.5094	0.0849408	3.10229
STATIC	HUVEC_F-Actin_Static_020	360	38.7851	Short	71.1552	21.0131	0.0987511	8.25713
STATIC	HUVEC_F-Actin_Static_020	361	14.4761	Short	-88.2254	-2.94638	0.128547	10.7887
STATIC	HUVEC_F-Actin_Static_020	362	14.6065	Short	69.3876	-13.8072	0.178723	4.5202
STATIC	HUVEC_F-Actin_Static_020	363	11.2104	Short	41.5888	-1.38045	0.177732	11.2814
STATIC	HUVEC_F-Actin_Static_020	364	8.95289	Short	73.1508	-16.113	0.133248	3.31446
STATIC	HUVEC_F-Actin_Static_020	365	19.5442	Short	71.7891	-37.6769	0.0927649	5.36986
STATIC	HUVEC_F-Actin_Static_020	366	4.79103	Short	32.5585	12.1479	0.187355	4.03632
STATIC	HUVEC_F-Actin_Static_020	367	19.2255	Short	-47.9827	-7.62487	0.157926	5.72031
STATIC	HUVEC_F-Actin_Static_020	368	11.7225	Short	78.4906	-13.2192	0.146419	4.0047
STATIC	HUVEC_F-Actin_Static_020	369	11.3368	Short	-10.7807	-11.5417	0.223359	7.1435
STATIC	HUVEC_F-Actin_Static_020	370	31.0441	Short	81.1958	-34.105	0.0982503	5.05945
STATIC	HUVEC_F-Actin_Static_020	371	25.728	Short	85.4014	-37.7154	0.101022	13.8354
STATIC	HUVEC_F-Actin_Static_020	372	41.3528	Short	88.9935	-49.9389	0.0710162	5.41784
STATIC	HUVEC_F-Actin_Static_020	373	13.8861	Short	68.1564	-15.9197	0.11844	7.45716
STATIC	HUVEC_F-Actin_Static_020	374	14.0358	Short	81.0185	8.51888	0.14776	6.83724
STATIC	HUVEC_F-Actin_Static_020	375	36.2398	Short	-52.6604	-9.25734	0.0654361	2.57336
STATIC	HUVEC_F-Actin_Static_020	376	13.8992	Short	73.2103	-9.56557	0.131927	7.84442
STATIC	HUVEC_F-Actin_Static_020	377	16.0362	Short	76.8785	3.71555	0.221129	7.8561
STATIC	HUVEC_F-Actin_Static_020	378	8.49451	Short	56.0024	14.3403	0.177698	5.65427
STATIC	HUVEC_F-Actin_Static_020	379	33.0203	Short	-81.5518	-22.4523	0.0734353	7.20195
STATIC	HUVEC_F-Actin_Static_020	380	27.5941	Short	52.096	24.7047	0.160401	5.62219
STATIC	HUVEC_F-Actin_Static_020	381	57.3277	Short	4.84725	33.1034	0.0772527	4.35333
STATIC	HUVEC_F-Actin_Static_020	382	30.8747	Short	12.4856	2.48138	0.148811	4.40498
STATIC	HUVEC_F-Actin_Static_020	383	49.8427	Short	-72.7765	-32.0818	0.110401	4.22138
STATIC	HUVEC_F-Actin_Static_020	384	9.97969	Short	85.4329	0.0338957	0.163761	3.75405
STATIC	HUVEC_F-Actin_Static_020	385	18.564	Short	-81.1556	6.68964	0.137128	4.88214
STATIC	HUVEC_F-Actin_Static_020	386	18.802	Short	-8.43316	-14.496	0.093008	0.268848
STATIC	HUVEC_F-Actin_Static_020	387	24.0099	Short	51.3173	11.9475	0.104736	0.794661
STATIC	HUVEC_F-Actin_Static_020	388	20.8339	Short	48.4688	13.5675	0.105413	6.70853
STATIC	HUVEC_F-Actin_Static_020	389	37.125	Short	40.1018	-3.01524	0.0554312	2.47238
[truncated: 2,731 more rows]

## Sheet: S2 Fig
Image-based statistics				Object-based statistics
[truncated: 2,361 more rows]
